# Supplementary material for: Effects of Aging on Genioglossus Motor Units in Humans
Source: PLoS One. 2014 Aug 11;9(8):e104572. doi: 10.1371/journal.pone.0104572 (PMC4128697; doi:10.1371/journal.pone.0104572)
Supplement: File S1 — “DQEMG_Data_Aging”. (XLSX) [file pone.0104572.s001.xlsx]

## Sheet: All Data
Study ID	Study Path	Female or Male	Young or older	Subject ID	Subject type	Sex	Height	Weight	Neck Size	Coronal GH	Coronal GG	Cronal Width	Saggital GH	Saggital GG	Borg	Age	AHI	Contraction Number	Phases	Turns	Duration	Amplitude	Area	Thickness	Area/Phase	RIR	Size Index	Macro Area	Macro Amplitude	Macro Duration	Macro Size Index	Area/amplitude
6	C:\DQEMG\Data\Concentric\1185\micro1.asd	F	Older	1185	OSA	F	163.25	70	33.2	1.19	2.03	1.61	1.49	2.46	0.5	74	45.5	1	3	7	17.28	976.435	978.933	1.00256	326.311	7.18794	3.9922	150.604	34.4865	22.96	5.90469	1.00256
6	C:\DQEMG\Data\Concentric\1185\micro1.asd	F	Older	1185	OSA	F	163.25	70	33.2	1.19	2.03	1.61	1.49	2.46	0.5	74	45.5	1	3	7	15.08	558.95	748.466	1.33906	249.489	24.3147	4.08643				3.30808	1.33906
6	C:\DQEMG\Data\Concentric\1185\micro1.asd	F	Older	1185	OSA	F	163.25	70	33.2	1.19	2.03	1.61	1.49	2.46	0.5	74	45.5	1	2	4	17.76	281.606	453.091	1.60895	226.545	4.98057	4.0586	117.749	45.0679	13.84	4.26657	1.60895
6	C:\DQEMG\Data\Concentric\1185\micro2.asd	F	Older	1185	OSA	F	163.25	70	33.2	1.19	2.03	1.61	1.49	2.46	0.5	74	45.5	2	2	4	8.44	720.115	741.469	1.02965	370.734	12.442	3.88706	184.996	67.6988	26.92	4.56321	1.02965
6	C:\DQEMG\Data\Concentric\1185\micro3.asd	F	Older	1185	OSA	F	163.25	70	33.2	1.19	2.03	1.61	1.49	2.46	0.5	74	45.5	3	3	7	24.28	714.125	1305.35	1.82791	435.118	21.9511	4.68168	318.485	141.852	17.84	4.39703	1.8279
6	C:\DQEMG\Data\Concentric\1185\micro3.asd	F	Older	1185	OSA	F	163.25	70	33.2	1.19	2.03	1.61	1.49	2.46	0.5	74	45.5	3	2	2	12.52	136.166	202.215	1.48506	101.108	4.92809	3.61913	41.5212	22.0769	9.32	3.22469	1.48506
6	C:\DQEMG\Data\Concentric\1185\micro3.asd	F	Older	1185	OSA	F	163.25	70	33.2	1.19	2.03	1.61	1.49	2.46	0.5	74	45.5	3	3	3	11.44	112.147	183.021	1.63197	61.0068	29.8921	3.68176	76.2769	29.362	13.44	4.0656	1.63197
6	C:\DQEMG\Data\Concentric\1185\micro4.asd	F	Older	1185	OSA	F	163.25	70	33.2	1.19	2.03	1.61	1.49	2.46	0.5	74	45.5	4	3	7	15.48	1250.04	741.462	0.593153	247.154	7.15602	3.69007	152.978	65.0673	14.6	4.16444	0.593151
6	C:\DQEMG\Data\Concentric\1185\micro6.asd	F	Older	1185	OSA	F	163.25	70	33.2	1.19	2.03	1.61	1.49	2.46	0.5	74	45.5	6	3	3	26.28	300.211	850.648	2.8335	283.549	19.3304	5.31093	444.682	182.072	15.36	4.70259	2.8335
6	C:\DQEMG\Data\Concentric\1185\micro7.asd	F	Older	1185	OSA	F	163.25	70	33.2	1.19	2.03	1.61	1.49	2.46	0.5	74	45.5	7	3	3	12.04	247.409	414.67	1.67605	138.223	14.235	4.06947				12.4865	1.67605
6	C:\DQEMG\Data\Concentric\1185\micro7.asd	F	Older	1185	OSA	F	163.25	70	33.2	1.19	2.03	1.61	1.49	2.46	0.5	74	45.5	7	3	4	8.72	176.972	245.344	1.38634	81.7814	18.7914	3.63425	66.6085	30.1653	9.12	3.68762	1.38634
6	C:\DQEMG\Data\Concentric\1185\micro7.asd	F	Older	1185	OSA	F	163.25	70	33.2	1.19	2.03	1.61	1.49	2.46	0.5	74	45.5	7	3	3	12.52	408.383	747.009	1.82919	249.003	26.9049	4.44025				11.4648	1.82919
6	C:\DQEMG\Data\Concentric\1185\micro8.asd	F	Older	1185	OSA	F	163.25	70	33.2	1.19	2.03	1.61	1.49	2.46	0.5	74	45.5	8	2	4	21.64	152.352	385.095	2.52767	192.548	29.7732	4.71051	57.2171	21.0797	10.6	4.03819	2.52767
6	C:\DQEMG\Data\Concentric\1185\micro8.asd	F	Older	1185	OSA	F	163.25	70	33.2	1.19	2.03	1.61	1.49	2.46	0.5	74	45.5	8	2	2	22.84	236.102	496.825	2.10428	248.413	3.14711	4.47738	99.9217	47.09	11	3.79486	2.10428
6	C:\DQEMG\Data\Concentric\1185\micro8.asd	F	Older	1185	OSA	F	163.25	70	33.2	1.19	2.03	1.61	1.49	2.46	0.5	74	45.5	8	3	4	22.68	230.918	469.737	2.03421	156.579	25.979	4.39767	92.6498	22.3539	16.68	5.49404	2.03422
6	C:\DQEMG\Data\Concentric\1185\micro9.asd	F	Older	1185	OSA	F	163.25	70	33.2	1.19	2.03	1.61	1.49	2.46	0.5	74	45.5	9	3	3	22	634.406	828.94	1.30664	276.313	7.69929	4.10901	259.249	109.276	10.8	4.41095	1.30664
6	C:\DQEMG\Data\Concentric\1185\micro9.asd	F	Older	1185	OSA	F	163.25	70	33.2	1.19	2.03	1.61	1.49	2.46	0.5	74	45.5	9	3	3	20.56	180.288	379.902	2.10719	126.634	14.6805	4.36316	46.5903	21.052	9.84	3.5364	2.1072
6	C:\DQEMG\Data\Concentric\1185\micro10.asd	F	Older	1185	OSA	F	163.25	70	33.2	1.19	2.03	1.61	1.49	2.46	0.5	74	45.5	10	3	3	24.56	816.538	1197.35	1.46637	399.117	8.08408	4.37835	235.249	110.855	11.76	4.16689	1.46637
6	C:\DQEMG\Data\Concentric\1185\micro10.asd	F	Older	1185	OSA	F	163.25	70	33.2	1.19	2.03	1.61	1.49	2.46	0.5	74	45.5	10	4	5	22.76	256.262	365.548	1.42646	91.387	49.3931	3.83515	60.5854	27.3676	9.92	3.651	1.42646
6	C:\DQEMG\Data\Concentric\1185\micro10.asd	F	Older	1185	OSA	F	163.25	70	33.2	1.19	2.03	1.61	1.49	2.46	0.5	74	45.5	10	3	3	25.56	825.062	1221.86	1.48094	407.288	8.33915	4.39742	310.365	108.778	22.4	4.88974	1.48093
6	C:\DQEMG\Data\Concentric\1185\micro11.asd	F	Older	1185	OSA	F	163.25	70	33.2	1.19	2.03	1.61	1.49	2.46	0.5	74	45.5	11	2	4	8.92	123.236	174.813	1.41853	87.4066	51.0699	3.50926	59.7511	13.9608	16.28	5.42483	1.41852
6	C:\DQEMG\Data\Concentric\1185\micro12.asd	F	Older	1185	OSA	F	163.25	70	33.2	1.19	2.03	1.61	1.49	2.46	0.5	74	45.5	12	3	5	23.04	1170.32	1125.08	0.961347	375.027	7.89694	4.02965				13.2416	0.961344
6	C:\DQEMG\Data\Concentric\1185\micro12.asd	F	Older	1185	OSA	F	163.25	70	33.2	1.19	2.03	1.61	1.49	2.46	0.5	74	45.5	12	3	3	11.56	314.093	356.171	1.13397	118.724	12.4244	3.63103				14.1702	1.13397
6	C:\DQEMG\Data\Concentric\1185\micro13.asd	F	Older	1185	OSA	F	163.25	70	33.2	1.19	2.03	1.61	1.49	2.46	0.5	74	45.5	13	3	5	24.16	1174.35	1065.56	0.907359	355.185	7.12184	3.97716				6.717	0.907362
6	C:\DQEMG\Data\Concentric\1185\micro14.asd	F	Older	1185	OSA	F	163.25	70	33.2	1.19	2.03	1.61	1.49	2.46	0.5	74	45.5	14	3	5	19.08	1616.95	1327.89	0.821231	442.629	11.629	4.02993				11.1745	0.821231
6	C:\DQEMG\Data\Concentric\1185\micro14.asd	F	Older	1185	OSA	F	163.25	70	33.2	1.19	2.03	1.61	1.49	2.46	0.5	74	45.5	14	3	7	19.8	658.829	401.854	0.609953	133.951	23.9028	3.42873				6.99408	0.609952
6	C:\DQEMG\Data\Concentric\1185\micro14.asd	F	Older	1185	OSA	F	163.25	70	33.2	1.19	2.03	1.61	1.49	2.46	0.5	74	45.5	14	4	7	7.64	205.459	232.51	1.13166	58.1276	33.7679	3.44439				5.55101	1.13166
6	C:\DQEMG\Data\Concentric\1185\micro15.asd	F	Older	1185	OSA	F	163.25	70	33.2	1.19	2.03	1.61	1.49	2.46	0.5	74	45.5	15	3	5	25.44	225.907	430.205	1.90434	143.402	16.4967	4.25828				1.65969	1.90435
6	C:\DQEMG\Data\Concentric\1185\micro15.asd	F	Older	1185	OSA	F	163.25	70	33.2	1.19	2.03	1.61	1.49	2.46	0.5	74	45.5	15	3	8	32.64	733.939	965.351	1.3153	321.784	28.8377	4.18096				5.56609	1.3153
6	C:\DQEMG\Data\Concentric\1185\micro15.asd	F	Older	1185	OSA	F	163.25	70	33.2	1.19	2.03	1.61	1.49	2.46	0.5	74	45.5	15	3	4	33.32	638.669	1065.91	1.66895	355.303	8.78428	4.47423				15.501	1.66896
6	C:\DQEMG\Data\Concentric\1185\micro16.asd	F	Older	1185	OSA	F	163.25	70	33.2	1.19	2.03	1.61	1.49	2.46	0.5	74	45.5	16	3	7	20.04	669.427	898.449	1.34212	299.483	33.4151	4.16782				7.4977	1.34212
6	C:\DQEMG\Data\Concentric\1185\micro17.asd	F	Older	1185	OSA	F	163.25	70	33.2	1.19	2.03	1.61	1.49	2.46	0.5	74	45.5	17	3	5	14.88	283.741	502.45	1.77081	167.483	18.4944	4.22373	170.498	71.466	10.68	4.23982	1.77081
6	C:\DQEMG\Data\Concentric\1185\micro18.asd	F	Older	1185	OSA	F	163.25	70	33.2	1.19	2.03	1.61	1.49	2.46	0.5	74	45.5	18	3	3	25.04	535.135	1030.6	1.92586	343.532	17.8219	4.65433	151.031	107.975	6.68	3.43208	1.92587
2	C:\DQEMG\Data\Concentric\1182\micro1.asd	M	Older	1182	OSA	M	192.25	104.6	42	1.63	2.53	1.7	2.02	3.02	0.5	71	27.2	1	3	3	16.76	979.488	811.644	0.828641	270.548	2.73743	3.81964					0.828641
2	C:\DQEMG\Data\Concentric\1182\micro1.asd	M	Older	1182	OSA	M	192.25	104.6	42	1.63	2.53	1.7	2.02	3.02	0.5	71	27.2	1	2	5	14.4	235.411	370.58	1.57418	185.29	9.65256	3.94601					1.57418
2	C:\DQEMG\Data\Concentric\1182\micro2.asd	M	Older	1182	OSA	M	192.25	104.6	42	1.63	2.53	1.7	2.02	3.02	0.5	71	27.2	2	3	3	21.56	245.434	574.21	2.33957	191.403	7.56865	4.7295	86.7359	28.077	13.2	4.53757	2.33957
2	C:\DQEMG\Data\Concentric\1182\micro2.asd	M	Older	1182	OSA	M	192.25	104.6	42	1.63	2.53	1.7	2.02	3.02	0.5	71	27.2	2	3	3	16.24	400.032	632.632	1.58145	210.877	6.06192	4.18355	138.395	56.8596	10.88	4.18878	1.58145
2	C:\DQEMG\Data\Concentric\1182\micro3.asd	M	Older	1182	OSA	M	192.25	104.6	42	1.63	2.53	1.7	2.02	3.02	0.5	71	27.2	3	2	2	16.76	213.696	421.406	1.97199	210.703	2.938	4.30178	113.186	36.5736	16.32	4.65791	1.97199
2	C:\DQEMG\Data\Concentric\1182\micro3.asd	M	Older	1182	OSA	M	192.25	104.6	42	1.63	2.53	1.7	2.02	3.02	0.5	71	27.2	3	3	3	11	561.197	572.535	1.0202	190.845	6.34815	3.76932				1.74057	1.0202
2	C:\DQEMG\Data\Concentric\1182\micro4.asd	M	Older	1182	OSA	M	192.25	104.6	42	1.63	2.53	1.7	2.02	3.02	0.5	71	27.2	4	3	3	17.12	733.939	1223.76	1.66739	407.92	8.03249	4.53305	227.186	91.0518	14.16	4.45442	1.66739
2	C:\DQEMG\Data\Concentric\1182\micro4.asd	M	Older	1182	OSA	M	192.25	104.6	42	1.63	2.53	1.7	2.02	3.02	0.5	71	27.2	4	3	3	22.2	352.339	789.214	2.23993	263.072	13.4461	4.78689	120.427	53.2728	14.96	3.98708	2.23993
2	C:\DQEMG\Data\Concentric\1182\micro4.asd	M	Older	1182	OSA	M	192.25	104.6	42	1.63	2.53	1.7	2.02	3.02	0.5	71	27.2	4	3	3	27.6	322.848	826.311	2.55944	275.437	22.1499	5.06844	222.33	88.1706	12.76	4.46691	2.55944
2	C:\DQEMG\Data\Concentric\1182\micro4.asd	M	Older	1182	OSA	M	192.25	104.6	42	1.63	2.53	1.7	2.02	3.02	0.5	71	27.2	4	2	3	15.72	194.227	336.573	1.73288	168.286	5.42704	4.02119	110.518	33.957	14.4	4.78557	1.73288
2	C:\DQEMG\Data\Concentric\1182\micro5.asd	M	Older	1182	OSA	M	192.25	104.6	42	1.63	2.53	1.7	2.02	3.02	0.5	71	27.2	5	2	4	8.64	187.546	129.485	0.690418	64.7424	11.0565	2.96353	108.786	35.6622	15.32	4.60267	0.690417
2	C:\DQEMG\Data\Concentric\1182\micro6.asd	M	Older	1182	OSA	M	192.25	104.6	42	1.63	2.53	1.7	2.02	3.02	0.5	71	27.2	6	3	3	15.84	273.024	447.852	1.64034	149.284	5.16878	4.07654	76.8728	27.195	12.4	4.26121	1.64034
2	C:\DQEMG\Data\Concentric\1182\micro6.asd	M	Older	1182	OSA	M	192.25	104.6	42	1.63	2.53	1.7	2.02	3.02	0.5	71	27.2	6	3	3	14.68	447.034	717.394	1.60479	239.131	8.78108	4.25513	196.999	70.6776	16.72	4.63657	1.60479
2	C:\DQEMG\Data\Concentric\1182\micro7.asd	M	Older	1182	OSA	M	192.25	104.6	42	1.63	2.53	1.7	2.02	3.02	0.5	71	27.2	7	2	3	15.56	356.832	499.258	1.39914	249.629	3.62389	3.9516	94.3846	27.2538	15.72	4.8986	1.39914
2	C:\DQEMG\Data\Concentric\1182\micro8.asd	M	Older	1182	OSA	M	192.25	104.6	42	1.63	2.53	1.7	2.02	3.02	0.5	71	27.2	8	3	3	13.56	705.312	1071.64	1.51939	357.214	4.47121	4.36777	200.446	85.554	11.76	4.27516	1.51938
2	C:\DQEMG\Data\Concentric\1182\micro9.asd	M	Older	1182	OSA	M	192.25	104.6	42	1.63	2.53	1.7	2.02	3.02	0.5	71	27.2	9	3	3	12.36	490.752	750.91	1.53012	250.303	6.06808	4.22098	416.505	192.188	13.8	4.4509	1.53012
2	C:\DQEMG\Data\Concentric\1182\micro9.asd	M	Older	1182	OSA	M	192.25	104.6	42	1.63	2.53	1.7	2.02	3.02	0.5	71	27.2	9	3	3	10.08	216.23	371.055	1.71601	123.685	7.85829	4.05094	122.043	64.1802	9.92	3.70897	1.71602
2	C:\DQEMG\Data\Concentric\1182\micro10.asd	M	Older	1182	OSA	M	192.25	104.6	42	1.63	2.53	1.7	2.02	3.02	0.5	71	27.2	10	3	5	25.68	621.792	1320	2.12289	439.999	20.1575	4.91654	267.275	58.653	22.84	6.32517	2.1229
2	C:\DQEMG\Data\Concentric\1182\micro10.asd	M	Older	1182	OSA	M	192.25	104.6	42	1.63	2.53	1.7	2.02	3.02	0.5	71	27.2	10	3	3	25.12	258.739	636.904	2.46157	212.301	11.4537	4.87443	221.534	42.1596	22.76	6.87955	2.46157
2	C:\DQEMG\Data\Concentric\1182\micro10.asd	M	Older	1182	OSA	M	192.25	104.6	42	1.63	2.53	1.7	2.02	3.02	0.5	71	27.2	10	3	3	28.84	190.022	686.551	3.613	228.85	15.8078	5.89181				18.9351	3.61301
2	C:\DQEMG\Data\Concentric\1182\micro11.asd	M	Older	1182	OSA	M	192.25	104.6	42	1.63	2.53	1.7	2.02	3.02	0.5	71	27.2	11	3	3	18.48	376.646	570.537	1.51478	190.179	8.4646	4.09072	106.268	34.1628	14	4.64419	1.51478
2	C:\DQEMG\Data\Concentric\1182\micro11.asd	M	Older	1182	OSA	M	192.25	104.6	42	1.63	2.53	1.7	2.02	3.02	0.5	71	27.2	11	3	3	20.64	357.638	598.052	1.67222	199.351	8.76953	4.22567	164.215	46.0992	16.32	5.2259	1.67223
2	C:\DQEMG\Data\Concentric\1182\micro11.asd	M	Older	1182	OSA	M	192.25	104.6	42	1.63	2.53	1.7	2.02	3.02	0.5	71	27.2	11	3	3	25.12	1621.44	1999.34	1.23306	666.447	7.38188	4.44297	396.912	112.661	16.52	5.57484	1.23306
2	C:\DQEMG\Data\Concentric\1182\micro13.asd	M	Older	1182	OSA	M	192.25	104.6	42	1.63	2.53	1.7	2.02	3.02	0.5	71	27.2	13	3	5	22.2	323.021	563.833	1.7455	187.944	14.3545	4.25473	66.3217	20.1684	14.12	4.59307	1.7455
2	C:\DQEMG\Data\Concentric\1182\micro13.asd	M	Older	1182	OSA	M	192.25	104.6	42	1.63	2.53	1.7	2.02	3.02	0.5	71	27.2	13	3	3	24.8	454.118	958.141	2.10989	319.38	13.4513	4.76706	181.036	32.5752	16.04	7.07037	2.10989
2	C:\DQEMG\Data\Concentric\1182\micro13.asd	M	Older	1182	OSA	M	192.25	104.6	42	1.63	2.53	1.7	2.02	3.02	0.5	71	27.2	13	3	3	21.68	1022.63	1701.55	1.6639	567.185	14.5207	4.67361	274.934	74.1762	15.32	5.57676	1.6639
2	C:\DQEMG\Data\Concentric\1182\micro13.asd	M	Older	1182	OSA	M	192.25	104.6	42	1.63	2.53	1.7	2.02	3.02	0.5	71	27.2	13	3	3	22.84	415.411	875.197	2.10682	291.732	15.6822	4.7253	178.057	72.8532	12.28	4.3065	2.10682
2	C:\DQEMG\Data\Concentric\1182\micro13.asd	M	Older	1182	OSA	M	192.25	104.6	42	1.63	2.53	1.7	2.02	3.02	0.5	71	27.2	13	3	3	9.2	292.378	340.808	1.16564	113.603	8.56974	3.63159	174.139	41.3658	17.24	5.82637	1.16564
2	C:\DQEMG\Data\Concentric\1182\micro14.asd	M	Older	1182	OSA	M	192.25	104.6	42	1.63	2.53	1.7	2.02	3.02	0.5	71	27.2	14	3	3	16.88	222.048	405.541	1.82637	135.18	18.3658	4.17281	255.012	138.386	11.4	3.98385	1.82637
2	C:\DQEMG\Data\Concentric\1182\micro14.asd	M	Older	1182	OSA	M	192.25	104.6	42	1.63	2.53	1.7	2.02	3.02	0.5	71	27.2	14	3	3	10.8	300.326	528.33	1.75919	176.11	5.77292	4.23678	389.96	173.372	16.12	4.48825	1.75919
2	C:\DQEMG\Data\Concentric\1182\micro14.asd	M	Older	1182	OSA	M	192.25	104.6	42	1.63	2.53	1.7	2.02	3.02	0.5	71	27.2	14	2	4	13.8	338.112	471.594	1.39479	235.797	4.85519	3.92385	385.458	185.161	13.84	4.34929	1.39479
2	C:\DQEMG\Data\Concentric\1182\micro15.asd	M	Older	1182	OSA	M	192.25	104.6	42	1.63	2.53	1.7	2.02	3.02	0.5	71	27.2	15	3	3	13.8	156.672	261.877	1.6715	87.2924	10.6066	3.86649	348.608	78.6744	26.84	6.32686	1.6715
2	C:\DQEMG\Data\Concentric\1182\micro15.asd	M	Older	1182	OSA	M	192.25	104.6	42	1.63	2.53	1.7	2.02	3.02	0.5	71	27.2	15	3	3	14.32	355.853	549.315	1.54366	183.105	5.73001	4.09493	205.374	82.173	16.32	4.41402	1.54366
2	C:\DQEMG\Data\Concentric\1182\micro15.asd	M	Older	1182	OSA	M	192.25	104.6	42	1.63	2.53	1.7	2.02	3.02	0.5	71	27.2	15	3	3	11.76	636.422	922.026	1.44876	307.342	10.467	4.25251	438.71	165.375	11.76	4.87129	1.44877
2	C:\DQEMG\Data\Concentric\1182\micro16.asd	M	Older	1182	OSA	M	192.25	104.6	42	1.63	2.53	1.7	2.02	3.02	0.5	71	27.2	16	2	4	14.52	131.438	176.527	1.34304	88.2635	13.152	3.46177				3.21551	1.34304
2	C:\DQEMG\Data\Concentric\1182\micro16.asd	M	Older	1182	OSA	M	192.25	104.6	42	1.63	2.53	1.7	2.02	3.02	0.5	71	27.2	16	3	4	10.36	133.921	185.822	1.38756	61.9407	22.7273	3.5144	89.3866	31.6932	11.92	4.32134	1.38755
1	C:\DQEMG\Data\Concentric\1184\micro1.asd	F	Older	1184	Control	F	163.25	61.7		1.03	1.89	1.6	1.27	2.1	0.5	67	6.6	1	4	9	24.92	217.67	706.238	3.24453	176.56	110.797	5.58233	61.2183	20.1575	14.44	4.34143	3.24454
1	C:\DQEMG\Data\Concentric\1184\micro1.asd	F	Older	1184	Control	F	163.25	61.7		1.03	1.89	1.6	1.27	2.1	0.5	67	6.6	1	2	2	9.12	348.538	404.99	1.16197	202.495	2.25582	3.70422	36.4221	14.8775	11.16	3.62066	1.16197
1	C:\DQEMG\Data\Concentric\1184\micro1.asd	F	Older	1184	Control	F	163.25	61.7		1.03	1.89	1.6	1.27	2.1	0.5	67	6.6	1	3	5	18.6	760.666	1088.93	1.43155	362.976	19.2753	4.31274	62.3854	33.66	11.52	3.38051	1.43155
1	C:\DQEMG\Data\Concentric\1184\micro2.asd	F	Older	1184	Control	F	163.25	61.7		1.03	1.89	1.6	1.27	2.1	0.5	67	6.6	2	3	3	19.48	585.101	547.571	0.935857	182.524	4.11499	3.70309	123.968	29.1775	27.44	5.7138	0.935857
1	C:\DQEMG\Data\Concentric\1184\micro2.asd	F	Older	1184	Control	F	163.25	61.7		1.03	1.89	1.6	1.27	2.1	0.5	67	6.6	2	3	3	24.84	618.163	1254	2.02859	417.999	11.9968	4.81969	50.49	15.51	12.68	4.44593	2.02859
1	C:\DQEMG\Data\Concentric\1184\micro3.asd	F	Older	1184	Control	F	163.25	61.7		1.03	1.89	1.6	1.27	2.1	0.5	67	6.6	3	3	5	10.72	709.171	382.512	0.539379	127.504	8.8369	3.39013	188.672	63.1675	23.36	4.78735	0.539379
1	C:\DQEMG\Data\Concentric\1184\micro4.asd	F	Older	1184	Control	F	163.25	61.7		1.03	1.89	1.6	1.27	2.1	0.5	67	6.6	4	2	2	5.4	236.736	108.873	0.459893	54.4366	2.85888	2.83416				8.6586	0.459892
1	C:\DQEMG\Data\Concentric\1184\micro4.asd	F	Older	1184	Control	F	163.25	61.7		1.03	1.89	1.6	1.27	2.1	0.5	67	6.6	4	2	2	5.96	124.243	115.778	0.931868	57.8892	7.32499	3.02614				2.08959	0.931867
1	C:\DQEMG\Data\Concentric\1184\micro4.asd	F	Older	1184	Control	F	163.25	61.7		1.03	1.89	1.6	1.27	2.1	0.5	67	6.6	4	4	4	9.48	173.549	183.868	1.05946	45.9671	72.1706	3.29888	118.43	31.955	27	5.21069	1.05946
1	C:\DQEMG\Data\Concentric\1184\micro5.asd	F	Older	1184	Control	F	163.25	61.7		1.03	1.89	1.6	1.27	2.1	0.5	67	6.6	5	2	4	26.36	713.868	1405.45	1.96878	702.724	7.85066	4.8224	92.4374	47.1625	17.6	3.63357	1.96878
1	C:\DQEMG\Data\Concentric\1184\micro5.asd	F	Older	1184	Control	F	163.25	61.7		1.03	1.89	1.6	1.27	2.1	0.5	67	6.6	5	2	2	10.92	175.934	371.713	2.1128	185.857	0.518915	4.35815	98.5424	46.6675	14.8	3.7806	2.1128
1	C:\DQEMG\Data\Concentric\1184\micro6.asd	F	Older	1184	Control	F	163.25	61.7		1.03	1.89	1.6	1.27	2.1	0.5	67	6.6	6	2	3	22.76	220.838	267.755	1.21245	133.877	13.2368	3.55652				7.61727	1.21245
1	C:\DQEMG\Data\Concentric\1184\micro6.asd	F	Older	1184	Control	F	163.25	61.7		1.03	1.89	1.6	1.27	2.1	0.5	67	6.6	6	3	5	18.4	915.437	595.188	0.650168	198.396	14.0156	3.6118	202.248	44.275	28.12	6.21415	0.650168
1	C:\DQEMG\Data\Concentric\1184\micro7.asd	F	Older	1184	Control	F	163.25	61.7		1.03	1.89	1.6	1.27	2.1	0.5	67	6.6	7	3	3	22.12	551.232	413.13	0.749467	137.71	3.19749	3.4908	98.1409	15.3725	26.6	7.57093	0.749467
1	C:\DQEMG\Data\Concentric\1184\micro7.asd	F	Older	1184	Control	F	163.25	61.7		1.03	1.89	1.6	1.27	2.1	0.5	67	6.6	7	2	5	28.64	190.31	336.025	1.76567	168.012	14.3311	4.04513				7.54576	1.76567
1	C:\DQEMG\Data\Concentric\1184\micro7.asd	F	Older	1184	Control	F	163.25	61.7		1.03	1.89	1.6	1.27	2.1	0.5	67	6.6	7	2	3	16.28	310.061	464.696	1.49873	232.348	16.7936	3.99017	119.061	37.3725	19.32	4.75834	1.49872
1	C:\DQEMG\Data\Concentric\1184\micro7.asd	F	Older	1184	Control	F	163.25	61.7		1.03	1.89	1.6	1.27	2.1	0.5	67	6.6	7	3	3	20.6	838.656	889.759	1.06093	296.586	11.4183	3.98452	119.098	29.26	23.88	5.53661	1.06093
1	C:\DQEMG\Data\Concentric\1184\micro8.asd	F	Older	1184	Control	F	163.25	61.7		1.03	1.89	1.6	1.27	2.1	0.5	67	6.6	8	3	3	8.16	397.44	241.948	0.608765	80.6492	4.31884	3.20804	41.6218	14.7675	11.92	3.98778	0.608766
1	C:\DQEMG\Data\Concentric\1184\micro8.asd	F	Older	1184	Control	F	163.25	61.7		1.03	1.89	1.6	1.27	2.1	0.5	67	6.6	8	1	1	9.68	161.107	114.041	0.707858	114.041	0	2.91497	56.4388	26.2625	17.08	3.56836	0.707859
1	C:\DQEMG\Data\Concentric\1184\micro8.asd	F	Older	1184	Control	F	163.25	61.7		1.03	1.89	1.6	1.27	2.1	0.5	67	6.6	8	1	2	19.76	63.936	188.555	2.94912	188.555	28.4234	4.75487	126.6	37.6475	21.8	4.93851	2.94912
1	C:\DQEMG\Data\Concentric\1184\micro9.asd	F	Older	1184	Control	F	163.25	61.7		1.03	1.89	1.6	1.27	2.1	0.5	67	6.6	9	3	5	22.76	140.359	386.575	2.75419	128.858	24.0243	4.90143	171.316	41.965	27.2	5.70524	2.75419
1	C:\DQEMG\Data\Concentric\1184\micro9.asd	F	Older	1184	Control	F	163.25	61.7		1.03	1.89	1.6	1.27	2.1	0.5	67	6.6	9	2	2	21.56	118.33	243.457	2.05744	121.729	12.5684	4.13054	188.44	35.365	31.72	6.87701	2.05744
1	C:\DQEMG\Data\Concentric\1184\micro10.asd	F	Older	1184	Control	F	163.25	61.7		1.03	1.89	1.6	1.27	2.1	0.5	67	6.6	10	2	4	9.96	797.126	760.343	0.953855	380.172	3.03851	3.85538				2.72972	0.953855
1	C:\DQEMG\Data\Concentric\1184\micro10.asd	F	Older	1184	Control	F	163.25	61.7		1.03	1.89	1.6	1.27	2.1	0.5	67	6.6	10	3	3	16.12	199.354	461.233	2.31364	153.744	17.2638	4.61326				11.7233	2.31364
1	C:\DQEMG\Data\Concentric\1184\micro11.asd	F	Older	1184	Control	F	163.25	61.7		1.03	1.89	1.6	1.27	2.1	0.5	67	6.6	11	3	5	16.52	311.758	478.452	1.53469	159.484	25.4582	4.02851	22.1804	10.2575	10.04	3.1734	1.53469
1	C:\DQEMG\Data\Concentric\1184\micro11.asd	F	Older	1184	Control	F	163.25	61.7		1.03	1.89	1.6	1.27	2.1	0.5	67	6.6	11	3	3	17.84	415.716	802.249	1.9298	267.416	12.6311	4.5486	104.219	56.9525	12.2	3.58544	1.9298
1	C:\DQEMG\Data\Concentric\1184\micro12.asd	F	Older	1184	Control	F	163.25	61.7		1.03	1.89	1.6	1.27	2.1	0.5	67	6.6	12	3	3	13.36	213.984	473.281	2.21176	157.76	17.0121	4.54214				8.20436	2.21176
1	C:\DQEMG\Data\Concentric\1184\micro12.asd	F	Older	1184	Control	F	163.25	61.7		1.03	1.89	1.6	1.27	2.1	0.5	67	6.6	12	3	3	14.96	736.243	1178.36	1.60051	392.788	17.0279	4.46753				3.04262	1.6005
1	C:\DQEMG\Data\Concentric\1184\micro13.asd	F	Older	1184	Control	F	163.25	61.7		1.03	1.89	1.6	1.27	2.1	0.5	67	6.6	13	3	3	18.88	773.004	1265.89	1.63763	421.964	7.79869	4.52581	61.8596	33.4675	10.4	3.37297	1.63762
1	C:\DQEMG\Data\Concentric\1184\micro14.asd	F	Older	1184	Control	F	163.25	61.7		1.03	1.89	1.6	1.27	2.1	0.5	67	6.6	14	3	5	22.24	557.338	1068.04	1.91632	356.013	24.8036	4.66244				2.34948	1.91632
1	C:\DQEMG\Data\Concentric\1184\micro15.asd	F	Older	1184	Control	F	163.25	61.7		1.03	1.89	1.6	1.27	2.1	0.5	67	6.6	15	3	3	12.92	177.937	341.523	1.91935	113.841	11.1884	4.16961	26.8873	17.4625	8.72	2.78182	1.91935
1	C:\DQEMG\Data\Concentric\1184\micro15.asd	F	Older	1184	Control	F	163.25	61.7		1.03	1.89	1.6	1.27	2.1	0.5	67	6.6	15	3	3	17	625.459	994.051	1.58931	331.35	12.9202	4.38551	104.141	56.0725	12.68	3.60601	1.58931
1	C:\DQEMG\Data\Concentric\1184\micro16.asd	F	Older	1184	Control	F	163.25	61.7		1.03	1.89	1.6	1.27	2.1	0.5	67	6.6	16	4	5	26.4	498.758	712.348	1.42824	178.087	21.29	4.12613				12.8435	1.42824
1	C:\DQEMG\Data\Concentric\1184\micro16.asd	F	Older	1184	Control	F	163.25	61.7		1.03	1.89	1.6	1.27	2.1	0.5	67	6.6	16	3	3	25.92	742.406	1251.57	1.68583	417.189	10.5206	4.55647				2.82912	1.68583
1	C:\DQEMG\Data\Concentric\1184\micro16.asd	F	Older	1184	Control	F	163.25	61.7		1.03	1.89	1.6	1.27	2.1	0.5	67	6.6	16	2	2	15.24	124.474	221.808	1.78197	110.904	9.90283	3.87704				2.10308	1.78196
1	C:\DQEMG\Data\Concentric\1184\micro16.asd	F	Older	1184	Control	F	163.25	61.7		1.03	1.89	1.6	1.27	2.1	0.5	67	6.6	16	3	7	15.48	509.184	706.605	1.38772	235.535	24.1403	4.09459				11.7956	1.38772
1	C:\DQEMG\Data\Concentric\1184\micro16.asd	F	Older	1184	Control	F	163.25	61.7		1.03	1.89	1.6	1.27	2.1	0.5	67	6.6	16	4	5	18.72	714.413	1099.49	1.53901	274.873	17.7699	4.39296				2.21839	1.53901
1	C:\DQEMG\Data\Concentric\1184\micro17.asd	F	Older	1184	Control	F	163.25	61.7		1.03	1.89	1.6	1.27	2.1	0.5	67	6.6	17	3	3	19.28	175.581	349.548	1.99081	116.516	8.9064	4.23529	61.2216	23.8975	16.52	3.94019	1.99081
1	C:\DQEMG\Data\Concentric\1184\micro18.asd	F	Older	1184	Control	F	163.25	61.7		1.03	1.89	1.6	1.27	2.1	0.5	67	6.6	18	3	3	25.92	607.507	1002.08	1.64949	334.025	6.73177	4.43305	94.2854	14.905	29.28	7.49909	1.6495
1	C:\DQEMG\Data\Concentric\1184\micro18.asd	F	Older	1184	Control	F	163.25	61.7		1.03	1.89	1.6	1.27	2.1	0.5	67	6.6	18	3	3	13.24	223.546	452.941	2.02617	150.98	8.92811	4.37553				4.89349	2.02616
1	C:\DQEMG\Data\Concentric\1184\micro19.asd	F	Older	1184	Control	F	163.25	61.7		1.03	1.89	1.6	1.27	2.1	0.5	67	6.6	19	3	3	18.32	535.401	986.151	1.84189	328.717	15.9846	4.57057	67.265	39.985	13.88	3.28415	1.84189
1	C:\DQEMG\Data\Concentric\1184\micro19.asd	F	Older	1184	Control	F	163.25	61.7		1.03	1.89	1.6	1.27	2.1	0.5	67	6.6	19	3	3	13.28	164.684	339.669	2.06255	113.223	11.6059	4.2792	19.9166	11.2475	10.24	2.82181	2.06255
1	C:\DQEMG\Data\Concentric\1184\micro19.asd	F	Older	1184	Control	F	163.25	61.7		1.03	1.89	1.6	1.27	2.1	0.5	67	6.6	19	2	2	17.12	155.025	320.376	2.06661	160.188	8.1117	4.25701	97.6811	34.87	12.52	4.34375	2.06661
1	C:\DQEMG\Data\Concentric\1184\micro20.asd	F	Older	1184	Control	F	163.25	61.7		1.03	1.89	1.6	1.27	2.1	0.5	67	6.6	20	3	5	26.16	303.217	647.858	2.13661	215.953	29.7106	4.61837					2.13662
1	C:\DQEMG\Data\Concentric\1184\micro21.asd	F	Older	1184	Control	F	163.25	61.7		1.03	1.89	1.6	1.27	2.1	0.5	67	6.6	21	3	3	29.88	597.069	1159.86	1.94259	386.621	9.9783	4.71861					1.94259
1	C:\DQEMG\Data\Concentric\1184\micro21.asd	F	Older	1184	Control	F	163.25	61.7		1.03	1.89	1.6	1.27	2.1	0.5	67	6.6	21	2	2	11.88	183.945	226.814	1.23306	113.407	5.6356	3.49774					1.23305
1	C:\DQEMG\Data\Concentric\1184\micro21.asd	F	Older	1184	Control	F	163.25	61.7		1.03	1.89	1.6	1.27	2.1	0.5	67	6.6	21	3	3	11.36	249.324	265.516	1.06495	88.5055	7.11079	3.46171					1.06494
1	C:\DQEMG\Data\Concentric\1184\micro21.asd	F	Older	1184	Control	F	163.25	61.7		1.03	1.89	1.6	1.27	2.1	0.5	67	6.6	21	3	3	14.96	370.599	562.342	1.51739	187.447	9.50413	4.08629					1.51739
5	C:\DQEMG\Data\Concentric\1103\micro1.asd	M	Older	1103	Control	M	157	61.8	42.2	1.66	2.79	1.58	2.2	2.9	3	67	9.3	1	3	3	18.76	124.055	322.847	2.60246	107.616	23.3487	4.69606	102.538	9.13	24.84	12.1914	2.60245
5	C:\DQEMG\Data\Concentric\1103\micro1.asd	M	Older	1103	Control	M	157	61.8	42.2	1.66	2.79	1.58	2.2	2.9	3	67	9.3	1	3	3	24.84	171.04	471.072	2.75416	157.024	15.9464	4.98726	71.2921	51.1225	5.36	3.10315	2.75416
5	C:\DQEMG\Data\Concentric\1103\micro1.asd	M	Older	1103	Control	M	157	61.8	42.2	1.66	2.79	1.58	2.2	2.9	3	67	9.3	1	3	3	24.84	199.977	516.422	2.58241	172.141	20	4.88339	94.3228	73.6725	4.8	3.1476	2.58241
5	C:\DQEMG\Data\Concentric\1103\micro1.asd	M	Older	1103	Control	M	157	61.8	42.2	1.66	2.79	1.58	2.2	2.9	3	67	9.3	1	2	3	13	140.614	288.382	2.05087	144.191	18.3985	4.1989	41.1026	24.5025	5.28	3.0667	2.05088
5	C:\DQEMG\Data\Concentric\1103\micro2.asd	M	Older	1103	Control	M	157	61.8	42.2	1.66	2.79	1.58	2.2	2.9	3	67	9.3	2	2	2	13.12	796.917	802.684	1.00724	401.342	0.232815	3.90865	93.5308	73.04	4.4	3.1441	1.00724
5	C:\DQEMG\Data\Concentric\1103\micro2.asd	M	Older	1103	Control	M	157	61.8	42.2	1.66	2.79	1.58	2.2	2.9	3	67	9.3	2	2	5	14.96	153.434	329.289	2.14612	164.644	19.7121	4.33205	43.5611	27.0325	4.92	3.04332	2.14613
5	C:\DQEMG\Data\Concentric\1103\micro3.asd	M	Older	1103	Control	M	157	61.8	42.2	1.66	2.79	1.58	2.2	2.9	3	67	9.3	3	2	2	6.72	182.73	176.191	0.964215	88.0953	4.04515	3.22602	37.9588	4.5925	16.84	8.92744	0.964215
5	C:\DQEMG\Data\Concentric\1103\micro3.asd	M	Older	1103	Control	M	157	61.8	42.2	1.66	2.79	1.58	2.2	2.9	3	67	9.3	3	3	3	23.4	2237.97	2882.66	1.28807	960.888	17.1019	4.63792	238.609	264.633	2.96	3.3243	1.28807
5	C:\DQEMG\Data\Concentric\1103\micro3.asd	M	Older	1103	Control	M	157	61.8	42.2	1.66	2.79	1.58	2.2	2.9	3	67	9.3	3	1	4	12.16	131.675	197.896	1.50291	197.896	63.0113	3.62242	65.2146	11.5775	10.08	6.69649	1.50291
5	C:\DQEMG\Data\Concentric\1103\micro4.asd	M	Older	1103	Control	M	157	61.8	42.2	1.66	2.79	1.58	2.2	2.9	3	67	9.3	4	2	2	23.92	230.231	827.99	3.59634	413.995	3.70832	5.95851	107.077	16.665	9.92	7.64707	3.59634
5	C:\DQEMG\Data\Concentric\1103\micro4.asd	M	Older	1103	Control	M	157	61.8	42.2	1.66	2.79	1.58	2.2	2.9	3	67	9.3	4	2	2	24.56	239.629	965.303	4.02833	482.652	4.43568	6.40786	85.5833	12.7875	9.96	7.79952	4.02832
5	C:\DQEMG\Data\Concentric\1103\micro4.asd	M	Older	1103	Control	M	157	61.8	42.2	1.66	2.79	1.58	2.2	2.9	3	67	9.3	4	2	4	28.64	585.033	1419.81	2.42688	709.903	11.2635	5.19407	83.2326	31.7075	3.88	4.12617	2.42689
5	C:\DQEMG\Data\Concentric\1103\micro5.asd	M	Older	1103	Control	M	157	61.8	42.2	1.66	2.79	1.58	2.2	2.9	3	67	9.3	5	3	3	19.8	533.119	636.88	1.19463	212.293	6.96475	3.92145	41.1422	6.105	17.44	7.52478	1.19463
5	C:\DQEMG\Data\Concentric\1103\micro5.asd	M	Older	1103	Control	M	157	61.8	42.2	1.66	2.79	1.58	2.2	2.9	3	67	9.3	5	3	5	21.64	195.909	324.089	1.65428	108.03	25.3875	3.94634	24.5267	11.165	4.28	3.24461	1.65428
5	C:\DQEMG\Data\Concentric\1103\micro5.asd	M	Older	1103	Control	M	157	61.8	42.2	1.66	2.79	1.58	2.2	2.9	3	67	9.3	5	2	4	12.4	336.351	391.105	1.16279	195.552	16.6525	3.68958	827.128	26.675	88.52	32.4337	1.16279
5	C:\DQEMG\Data\Concentric\1103\micro6.asd	M	Older	1103	Control	M	157	61.8	42.2	1.66	2.79	1.58	2.2	2.9	3	67	9.3	6	3	3	20.12	157.747	312.649	1.98197	104.216	19.7421	4.17993	430.025	19.3325	71.88	23.5299	1.98196
5	C:\DQEMG\Data\Concentric\1103\micro6.asd	M	Older	1103	Control	M	157	61.8	42.2	1.66	2.79	1.58	2.2	2.9	3	67	9.3	6	2	6	9.92	338.127	346.754	1.02551	173.377	42.4335	3.55459	122.166	14.685	20.52	9.48597	1.02551
5	C:\DQEMG\Data\Concentric\1103\micro6.asd	M	Older	1103	Control	M	157	61.8	42.2	1.66	2.79	1.58	2.2	2.9	3	67	9.3	6	3	7	10.56	371.132	473.016	1.27452	157.672	33.8042	3.84405	49.6375	20.735	5.36	3.7106	1.27452
5	C:\DQEMG\Data\Concentric\1103\micro7.asd	M	Older	1103	Control	M	157	61.8	42.2	1.66	2.79	1.58	2.2	2.9	3	67	9.3	7	3	3	17.72	248.338	529.995	2.13417	176.665	10.8214	4.52921				8.44862	2.13417
5	C:\DQEMG\Data\Concentric\1103\micro7.asd	M	Older	1103	Control	M	157	61.8	42.2	1.66	2.79	1.58	2.2	2.9	3	67	9.3	7	3	3	13	440.809	712.846	1.61713	237.615	9.73613	4.26138				5.23885	1.61713
5	C:\DQEMG\Data\Concentric\1103\micro8.asd	M	Older	1103	Control	M	157	61.8	42.2	1.66	2.79	1.58	2.2	2.9	3	67	9.3	8	3	3	14.24	273.894	528.579	1.92987	176.193	9.24686	4.36745	34.8645	11.9075	6.08	4.00376	1.92987
5	C:\DQEMG\Data\Concentric\1103\micro8.asd	M	Older	1103	Control	M	157	61.8	42.2	1.66	2.79	1.58	2.2	2.9	3	67	9.3	8	3	3	25.6	891.703	1205.97	1.35243	401.989	9.36255	4.30265	143.523	33	10.96	5.8677	1.35243
5	C:\DQEMG\Data\Concentric\1103\micro9.asd	M	Older	1103	Control	M	157	61.8	42.2	1.66	2.79	1.58	2.2	2.9	3	67	9.3	9	2	5	16.36	155.283	293.942	1.89294	146.971	30.5166	4.08407	41.0014	17.93	7.32	3.54033	1.89294
5	C:\DQEMG\Data\Concentric\1103\micro9.asd	M	Older	1103	Control	M	157	61.8	42.2	1.66	2.79	1.58	2.2	2.9	3	67	9.3	9	4	4	20.88	126.92	288.996	2.277	72.249	38.1038	4.38052	62.0224	6.985	16.44	9.72354	2.27699
5	C:\DQEMG\Data\Concentric\1103\micro9.asd	M	Older	1103	Control	M	157	61.8	42.2	1.66	2.79	1.58	2.2	2.9	3	67	9.3	9	3	3	19.28	123.138	186.919	1.51797	62.3065	38.2969	3.60836	20.2675	7.8925	3.76	3.46516	1.51796
5	C:\DQEMG\Data\Concentric\1103\micro9.asd	M	Older	1103	Control	M	157	61.8	42.2	1.66	2.79	1.58	2.2	2.9	3	67	9.3	9	4	6	27.76	1552.03	2164.86	1.39486	541.215	14.3894	4.58576	357.775	44.9075	16.92	9.61925	1.39486
5	C:\DQEMG\Data\Concentric\1103\micro10.asd	M	Older	1103	Control	M	157	61.8	42.2	1.66	2.79	1.58	2.2	2.9	3	67	9.3	10	3	3	23.72	274.524	517.02	1.88333	172.34	11.0937	4.32191	85.6944	9.4875	19.2	10.0095	1.88333
5	C:\DQEMG\Data\Concentric\1103\micro10.asd	M	Older	1103	Control	M	157	61.8	42.2	1.66	2.79	1.58	2.2	2.9	3	67	9.3	10	3	3	24.56	574.948	986.183	1.71526	328.728	8.9695	4.47488	101.259	9.0475	18	12.1485	1.71526
5	C:\DQEMG\Data\Concentric\1103\micro10.asd	M	Older	1103	Control	M	157	61.8	42.2	1.66	2.79	1.58	2.2	2.9	3	67	9.3	10	2	4	23.8	184.449	415.728	2.25389	207.864	66.8686	4.51977	11.8151	6.16	3.16	2.70762	2.25389
5	C:\DQEMG\Data\Concentric\1103\micro10.asd	M	Older	1103	Control	M	157	61.8	42.2	1.66	2.79	1.58	2.2	2.9	3	67	9.3	10	3	3	25.36	241.691	560.676	2.3198	186.892	16.5481	4.70306	40.9332	21.4775	6.8	3.23785	2.31981
5	C:\DQEMG\Data\Concentric\1103\micro11.asd	M	Older	1103	Control	M	157	61.8	42.2	1.66	2.79	1.58	2.2	2.9	3	67	9.3	11	1	1	22.76	105.031	249.528	2.37576	249.528	9.84725	4.39707	70.4594	8.855	17.88	8.90421	2.37576
5	C:\DQEMG\Data\Concentric\1103\micro11.asd	M	Older	1103	Control	M	157	61.8	42.2	1.66	2.79	1.58	2.2	2.9	3	67	9.3	11	3	3	24.52	315.608	770.162	2.44025	256.721	19.3174	4.9394	128.037	17.0225	12.32	8.75266	2.44025
5	C:\DQEMG\Data\Concentric\1103\micro12.asd	M	Older	1103	Control	M	157	61.8	42.2	1.66	2.79	1.58	2.2	2.9	3	67	9.3	12	2	2	13.84	317.353	575.116	1.81223	287.558	0	4.31377				16.9862	1.81223
5	C:\DQEMG\Data\Concentric\1103\micro12.asd	M	Older	1103	Control	M	157	61.8	42.2	1.66	2.79	1.58	2.2	2.9	3	67	9.3	12	2	2	14.12	251.444	294.389	1.17079	147.195	1.72172	3.57124				10.534	1.17079
5	C:\DQEMG\Data\Concentric\1103\micro12.asd	M	Older	1103	Control	M	157	61.8	42.2	1.66	2.79	1.58	2.2	2.9	3	67	9.3	12	2	2	11	145.601	235.216	1.61549	117.608	2.69013	3.77865				6.77418	1.61548
5	C:\DQEMG\Data\Concentric\1103\micro13.asd	M	Older	1103	Control	M	157	61.8	42.2	1.66	2.79	1.58	2.2	2.9	3	67	9.3	13	3	5	8.36	517.79	387.967	0.749275	129.322	7.92856	3.46343				1.82408	0.749275
5	C:\DQEMG\Data\Concentric\1103\micro13.asd	M	Older	1103	Control	M	157	61.8	42.2	1.66	2.79	1.58	2.2	2.9	3	67	9.3	13	3	5	21.92	309.637	512.022	1.65362	170.674	36.751	4.14447				11.1262	1.65362
5	C:\DQEMG\Data\Concentric\1103\micro14.asd	M	Older	1103	Control	M	157	61.8	42.2	1.66	2.79	1.58	2.2	2.9	3	67	9.3	14	3	3	22.76	391.803	775.416	1.9791	258.472	8.53878	4.57217				9.99801	1.9791
3	C:\DQEMG\Data\Concentric\1071\micro1.asd	M	Older	1071	Control	M	171	64	35	0.97	2.16	1.53	1.25	2.19	2	65	1.5	1	2	4	14.8	255.514	380.789	1.49029	190.394	18.6993	3.8977	214.493	50.1564	30.72	5.97681	1.49029
3	C:\DQEMG\Data\Concentric\1071\micro1.asd	M	Older	1071	Control	M	171	64	35	0.97	2.16	1.53	1.25	2.19	2	65	1.5	1	1	6	17.24	95.1552	196.775	2.06794	196.775	95.9746	4.04637	93.5049	21.5502	18.72	5.67239	2.06794
3	C:\DQEMG\Data\Concentric\1071\micro1.asd	M	Older	1071	Control	M	171	64	35	0.97	2.16	1.53	1.25	2.19	2	65	1.5	1	3	5	11.6	405.85	567.577	1.39849	189.192	17.4709	4.00685	154.311	86.3772	10.32	3.72288	1.39849
3	C:\DQEMG\Data\Concentric\1071\micro1.asd	M	Older	1071	Control	M	171	64	35	0.97	2.16	1.53	1.25	2.19	2	65	1.5	1	3	3	13.76	498.125	843.437	1.69322	281.146	6.08233	4.39056	399.089	200.773	21.36	4.29047	1.69322
3	C:\DQEMG\Data\Concentric\1071\micro1.asd	M	Older	1071	Control	M	171	64	35	0.97	2.16	1.53	1.25	2.19	2	65	1.5	1	3	3	15.96	1170.37	1376.87	1.17644	458.957	2.2319	4.24476	746.96	254.957	21	5.33622	1.17644
3	C:\DQEMG\Data\Concentric\1071\micro1.asd	M	Older	1071	Control	M	171	64	35	0.97	2.16	1.53	1.25	2.19	2	65	1.5	1	3	10	24.2	533.03	802.186	1.50495	267.395	22.3309	4.23171	351.624	83.5548	21.72	6.13028	1.50495
3	C:\DQEMG\Data\Concentric\1071\micro2.asd	M	Older	1071	Control	M	171	64	35	0.97	2.16	1.53	1.25	2.19	2	65	1.5	2	3	7	14.52	333.216	408.147	1.22487	136.049	51.0112	3.7476				5.7717	1.22487
3	C:\DQEMG\Data\Concentric\1071\micro3.asd	M	Older	1071	Control	M	171	64	35	0.97	2.16	1.53	1.25	2.19	2	65	1.5	3	3	7	27.52	361.094	447.63	1.23965	149.21	17.5307	3.79727	20.9987	9.5844	7.2	3.17249	1.23965
3	C:\DQEMG\Data\Concentric\1071\micro3.asd	M	Older	1071	Control	M	171	64	35	0.97	2.16	1.53	1.25	2.19	2	65	1.5	3	4	7	24.4	497.146	456.786	0.918818	114.197	15.0098	3.6153	20.8258	7.791	11.16	3.56465	0.918817
3	C:\DQEMG\Data\Concentric\1071\micro4.asd	M	Older	1071	Control	M	171	64	35	0.97	2.16	1.53	1.25	2.19	2	65	1.5	4	3	7	14.2	246.067	508.567	2.06678	169.522	50.316	4.45784	64.9681	20.4624	17.08	4.48596	2.06678
3	C:\DQEMG\Data\Concentric\1071\micro4.asd	M	Older	1071	Control	M	171	64	35	0.97	2.16	1.53	1.25	2.19	2	65	1.5	4	5	7	13.84	601.92	603.984	1.00343	120.797	44.6364	3.78297	54.056	15.3762	14.72	4.70241	1.00343
3	C:\DQEMG\Data\Concentric\1071\micro5.asd	M	Older	1071	Control	M	171	64	35	0.97	2.16	1.53	1.25	2.19	2	65	1.5	5	2	2	16.6	319.046	394.198	1.23555	197.099	3.91768	3.73941				4.33983	1.23555
3	C:\DQEMG\Data\Concentric\1071\micro5.asd	M	Older	1071	Control	M	171	64	35	0.97	2.16	1.53	1.25	2.19	2	65	1.5	5	3	7	20.08	455.155	554.635	1.21856	184.878	56.9096	3.87672	54.6193	22.3734	11.32	3.79099	1.21856
3	C:\DQEMG\Data\Concentric\1071\micro6.asd	M	Older	1071	Control	M	171	64	35	0.97	2.16	1.53	1.25	2.19	2	65	1.5	6	3	3	12.4	111.108	106.836	0.961553	35.6121	32.6862	3.0073	15.8889	9.7902	6.32	2.61373	0.961551
3	C:\DQEMG\Data\Concentric\1071\micro8.asd	M	Older	1071	Control	M	171	64	35	0.97	2.16	1.53	1.25	2.19	2	65	1.5	8	3	7	12.76	261.677	336.011	1.28407	112.004	33.337	3.70183	81.0017	28.371	14.44	4.30796	1.28407
3	C:\DQEMG\Data\Concentric\1071\micro8.asd	M	Older	1071	Control	M	171	64	35	0.97	2.16	1.53	1.25	2.19	2	65	1.5	8	3	5	18.12	141.523	304.126	2.14895	101.375	18.5185	4.29978	155.165	45.0702	15.68	5.09663	2.14895
3	C:\DQEMG\Data\Concentric\1071\micro9.asd	M	Older	1071	Control	M	171	64	35	0.97	2.16	1.53	1.25	2.19	2	65	1.5	9	3	3	14.48	616.55	799.421	1.2966	266.474	4.61976	4.08657	245.414	79.2624	17.88	4.99529	1.2966
3	C:\DQEMG\Data\Concentric\1071\micro9.asd	M	Older	1071	Control	M	171	64	35	0.97	2.16	1.53	1.25	2.19	2	65	1.5	9	2	4	13.04	88.416	247.447	2.79867	123.724	23.3225	4.7452	80.3384	13.8474	18.8	6.94306	2.79867
3	C:\DQEMG\Data\Concentric\1071\micro9.asd	M	Older	1071	Control	M	171	64	35	0.97	2.16	1.53	1.25	2.19	2	65	1.5	9	3	3	17.08	579.859	972.823	1.67769	324.274	9.96325	4.44101	491.382	124.862	24.52	6.03183	1.67769
3	C:\DQEMG\Data\Concentric\1071\micro10.asd	M	Older	1071	Control	M	171	64	35	0.97	2.16	1.53	1.25	2.19	2	65	1.5	10	3	3	16.72	238.752	479.513	2.00841	159.838	14.0048	4.38636				9.93302	2.00841
3	C:\DQEMG\Data\Concentric\1071\micro11.asd	M	Older	1071	Control	M	171	64	35	0.97	2.16	1.53	1.25	2.19	2	65	1.5	11	3	3	13.28	374.812	556.367	1.48439	185.456	12.9927	4.0582	61.0861	21.9618	16.12	4.12314	1.48439
3	C:\DQEMG\Data\Concentric\1071\micro12.asd	M	Older	1071	Control	M	171	64	35	0.97	2.16	1.53	1.25	2.19	2	65	1.5	12	2	4	11.68	214.042	375.206	1.75296	187.603	9.36491	4.08345	133.825	38.367	15.92	5.07198	1.75296
3	C:\DQEMG\Data\Concentric\1071\micro13.asd	M	Older	1071	Control	M	171	64	35	0.97	2.16	1.53	1.25	2.19	2	65	1.5	13	2	2	11.32	79.9488	161.722	2.02282	80.8612	4.5389	3.92563	253.814	54.978	18.44	6.35684	2.02282
3	C:\DQEMG\Data\Concentric\1071\micro14.asd	M	Older	1071	Control	M	171	64	35	0.97	2.16	1.53	1.25	2.19	2	65	1.5	14	3	5	18.2	742.291	908.79	1.2243	302.93	7.16613	4.09488	207.032	33.957	28.24	7.62782	1.2243
3	C:\DQEMG\Data\Concentric\1071\micro14.asd	M	Older	1071	Control	M	171	64	35	0.97	2.16	1.53	1.25	2.19	2	65	1.5	14	3	3	14.72	353.434	652.668	1.84665	217.556	10.6503	4.39496	337.297	50.0682	33.48	8.43631	1.84665
3	C:\DQEMG\Data\Concentric\1071\micro14.asd	M	Older	1071	Control	M	171	64	35	0.97	2.16	1.53	1.25	2.19	2	65	1.5	14	3	3	13.68	378.029	677.452	1.79206	225.817	20.5699	4.36959				18.8303	1.79206
3	C:\DQEMG\Data\Concentric\1071\micro14.asd	M	Older	1071	Control	M	171	64	35	0.97	2.16	1.53	1.25	2.19	2	65	1.5	14	3	3	14.04	294.854	618.917	2.09906	206.306	9.85544	4.56867	245.873	75.1464	16.48	5.14783	2.09906
3	C:\DQEMG\Data\Concentric\1071\micro15.asd	M	Older	1071	Control	M	171	64	35	0.97	2.16	1.53	1.25	2.19	2	65	1.5	15	3	4	10.64	195.379	163.549	0.837087	54.5165	13.237	3.12796				3.2323	0.837086
3	C:\DQEMG\Data\Concentric\1071\micro15.asd	M	Older	1071	Control	M	171	64	35	0.97	2.16	1.53	1.25	2.19	2	65	1.5	15	3	7	16.2	356.774	462.316	1.29582	154.105	28.4872	3.84822	143.734	29.8704	20.4	6.28716	1.29582
3	C:\DQEMG\Data\Concentric\1071\micro15.asd	M	Older	1071	Control	M	171	64	35	0.97	2.16	1.53	1.25	2.19	2	65	1.5	15	3	7	17.16	841.133	1077.75	1.2813	359.249	29.2132	4.20617	373.335	55.7718	34.12	8.44039	1.28131
3	C:\DQEMG\Data\Concentric\1071\micro16.asd	M	Older	1071	Control	M	171	64	35	0.97	2.16	1.53	1.25	2.19	2	65	1.5	16	2	2	10.8	229.722	146.608	0.638199	73.3041	2.52122	2.9994				5.06065	0.638197
3	C:\DQEMG\Data\Concentric\1071\micro16.asd	M	Older	1071	Control	M	171	64	35	0.97	2.16	1.53	1.25	2.19	2	65	1.5	16	2	2	28.52	330.724	814.334	2.46228	407.167	0.33059	4.98174	450.649	201.566	17.64	4.54016	2.46228
4	C:\DQEMG\Data\Concentric\1150\micro1.asd	M	Older	1150	OSA	M	172.5	76.5	36.6	0.95	1.69	1.52	1.12	2.05	3	64	24.3	1	3	3	19.04	380.42	627.511	1.64952	209.17	16.9438	4.22978				4.09746	1.64952
4	C:\DQEMG\Data\Concentric\1150\micro1.asd	M	Older	1150	OSA	M	172.5	76.5	36.6	0.95	1.69	1.52	1.12	2.05	3	64	24.3	1	3	5	26.08	328.152	899.919	2.74238	299.973	25.9681	5.25846	1007.39	302.678	30.88	5.80924	2.74238
4	C:\DQEMG\Data\Concentric\1150\micro1.asd	M	Older	1150	OSA	M	172.5	76.5	36.6	0.95	1.69	1.52	1.12	2.05	3	64	24.3	1	3	3	20.12	367.195	694.393	1.89107	231.464	21.6098	4.45597				7.88835	1.89107
4	C:\DQEMG\Data\Concentric\1150\micro1.asd	M	Older	1150	OSA	M	172.5	76.5	36.6	0.95	1.69	1.52	1.12	2.05	3	64	24.3	1	3	3	23.52	545.617	1267.95	2.32388	422.65	27.3475	5.06077	360.34	171.768	10.76	4.33277	2.32388
4	C:\DQEMG\Data\Concentric\1150\micro1.asd	M	Older	1150	OSA	M	172.5	76.5	36.6	0.95	1.69	1.52	1.12	2.05	3	64	24.3	1	3	5	13.12	1055.24	910.864	0.863182	303.621	17.3823	3.88653	213.148	70.5796	15.96	4.86864	0.863182
4	C:\DQEMG\Data\Concentric\1150\micro2.asd	M	Older	1150	OSA	M	172.5	76.5	36.6	0.95	1.69	1.52	1.12	2.05	3	64	24.3	2	3	3	13.76	365.12	568.254	1.55635	189.418	8.4979	4.11878				1.40956	1.55635
4	C:\DQEMG\Data\Concentric\1150\micro2.asd	M	Older	1150	OSA	M	172.5	76.5	36.6	0.95	1.69	1.52	1.12	2.05	3	64	24.3	2	3	5	14.16	353.477	553.642	1.56627	184.547	34.5594	4.11463	834.631	371.679	13.28	4.81574	1.56627
4	C:\DQEMG\Data\Concentric\1150\micro2.asd	M	Older	1150	OSA	M	172.5	76.5	36.6	0.95	1.69	1.52	1.12	2.05	3	64	24.3	2	2	4	23	242.251	687.82	2.83929	343.91	25.7136	5.22355	498.796	250.657	10.76	4.38903	2.83929
4	C:\DQEMG\Data\Concentric\1150\micro3.asd	M	Older	1150	OSA	M	172.5	76.5	36.6	0.95	1.69	1.52	1.12	2.05	3	64	24.3	3	3	3	15.76	407.617	495.908	1.2166	165.303	6.24912	3.82686	311.77	136.977	14.8	4.41272	1.2166
4	C:\DQEMG\Data\Concentric\1150\micro3.asd	M	Older	1150	OSA	M	172.5	76.5	36.6	0.95	1.69	1.52	1.12	2.05	3	64	24.3	3	3	3	22.2	1918.72	1803.04	0.939711	601.013	6.25581	4.22272	817.436	528.184	9.32	4.27042	0.93971
4	C:\DQEMG\Data\Concentric\1150\micro3.asd	M	Older	1150	OSA	M	172.5	76.5	36.6	0.95	1.69	1.52	1.12	2.05	3	64	24.3	3	3	3	16.04	355.522	480.502	1.35154	160.167	6.91412	3.90241	481.346	158.666	19	5.23419	1.35154
4	C:\DQEMG\Data\Concentric\1150\micro3.asd	M	Older	1150	OSA	M	172.5	76.5	36.6	0.95	1.69	1.52	1.12	2.05	3	64	24.3	3	4	3	9.6	439.645	471.928	1.07343	117.982	12.7191	3.71653	434.124	238.885	10.48	4.19548	1.07343
4	C:\DQEMG\Data\Concentric\1150\micro4.asd	M	Older	1150	OSA	M	172.5	76.5	36.6	0.95	1.69	1.52	1.12	2.05	3	64	24.3	4	3	3	11.96	387.435	360.033	0.929273	120.011	8.49659	3.51747				4.42219	0.929273
4	C:\DQEMG\Data\Concentric\1150\micro5.asd	M	Older	1150	OSA	M	172.5	76.5	36.6	0.95	1.69	1.52	1.12	2.05	3	64	24.3	5	3	5	19.52	784.645	875.435	1.11571	291.812	9.53393	4.01038	294.206	52.6854	27.72	7.30589	1.11571
4	C:\DQEMG\Data\Concentric\1150\micro5.asd	M	Older	1150	OSA	M	172.5	76.5	36.6	0.95	1.69	1.52	1.12	2.05	3	64	24.3	5	3	3	12.08	318.723	389.967	1.22353	129.989	5.89031	3.72694	187.748	55.4831	14.4	5.12804	1.22353
4	C:\DQEMG\Data\Concentric\1150\micro5.asd	M	Older	1150	OSA	M	172.5	76.5	36.6	0.95	1.69	1.52	1.12	2.05	3	64	24.3	5	3	5	13.84	523.25	461.543	0.88207	153.848	9.44506	3.60078	312.88	111.188	22.76	4.86003	0.88207
4	C:\DQEMG\Data\Concentric\1150\micro5.asd	M	Older	1150	OSA	M	172.5	76.5	36.6	0.95	1.69	1.52	1.12	2.05	3	64	24.3	5	3	3	9.28	144.152	154.305	1.07043	51.4349	32.5688	3.22925				4.23974	1.07043
4	C:\DQEMG\Data\Concentric\1150\micro5.asd	M	Older	1150	OSA	M	172.5	76.5	36.6	0.95	1.69	1.52	1.12	2.05	3	64	24.3	5	3	3	19.88	493.465	698.963	1.41644	232.988	9.7821	4.1097	99.1682	33.0738	13.88	4.51788	1.41644
4	C:\DQEMG\Data\Concentric\1150\micro6.asd	M	Older	1150	OSA	M	172.5	76.5	36.6	0.95	1.69	1.52	1.12	2.05	3	64	24.3	6	3	3	16.6	659.122	720.891	1.09371	240.297	7.36282	3.91268	418.806	146.284	29.36	5.02816	1.09371
4	C:\DQEMG\Data\Concentric\1150\micro6.asd	M	Older	1150	OSA	M	172.5	76.5	36.6	0.95	1.69	1.52	1.12	2.05	3	64	24.3	6	3	3	10	279.967	438.525	1.56634	146.175	12.0661	4.01345	215.283	87.0611	15.56	4.41261	1.56635
4	C:\DQEMG\Data\Concentric\1150\micro6.asd	M	Older	1150	OSA	M	172.5	76.5	36.6	0.95	1.69	1.52	1.12	2.05	3	64	24.3	6	3	3	17.56	461.898	447.477	0.968779	149.159	7.51898	3.63333	235.54	84.1803	17.2	4.72325	0.968779
4	C:\DQEMG\Data\Concentric\1150\micro6.asd	M	Older	1150	OSA	M	172.5	76.5	36.6	0.95	1.69	1.52	1.12	2.05	3	64	24.3	6	3	3	15.2	1354.53	1437.08	1.06095	479.027	17.7973	4.19273	829.84	449.986	13.84	4.49735	1.06094
4	C:\DQEMG\Data\Concentric\1150\micro7.asd	M	Older	1150	OSA	M	172.5	76.5	36.6	0.95	1.69	1.52	1.12	2.05	3	64	24.3	7	2	3	8.44	245.122	345.315	1.40875	172.658	5.8996	3.79813				10.9061	1.40875
4	C:\DQEMG\Data\Concentric\1150\micro7.asd	M	Older	1150	OSA	M	172.5	76.5	36.6	0.95	1.69	1.52	1.12	2.05	3	64	24.3	7	2	2	12.44	235.118	317.89	1.35205	158.945	2.97139	3.72333				3.27036	1.35204
4	C:\DQEMG\Data\Concentric\1150\micro7.asd	M	Older	1150	OSA	M	172.5	76.5	36.6	0.95	1.69	1.52	1.12	2.05	3	64	24.3	7	2	4	11.04	289.225	208.145	0.719666	104.073	22.008	3.1809				1.96301	0.719665
4	C:\DQEMG\Data\Concentric\1150\micro7.asd	M	Older	1150	OSA	M	172.5	76.5	36.6	0.95	1.69	1.52	1.12	2.05	3	64	24.3	7	3	3	13.28	583.682	733.629	1.2569	244.543	11.4422	4.02308				10.6542	1.2569
4	C:\DQEMG\Data\Concentric\1150\micro7.asd	M	Older	1150	OSA	M	172.5	76.5	36.6	0.95	1.69	1.52	1.12	2.05	3	64	24.3	7	2	2	7.84	265.592	260.259	0.979918	130.129	4.0052	3.40414				2.12555	0.97992
4	C:\DQEMG\Data\Concentric\1150\micro8.asd	M	Older	1150	OSA	M	172.5	76.5	36.6	0.95	1.69	1.52	1.12	2.05	3	64	24.3	8	2	4	12.56	652.97	446.741	0.684167	223.37	15.1902	3.49906				1.4714	0.684168
4	C:\DQEMG\Data\Concentric\1150\micro9.asd	M	Older	1150	OSA	M	172.5	76.5	36.6	0.95	1.69	1.52	1.12	2.05	3	64	24.3	9	3	3	14.52	346.265	536.896	1.55053	178.965	10.2624	4.08994				3.80472	1.55053
4	C:\DQEMG\Data\Concentric\1150\micro9.asd	M	Older	1150	OSA	M	172.5	76.5	36.6	0.95	1.69	1.52	1.12	2.05	3	64	24.3	9	3	3	16.48	840.65	1014.69	1.20703	338.231	4.18605	4.13164				16.6017	1.20703
4	C:\DQEMG\Data\Concentric\1150\micro9.asd	M	Older	1150	OSA	M	172.5	76.5	36.6	0.95	1.69	1.52	1.12	2.05	3	64	24.3	9	3	3	10.4	338.56	425.592	1.25707	141.864	7.7106	3.7867				14.058	1.25707
4	C:\DQEMG\Data\Concentric\1150\micro10.asd	M	Older	1150	OSA	M	172.5	76.5	36.6	0.95	1.69	1.52	1.12	2.05	3	64	24.3	10	1	5	16.92	341.033	1122.29	3.29086	1122.29	76.1929	5.82365				5.46188	3.29085
4	C:\DQEMG\Data\Concentric\1150\micro11.asd	M	Older	1150	OSA	M	172.5	76.5	36.6	0.95	1.69	1.52	1.12	2.05	3	64	24.3	11	2	2	23.52	293.078	712.671	2.43168	356.336	0.51991	4.89866				3.2804	2.43168
4	C:\DQEMG\Data\Concentric\1150\micro11.asd	M	Older	1150	OSA	M	172.5	76.5	36.6	0.95	1.69	1.52	1.12	2.05	3	64	24.3	11	4	4	22.4	511.807	1486.45	2.90432	371.613	63.5996	5.61342				21.5889	2.90432
4	C:\DQEMG\Data\Concentric\1150\micro12.asd	M	Older	1150	OSA	M	172.5	76.5	36.6	0.95	1.69	1.52	1.12	2.05	3	64	24.3	12	3	5	23.84	393.013	500.636	1.27384	166.879	21.0241	3.86825				14.0465	1.27384
4	C:\DQEMG\Data\Concentric\1150\micro12.asd	M	Older	1150	OSA	M	172.5	76.5	36.6	0.95	1.69	1.52	1.12	2.05	3	64	24.3	12	4	5	23.32	188.313	418.747	2.22368	104.687	56.4886	4.49856	62.2951	15.789	12.68	5.14383	2.22368
4	C:\DQEMG\Data\Concentric\1150\micro12.asd	M	Older	1150	OSA	M	172.5	76.5	36.6	0.95	1.69	1.52	1.12	2.05	3	64	24.3	12	3	5	25.6	526.355	984.515	1.87044	328.172	39.9989	4.59172				6.14486	1.87044
4	C:\DQEMG\Data\Concentric\1150\micro12.asd	M	Older	1150	OSA	M	172.5	76.5	36.6	0.95	1.69	1.52	1.12	2.05	3	64	24.3	12	3	3	22.88	1747.54	1587.95	0.908675	529.315	12.528	4.1511	263.655	78.8619	13.04	5.24012	0.908677
4	C:\DQEMG\Data\Concentric\1150\micro13.asd	M	Older	1150	OSA	M	172.5	76.5	36.6	0.95	1.69	1.52	1.12	2.05	3	64	24.3	13	3	5	15.36	589.936	666.393	1.1296	222.131	8.94611	3.90041	135.106	74.3745	14.2	3.68799	1.1296
4	C:\DQEMG\Data\Concentric\1150\micro13.asd	M	Older	1150	OSA	M	172.5	76.5	36.6	0.95	1.69	1.52	1.12	2.05	3	64	24.3	13	3	7	25.72	512.102	709.396	1.38526	236.465	55.5568	4.09462	176.087	87.5597	13.44	3.95336	1.38526
4	C:\DQEMG\Data\Concentric\1150\micro13.asd	M	Older	1150	OSA	M	172.5	76.5	36.6	0.95	1.69	1.52	1.12	2.05	3	64	24.3	13	3	3	16.52	444.136	762.241	1.71623	254.08	12.6347	4.36375	141.125	69.9979	14.8	3.86122	1.71623
4	C:\DQEMG\Data\Concentric\1150\micro13.asd	M	Older	1150	OSA	M	172.5	76.5	36.6	0.95	1.69	1.52	1.12	2.05	3	64	24.3	13	3	7	20.36	747.615	790.2	1.05696	263.4	26.7984	3.93064	223.34	69.4716	24.44	5.05665	1.05696
4	C:\DQEMG\Data\Concentric\1150\micro14.asd	M	Older	1150	OSA	M	172.5	76.5	36.6	0.95	1.69	1.52	1.12	2.05	3	64	24.3	14	3	5	25.32	385.423	688.765	1.78704	229.588	12.4124	4.37297				1.67928	1.78704
4	C:\DQEMG\Data\Concentric\1150\micro16.asd	M	Older	1150	OSA	M	172.5	76.5	36.6	0.95	1.69	1.52	1.12	2.05	3	64	24.3	16	2	4	19.52	191.533	319.086	1.66596	159.543	19.6037	3.9482	155.05	39.7772	26.92	5.4976	1.66596
4	C:\DQEMG\Data\Concentric\1150\micro16.asd	M	Older	1150	OSA	M	172.5	76.5	36.6	0.95	1.69	1.52	1.12	2.05	3	64	24.3	16	2	2	27.04	477.02	835.427	1.75135	417.713	0.343537	4.42988	179.75	50.8849	25.8	5.23907	1.75135
4	C:\DQEMG\Data\Concentric\1150\micro17.asd	M	Older	1150	OSA	M	172.5	76.5	36.6	0.95	1.69	1.52	1.12	2.05	3	64	24.3	17	2	2	8.28	371.105	581.974	1.56822	290.987	0	4.13772	300.806	113.57	16.16	4.7039	1.56822
4	C:\DQEMG\Data\Concentric\1150\micro17.asd	M	Older	1150	OSA	M	172.5	76.5	36.6	0.95	1.69	1.52	1.12	2.05	3	64	24.3	17	3	3	16.28	583.625	636.189	1.09007	212.063	2.80788	3.8562	134.706	41.7716	19.36	4.8457	1.09006
4	C:\DQEMG\Data\Concentric\1150\micro17.asd	M	Older	1150	OSA	M	172.5	76.5	36.6	0.95	1.69	1.52	1.12	2.05	3	64	24.3	17	3	5	19.92	732.148	1117.4	1.5262	372.467	12.8328	4.39079	420.303	237.472	11.76	4.14552	1.52619
4	C:\DQEMG\Data\Concentric\1150\micro18.asd	M	Older	1150	OSA	M	172.5	76.5	36.6	0.95	1.69	1.52	1.12	2.05	3	64	24.3	18	2	3	13.48	365.643	375.638	1.02734	187.819	3.50684	3.59039	156.94	29.0573	39.68	6.86431	1.02734
4	C:\DQEMG\Data\Concentric\1150\micro18.asd	M	Older	1150	OSA	M	172.5	76.5	36.6	0.95	1.69	1.52	1.12	2.05	3	64	24.3	18	3	3	16.08	267.548	422.968	1.58091	140.989	6.64087	4.00831				3.3979	1.58091
4	C:\DQEMG\Data\Concentric\1150\micro18.asd	M	Older	1150	OSA	M	172.5	76.5	36.6	0.95	1.69	1.52	1.12	2.05	3	64	24.3	18	3	5	20.68	154.042	307.519	1.99633	102.506	32.7361	4.18397				3.71546	1.99633
4	C:\DQEMG\Data\Concentric\1150\micro19.asd	M	Older	1150	OSA	M	172.5	76.5	36.6	0.95	1.69	1.52	1.12	2.05	3	64	24.3	19	3	3	12.76	1170.13	955.894	0.816916	318.631	4.41524	3.88515	146.309	61.8818	10.8	4.15589	0.816913
4	C:\DQEMG\Data\Concentric\1150\micro19.asd	M	Older	1150	OSA	M	172.5	76.5	36.6	0.95	1.69	1.52	1.12	2.05	3	64	24.3	19	3	3	8.72	2317.42	1378.67	0.594916	459.557	3.64737	3.95992	300.215	152.461	16.28	4.15229	0.594916
4	C:\DQEMG\Data\Concentric\1150\micro19.asd	M	Older	1150	OSA	M	172.5	76.5	36.6	0.95	1.69	1.52	1.12	2.05	3	64	24.3	19	2	3	12.92	480.7	569.411	1.18455	284.706	5.64593	3.86642				7.39276	1.18455
4	C:\DQEMG\Data\Concentric\1150\micro19.asd	M	Older	1150	OSA	M	172.5	76.5	36.6	0.95	1.69	1.52	1.12	2.05	3	64	24.3	19	3	3	9.2	453.56	543.124	1.19747	181.041	5.96476	3.8541				2.75384	1.19747
4	C:\DQEMG\Data\Concentric\1150\micro20.asd	M	Older	1150	OSA	M	172.5	76.5	36.6	0.95	1.69	1.52	1.12	2.05	3	64	24.3	20	3	3	12.24	391.345	614.624	1.57054	204.875	12.5478	4.1631	125.848	58.9733	11.68	3.90464	1.57054
4	C:\DQEMG\Data\Concentric\1150\micro20.asd	M	Older	1150	OSA	M	172.5	76.5	36.6	0.95	1.69	1.52	1.12	2.05	3	64	24.3	20	3	5	13.04	496.34	705.907	1.42222	235.302	14.788	4.118	199.902	75.9811	12.6	4.51165	1.42222
4	C:\DQEMG\Data\Concentric\1150\micro20.asd	M	Older	1150	OSA	M	172.5	76.5	36.6	0.95	1.69	1.52	1.12	2.05	3	64	24.3	20	3	3	16.88	1364.53	1415.55	1.03739	471.85	11.3333	4.17237	456.164	151.27	19.44	5.19531	1.03739
4	C:\DQEMG\Data\Concentric\1150\micro21.asd	M	Older	1150	OSA	M	172.5	76.5	36.6	0.95	1.69	1.52	1.12	2.05	3	64	24.3	21	3	5	26.92	1581.42	2639.68	1.66918	879.893	26.4408	4.86823	83.3859	34.3757	14.28	3.96197	1.66918
4	C:\DQEMG\Data\Concentric\1150\micro21.asd	M	Older	1150	OSA	M	172.5	76.5	36.6	0.95	1.69	1.52	1.12	2.05	3	64	24.3	21	3	3	13.48	729.905	942.864	1.29176	314.288	4.56121	4.15503	95.0586	26.2873	15.04	5.03589	1.29176
4	C:\DQEMG\Data\Concentric\1150\micro21.asd	M	Older	1150	OSA	M	172.5	76.5	36.6	0.95	1.69	1.52	1.12	2.05	3	64	24.3	21	3	4	30.6	1311	2343.61	1.78765	781.203	15.9934	4.90525	139.956	30.47	22.76	6.07711	1.78765
2	C:\DQEMG\Data\Concentric\944\micro1.asd	M	Older	944	OSA	M	175.5	96.2	46	1.64	2.75	1.77	2.2	2.89	1	62	22.9	1	4	4	14.9517	408.408	1010.5	2.47424	252.624	34.12	5.08534	77.6156	33.099	15.4137	3.86477	2.47424
2	C:\DQEMG\Data\Concentric\944\micro2.asd	M	Older	944	OSA	M	175.5	96.2	46	1.64	2.75	1.77	2.2	2.89	1	62	22.9	2	3	5	10.0798	635.069	620.836	0.977452	206.945	18.9733	3.78041	116.087	41.89	16.0857	4.39334	0.977588
2	C:\DQEMG\Data\Concentric\944\micro3.asd	M	Older	944	OSA	M	175.5	96.2	46	1.64	2.75	1.77	2.2	2.89	1	62	22.9	3	3	3	12.1798	363.01	552.143	1.52102	184.048	9.44927	4.08093	107.384	53.572	13.6917	3.73342	1.52101
2	C:\DQEMG\Data\Concentric\944\micro3.asd	M	Older	944	OSA	M	175.5	96.2	46	1.64	2.75	1.77	2.2	2.89	1	62	22.9	3	3	3	15.9177	295.418	552.855	1.87144	184.285	25.6495	4.34187					1.87143
2	C:\DQEMG\Data\Concentric\944\micro5.asd	M	Older	944	OSA	M	175.5	96.2	46	1.64	2.75	1.77	2.2	2.89	1	62	22.9	5	3	3	14.8677	239.607	529.785	2.21106	176.595	22.374	4.59056	47.6993	10.6495	20.5376	5.50635	2.21106
2	C:\DQEMG\Data\Concentric\944\micro5.asd	M	Older	944	OSA	M	175.5	96.2	46	1.64	2.75	1.77	2.2	2.89	1	62	22.9	5	2	2	4.19992	101.031	96.8243	0.958362	48.4122	7.27326	2.96282					0.958362
2	C:\DQEMG\Data\Concentric\944\micro5.asd	M	Older	944	OSA	M	175.5	96.2	46	1.64	2.75	1.77	2.2	2.89	1	62	22.9	5	3	3	12.3058	427.865	958.29	2.2397	319.43	34.6614	4.87101	79.9982	42.952	13.4397	3.49549	2.2397
2	C:\DQEMG\Data\Concentric\944\micro5.asd	M	Older	944	OSA	M	175.5	96.2	46	1.64	2.75	1.77	2.2	2.89	1	62	22.9	5	3	3	13.6497	492.66	1049.99	2.13126	349.995	37.3973	4.82381	53.1991	20.9155	13.4397	3.86399	2.13127
2	C:\DQEMG\Data\Concentric\944\micro6.asd	M	Older	944	OSA	M	175.5	96.2	46	1.64	2.75	1.77	2.2	2.89	1	62	22.9	6	3	4	7.60185	450.467	302.841	0.672283	100.947	15.654	3.32594	11.4729	10.1185	2.47795	2.13897	0.672282
2	C:\DQEMG\Data\Concentric\944\micro6.asd	M	Older	944	OSA	M	175.5	96.2	46	1.64	2.75	1.77	2.2	2.89	1	62	22.9	6	4	6	17.7656	470.371	643.417	1.36789	160.854	61.8289	4.04033	38.2682	33.6005	2.64595	2.66526	1.36789
2	C:\DQEMG\Data\Concentric\944\micro7.asd	M	Older	944	OSA	M	175.5	96.2	46	1.64	2.75	1.77	2.2	2.89	1	62	22.9	7	3	3	14.9517	363.724	840.754	2.31152	280.251	10.1587	4.87229					2.31152
2	C:\DQEMG\Data\Concentric\944\micro7.asd	M	Older	944	OSA	M	175.5	96.2	46	1.64	2.75	1.77	2.2	2.89	1	62	22.9	7	2	2	4.66191	106.089	62.9386	0.593265	31.4693	15.0028	2.61893					0.593262
2	C:\DQEMG\Data\Concentric\944\micro7.asd	M	Older	944	OSA	M	175.5	96.2	46	1.64	2.75	1.77	2.2	2.89	1	62	22.9	7	3	3	17.0097	645.694	1298.83	2.01153	432.944	30.2709	4.82155	119.214	40.2085	15.3297	4.56921	2.01153
2	C:\DQEMG\Data\Concentric\944\micro7.asd	M	Older	944	OSA	M	175.5	96.2	46	1.64	2.75	1.77	2.2	2.89	1	62	22.9	7	2	3	12.2638	290.122	665.096	2.29247	332.548	11.4848	4.75505					2.29247
2	C:\DQEMG\Data\Concentric\944\micro8.asd	M	Older	944	OSA	M	175.5	96.2	46	1.64	2.75	1.77	2.2	2.89	1	62	22.9	8	3	3	16.6737	652.834	1427.05	2.18593	475.683	26.7043	5.00073					2.18593
2	C:\DQEMG\Data\Concentric\944\micro8.asd	M	Older	944	OSA	M	175.5	96.2	46	1.64	2.75	1.77	2.2	2.89	1	62	22.9	8	3	3	7.68585	276.378	415.345	1.50282	138.449	6.45856	3.94432					1.50281
2	C:\DQEMG\Data\Concentric\944\micro8.asd	M	Older	944	OSA	M	175.5	96.2	46	1.64	2.75	1.77	2.2	2.89	1	62	22.9	8	1	3	6.25787	298.69	414.651	1.38823	414.651	26.5837	3.86345					1.38823
2	C:\DQEMG\Data\Concentric\944\micro9.asd	M	Older	944	OSA	M	175.5	96.2	46	1.64	2.75	1.77	2.2	2.89	1	62	22.9	9	3	3	11.9278	282.857	476.269	1.68378	158.756	25.5275	4.13535	71.1828	29.7655	10.7098	3.86517	1.68378
2	C:\DQEMG\Data\Concentric\944\micro10.asd	M	Older	944	OSA	M	175.5	96.2	46	1.64	2.75	1.77	2.2	2.89	1	62	22.9	10	3	3	16.7577	553.826	1310.5	2.36626	436.832	21.8253	5.10964					2.36627
2	C:\DQEMG\Data\Concentric\944\micro10.asd	M	Older	944	OSA	M	175.5	96.2	46	1.64	2.75	1.77	2.2	2.89	1	62	22.9	10	4	4	8.56783	86.4535	144.267	1.66872	36.0667	80.1101	3.60551					1.66872
2	C:\DQEMG\Data\Concentric\944\micro10.asd	M	Older	944	OSA	M	175.5	96.2	46	1.64	2.75	1.77	2.2	2.89	1	62	22.9	10	3	3	13.6077	836.927	1197.41	1.43072	399.136	23.1978	4.35341	73.5183	21.417	13.8177	4.76347	1.43072
2	C:\DQEMG\Data\Concentric\944\micro10.asd	M	Older	944	OSA	M	175.5	96.2	46	1.64	2.75	1.77	2.2	2.89	1	62	22.9	10	3	3	7.72785	151.13	217.226	1.43735	72.4087	12.9134	3.6167	44.2649	15.104	13.3977	4.10977	1.43735
2	C:\DQEMG\Data\Concentric\944\micro10.asd	M	Older	944	OSA	M	175.5	96.2	46	1.64	2.75	1.77	2.2	2.89	1	62	22.9	10	4	6	8.94582	373.6	531.966	1.42389	132.992	45.254	3.9963					1.42389
2	C:\DQEMG\Data\Concentric\944\micro11.asd	M	Older	944	OSA	M	175.5	96.2	46	1.64	2.75	1.77	2.2	2.89	1	62	22.9	11	3	3	12.0118	305.172	537.261	1.76052	179.087	31.9846	4.24506	53.603	25.9895	10.3318	3.47729	1.76052
2	C:\DQEMG\Data\Concentric\944\micro12.asd	M	Older	944	OSA	M	175.5	96.2	46	1.64	2.75	1.77	2.2	2.89	1	62	22.9	12	3	3	14.8677	277.211	576.483	2.07958	192.161	17.6755	4.52239					2.07958
2	C:\DQEMG\Data\Concentric\944\micro12.asd	M	Older	944	OSA	M	175.5	96.2	46	1.64	2.75	1.77	2.2	2.89	1	62	22.9	12	3	5	9.32381	479.749	470.157	0.980008	156.719	13.7604	3.66102					0.980006
2	C:\DQEMG\Data\Concentric\944\micro12.asd	M	Older	944	OSA	M	175.5	96.2	46	1.64	2.75	1.77	2.2	2.89	1	62	22.9	12	4	5	11.2138	220.864	549.831	2.48946	137.458	44.1945	4.83358					2.48946
2	C:\DQEMG\Data\Concentric\944\micro12.asd	M	Older	944	OSA	M	175.5	96.2	46	1.64	2.75	1.77	2.2	2.89	1	62	22.9	12	4	6	10.2898	149.702	315.84	2.10979	78.96	81.6773	4.28502					2.10979
2	C:\DQEMG\Data\Concentric\944\micro12.asd	M	Older	944	OSA	M	175.5	96.2	46	1.64	2.75	1.77	2.2	2.89	1	62	22.9	12	4	4	11.3398	198.254	468.218	2.36171	117.055	56.9028	4.65893					2.36171
2	C:\DQEMG\Data\Concentric\944\micro13.asd	M	Older	944	OSA	M	175.5	96.2	46	1.64	2.75	1.77	2.2	2.89	1	62	22.9	13	3	3	16.2537	499.859	1139.12	2.27887	379.705	21.2891	4.97773					2.27888
2	C:\DQEMG\Data\Concentric\944\micro13.asd	M	Older	944	OSA	M	175.5	96.2	46	1.64	2.75	1.77	2.2	2.89	1	62	22.9	13	3	3	12.2218	209.44	475.793	2.27174	158.598	21.4489	4.5928					2.27174
2	C:\DQEMG\Data\Concentric\944\micro13.asd	M	Older	944	OSA	M	175.5	96.2	46	1.64	2.75	1.77	2.2	2.89	1	62	22.9	13	3	3	10.9618	265.132	524.732	1.97914	174.911	15.9448	4.4026					1.97913
2	C:\DQEMG\Data\Concentric\944\micro13.asd	M	Older	944	OSA	M	175.5	96.2	46	1.64	2.75	1.77	2.2	2.89	1	62	22.9	13	3	3	9.19782	342.066	587.621	1.71786	195.874	15.9767	4.25197					1.71786
2	C:\DQEMG\Data\Concentric\944\micro14.asd	M	Older	944	OSA	M	175.5	96.2	46	1.64	2.75	1.77	2.2	2.89	1	62	22.9	14	3	3	14.1957	522.529	1020.3	1.95262	340.1	12.4288	4.67073					1.95262
2	C:\DQEMG\Data\Concentric\944\micro14.asd	M	Older	944	OSA	M	175.5	96.2	46	1.64	2.75	1.77	2.2	2.89	1	62	22.9	14	3	3	11.5498	311.007	589.562	1.89566	196.521	13.7842	4.38842					1.89566
2	C:\DQEMG\Data\Concentric\944\micro14.asd	M	Older	944	OSA	M	175.5	96.2	46	1.64	2.75	1.77	2.2	2.89	1	62	22.9	14	1	1	5.96388	84.7875	109.524	1.29175	109.524	12.6667	3.22008					1.29175
2	C:\DQEMG\Data\Concentric\944\micro14.asd	M	Older	944	OSA	M	175.5	96.2	46	1.64	2.75	1.77	2.2	2.89	1	62	22.9	14	3	3	12.1378	271.855	551.601	2.02902	183.867	18.8006	4.46336					2.02903
2	C:\DQEMG\Data\Concentric\944\micro14.asd	M	Older	944	OSA	M	175.5	96.2	46	1.64	2.75	1.77	2.2	2.89	1	62	22.9	14	3	3	9.61781	233.895	423.327	1.80991	141.109	19.1427	4.17892	30.8815	14.042	10.7098	3.34665	1.8099
2	C:\DQEMG\Data\Concentric\944\micro14.asd	M	Older	944	OSA	M	175.5	96.2	46	1.64	2.75	1.77	2.2	2.89	1	62	22.9	14	3	3	8.02184	215.509	332.54	1.54305	110.847	31.7228	3.87651					1.54304
2	C:\DQEMG\Data\Concentric\944\micro15.asd	M	Older	944	OSA	M	175.5	96.2	46	1.64	2.75	1.77	2.2	2.89	1	62	22.9	15	3	3	9.07182	207.505	322.707	1.55518	107.569	26.4452	3.87221					1.55518
2	C:\DQEMG\Data\Concentric\944\micro16.asd	M	Older	944	OSA	M	175.5	96.2	46	1.64	2.75	1.77	2.2	2.89	1	62	22.9	16	3	3	15.5397	313.565	498.066	1.5884	166.022	13.6338	4.08472	42.2243	21.948	8.48383	3.26523	1.5884
2	C:\DQEMG\Data\Concentric\944\micro16.asd	M	Older	944	OSA	M	175.5	96.2	46	1.64	2.75	1.77	2.2	2.89	1	62	22.9	16	3	3	12.3058	185.818	273.725	1.47308	91.2417	15.0496	3.74217					1.47308
2	C:\DQEMG\Data\Concentric\944\micro16.asd	M	Older	944	OSA	M	175.5	96.2	46	1.64	2.75	1.77	2.2	2.89	1	62	22.9	16	3	3	8.23184	247.996	260.268	1.04949	86.7561	19.6617	3.44393	90.6967	47.4655	11.8018	3.58717	1.04948
2	C:\DQEMG\Data\Concentric\944\micro17.asd	M	Older	944	OSA	M	175.5	96.2	46	1.64	2.75	1.77	2.2	2.89	1	62	22.9	17	2	2	8.90382	115.43	140.396	1.21629	70.198	12.5258	3.27861	55.6238	29.2935	10.2058	3.36562	1.21629
2	C:\DQEMG\Data\Concentric\944\micro17.asd	M	Older	944	OSA	M	175.5	96.2	46	1.64	2.75	1.77	2.2	2.89	1	62	22.9	17	3	3	9.19782	540.141	544.801	1.00863	181.6	10.2335	3.74113	303.57	195.674	20.1596	3.84294	1.00863
2	C:\DQEMG\Data\Concentric\944\micro17.asd	M	Older	944	OSA	M	175.5	96.2	46	1.64	2.75	1.77	2.2	2.89	1	62	22.9	17	3	3	7.97984	256.505	262.56	1.02361	87.5199	18.534	3.4327	309.505	118.59	14.8257	4.68392	1.02361
2	C:\DQEMG\Data\Concentric\944\micro18.asd	M	Older	944	OSA	M	175.5	96.2	46	1.64	2.75	1.77	2.2	2.89	1	62	22.9	18	3	5	7.76984	494.445	470.8	0.952178	156.933	15.1203	3.6463	235.827	92.748	17.0097	4.50997	0.952179
2	C:\DQEMG\Data\Concentric\944\micro18.asd	M	Older	944	OSA	M	175.5	96.2	46	1.64	2.75	1.77	2.2	2.89	1	62	22.9	18	3	3	9.57581	292.383	484.564	1.65729	161.521	17.033	4.12324	80.1394	38.3205	13.3977	3.67472	1.65729
2	C:\DQEMG\Data\Concentric\944\micro18.asd	M	Older	944	OSA	M	175.5	96.2	46	1.64	2.75	1.77	2.2	2.89	1	62	22.9	18	3	3	9.65981	146.073	283.996	1.94421	94.6652	41.3442	4.10878	278.415	166.115	18.1856	3.89645	1.94421
2	C:\DQEMG\Data\Concentric\944\micro18.asd	M	Older	944	OSA	M	175.5	96.2	46	1.64	2.75	1.77	2.2	2.89	1	62	22.9	18	3	2	7.34985	141.075	168.829	1.19674	56.2764	25.0105	3.34618	120.283	50.209	14.5737	4.09643	1.19673
2	C:\DQEMG\Data\Concentric\944\micro18.asd	M	Older	944	OSA	M	175.5	96.2	46	1.64	2.75	1.77	2.2	2.89	1	62	22.9	18	3	3	8.44183	642.779	703.594	1.09461	234.531	19.1891	3.90267	260.786	154.374	19.3616	3.87789	1.09461
7	C:\DQEMG\Data\Concentric\20\micro1.asd	M	Older	20	Control	M	183.5	81.9	36	0.97	2.01	1.5	1.09	2.04	0	61	0.6	1	3	3	18.4	304.52	652.998	2.14435	217.666	20.27	4.62797	44.6524	20.8858	11.68	3.45778	2.14435
7	C:\DQEMG\Data\Concentric\20\micro1.asd	M	Older	20	Control	M	183.5	81.9	36	0.97	2.01	1.5	1.09	2.04	0	61	0.6	1	3	3	17.44	681.835	1084.17	1.59008	361.391	15.2471	4.42376	108.996	45.0679	11.4	4.07235	1.59008
7	C:\DQEMG\Data\Concentric\20\micro1.asd	M	Older	20	Control	M	183.5	81.9	36	0.97	2.01	1.5	1.09	2.04	0	61	0.6	1	3	3	14.28	640.895	948.589	1.4801	316.196	13.6237	4.28689	104.546	45.8712	11.44	3.94066	1.4801
7	C:\DQEMG\Data\Concentric\20\micro1.asd	M	Older	20	Control	M	183.5	81.9	36	0.97	2.01	1.5	1.09	2.04	0	61	0.6	1	3	3	14.6	767.855	1129.1	1.47047	376.368	18.5001	4.35574	64.5078	34.5696	9.04	3.40472	1.47046
7	C:\DQEMG\Data\Concentric\20\micro1.asd	M	Older	20	Control	M	183.5	81.9	36	0.97	2.01	1.5	1.09	2.04	0	61	0.6	1	3	3	16.2	208.84	439.581	2.10487	146.527	24.2841	4.42468				4.43852	2.10487
7	C:\DQEMG\Data\Concentric\20\micro2.asd	M	Older	20	Control	M	183.5	81.9	36	0.97	2.01	1.5	1.09	2.04	0	61	0.6	2	3	3	9.96	258.645	385.411	1.49012	128.47	9.26985	3.90282	115.899	54.4859	17.32	3.86342	1.49012
7	C:\DQEMG\Data\Concentric\20\micro2.asd	M	Older	20	Control	M	183.5	81.9	36	0.97	2.01	1.5	1.09	2.04	0	61	0.6	2	3	3	15.88	403.034	521.041	1.2928	173.68	13.7412	3.89814	173.611	86.4794	12	3.94445	1.2928
7	C:\DQEMG\Data\Concentric\20\micro2.asd	M	Older	20	Control	M	183.5	81.9	36	0.97	2.01	1.5	1.09	2.04	0	61	0.6	2	3	3	11.12	524.808	855.028	1.62922	285.009	13.9425	4.34922	193.769	90.5513	12.92	4.09678	1.62922
7	C:\DQEMG\Data\Concentric\20\micro2.asd	M	Older	20	Control	M	183.5	81.9	36	0.97	2.01	1.5	1.09	2.04	0	61	0.6	2	3	3	9.4	185.355	295.133	1.59226	98.3778	12.4561	3.86026	174.044	77.56	15.88	4.13363	1.59226
7	C:\DQEMG\Data\Concentric\20\micro2.asd	M	Older	20	Control	M	183.5	81.9	36	0.97	2.01	1.5	1.09	2.04	0	61	0.6	2	3	3	14.52	184.171	334.172	1.81446	111.391	18.3542	4.07969	239.457	81.4657	14.76	4.85034	1.81447
7	C:\DQEMG\Data\Concentric\20\micro2.asd	M	Older	20	Control	M	183.5	81.9	36	0.97	2.01	1.5	1.09	2.04	0	61	0.6	2	3	3	10.8	571.99	915.189	1.60001	305.063	13.2322	4.3574	183.899	90.9945	10.44	3.98	1.60001
7	C:\DQEMG\Data\Concentric\20\micro3.asd	M	Older	20	Control	M	183.5	81.9	36	0.97	2.01	1.5	1.09	2.04	0	61	0.6	3	3	3	16.84	370.645	664.663	1.79326	221.554	13.5355	4.36222				4.61765	1.79326
7	C:\DQEMG\Data\Concentric\20\micro4.asd	M	Older	20	Control	M	183.5	81.9	36	0.97	2.01	1.5	1.09	2.04	0	61	0.6	4	3	3	10.36	272.557	396.079	1.4532	132.026	6.11425	3.88865	79.9079	49.2783	9.28	3.31422	1.4532
7	C:\DQEMG\Data\Concentric\20\micro4.asd	M	Older	20	Control	M	183.5	81.9	36	0.97	2.01	1.5	1.09	2.04	0	61	0.6	4	3	3	11.64	554.171	892.703	1.61088	297.568	11.815	4.35452	170.559	83.5709	13.28	3.96294	1.61088
7	C:\DQEMG\Data\Concentric\20\micro4.asd	M	Older	20	Control	M	183.5	81.9	36	0.97	2.01	1.5	1.09	2.04	0	61	0.6	4	3	3	12.64	487.216	672.491	1.38027	224.164	15.1154	4.06799	169.066	79.3605	13.68	4.02996	1.38027
7	C:\DQEMG\Data\Concentric\20\micro4.asd	M	Older	20	Control	M	183.5	81.9	36	0.97	2.01	1.5	1.09	2.04	0	61	0.6	4	3	3	13.28	287.771	447.992	1.55677	149.331	12.9089	4.01581	136.226	70.4688	11.76	3.78114	1.55677
7	C:\DQEMG\Data\Concentric\20\micro4.asd	M	Older	20	Control	M	183.5	81.9	36	0.97	2.01	1.5	1.09	2.04	0	61	0.6	4	3	3	15.76	467.088	677.395	1.45025	225.798	10.057	4.11965	192.943	70.6627	14.44	4.57967	1.45025
7	C:\DQEMG\Data\Concentric\20\micro5.asd	M	Older	20	Control	M	183.5	81.9	36	0.97	2.01	1.5	1.09	2.04	0	61	0.6	5	3	3	16.88	215.913	414.867	1.92146	138.289	10.9055	4.25573	245.161	70.1641	23.68	5.34022	1.92145
7	C:\DQEMG\Data\Concentric\20\micro5.asd	M	Older	20	Control	M	183.5	81.9	36	0.97	2.01	1.5	1.09	2.04	0	61	0.6	5	3	3	12.84	288.535	662.409	2.29577	220.803	20.7652	4.75596	136.039	62.6574	12.52	3.96813	2.29577
7	C:\DQEMG\Data\Concentric\20\micro6.asd	M	Older	20	Control	M	183.5	81.9	36	0.97	2.01	1.5	1.09	2.04	0	61	0.6	6	2	3	11.32	275.339	393.131	1.4278	196.565	4.79467	3.86768	84.3509	46.4806	11.2	3.48203	1.42781
7	C:\DQEMG\Data\Concentric\20\micro6.asd	M	Older	20	Control	M	183.5	81.9	36	0.97	2.01	1.5	1.09	2.04	0	61	0.6	6	3	3	9.88	552.514	837.112	1.5151	279.037	7.7467	4.25744	158.63	75.2609	11.2	3.9843	1.5151
7	C:\DQEMG\Data\Concentric\20\micro6.asd	M	Older	20	Control	M	183.5	81.9	36	0.97	2.01	1.5	1.09	2.04	0	61	0.6	6	3	3	9.24	167.654	308.058	1.83746	102.686	9.11017	4.06188	146.009	54.7629	12.52	4.40469	1.83746
7	C:\DQEMG\Data\Concentric\20\micro6.asd	M	Older	20	Control	M	183.5	81.9	36	0.97	2.01	1.5	1.09	2.04	0	61	0.6	6	3	3	15.56	370.414	574.477	1.5509	191.492	22.1192	4.11959	146.52	77.0614	12	3.78818	1.55091
7	C:\DQEMG\Data\Concentric\20\micro7.asd	M	Older	20	Control	M	183.5	81.9	36	0.97	2.01	1.5	1.09	2.04	0	61	0.6	7	2	2	14.52	306.015	559.332	1.82779	279.666	3.9083	4.31353	243.277	66.8678	24.44	5.4634	1.82779
7	C:\DQEMG\Data\Concentric\20\micro7.asd	M	Older	20	Control	M	183.5	81.9	36	0.97	2.01	1.5	1.09	2.04	0	61	0.6	7	3	4	10.84	119.6	169.74	1.41923	56.58	22.4519	3.49696				2.62641	1.41923
7	C:\DQEMG\Data\Concentric\20\micro7.asd	M	Older	20	Control	M	183.5	81.9	36	0.97	2.01	1.5	1.09	2.04	0	61	0.6	7	2	4	13.72	173.42	381.717	2.20111	190.859	11.1406	4.44021	70.6361	27.8662	11.92	3.97991	2.20111
7	C:\DQEMG\Data\Concentric\20\micro7.asd	M	Older	20	Control	M	183.5	81.9	36	0.97	2.01	1.5	1.09	2.04	0	61	0.6	7	3	3	13.48	200.445	380.73	1.89943	126.91	20.8835	4.20142	132.503	67.588	12.92	3.79032	1.89942
7	C:\DQEMG\Data\Concentric\20\micro7.asd	M	Older	20	Control	M	183.5	81.9	36	0.97	2.01	1.5	1.09	2.04	0	61	0.6	7	3	5	12.8	368.805	811.537	2.20045	270.512	30.831	4.76725	148.729	68.6683	13.28	4.00266	2.20045
7	C:\DQEMG\Data\Concentric\20\micro8.asd	M	Older	20	Control	M	183.5	81.9	36	0.97	2.01	1.5	1.09	2.04	0	61	0.6	8	2	2	10.48	271.61	392.456	1.44493	196.228	4.31561	3.87887	73.9778	43.1566	12.2	3.34922	1.44492
7	C:\DQEMG\Data\Concentric\20\micro8.asd	M	Older	20	Control	M	183.5	81.9	36	0.97	2.01	1.5	1.09	2.04	0	61	0.6	8	3	3	9.88	498.523	770.962	1.54649	256.987	7.35661	4.24418	145.852	72.1585	11	3.87956	1.54649
7	C:\DQEMG\Data\Concentric\20\micro9.asd	M	Older	20	Control	M	183.5	81.9	36	0.97	2.01	1.5	1.09	2.04	0	61	0.6	9	5	5	18.96	260.878	632.909	2.42608	126.582	79.3807	4.84251	151.002	42.4641	23.12	5.18401	2.42607
7	C:\DQEMG\Data\Concentric\20\micro9.asd	M	Older	20	Control	M	183.5	81.9	36	0.97	2.01	1.5	1.09	2.04	0	61	0.6	9	3	5	15.52	274.045	786.499	2.86996	262.166	55.8749	5.30778	257.77	108.168	15.8	4.41715	2.86996
7	C:\DQEMG\Data\Concentric\20\micro9.asd	M	Older	20	Control	M	183.5	81.9	36	0.97	2.01	1.5	1.09	2.04	0	61	0.6	9	3	5	10.64	236.728	478.901	2.02301	159.634	62.3026	4.39725	103.143	55.1507	7.96	3.61175	2.023
7	C:\DQEMG\Data\Concentric\20\micro9.asd	M	Older	20	Control	M	183.5	81.9	36	0.97	2.01	1.5	1.09	2.04	0	61	0.6	9	3	3	12.8	213.038	470.428	2.20819	156.809	14.6424	4.53665	178.739	65.9814	15.68	4.52835	2.20819
7	C:\DQEMG\Data\Concentric\20\micro9.asd	M	Older	20	Control	M	183.5	81.9	36	0.97	2.01	1.5	1.09	2.04	0	61	0.6	9	3	3	21.08	293.71	788.932	2.68609	262.977	7.86022	5.15401	369.097	63.156	24.64	7.64463	2.68609
7	C:\DQEMG\Data\Concentric\20\micro10.asd	M	Older	20	Control	M	183.5	81.9	36	0.97	2.01	1.5	1.09	2.04	0	61	0.6	10	2	2	11.4	276.109	389.728	1.4115	194.864	3.83791	3.85258	62.2231	41.3561	9.84	3.12111	1.4115
7	C:\DQEMG\Data\Concentric\20\micro10.asd	M	Older	20	Control	M	183.5	81.9	36	0.97	2.01	1.5	1.09	2.04	0	61	0.6	10	3	3	11.44	491.715	767.938	1.56175	255.979	7.68119	4.25347	151.222	63.8762	13.52	4.17276	1.56175
7	C:\DQEMG\Data\Concentric\20\micro10.asd	M	Older	20	Control	M	183.5	81.9	36	0.97	2.01	1.5	1.09	2.04	0	61	0.6	10	3	3	9.68	200.333	352.377	1.75896	117.459	7.63889	4.06071	135.232	54.4582	11.24	4.21929	1.75896
7	C:\DQEMG\Data\Concentric\20\micro10.asd	M	Older	20	Control	M	183.5	81.9	36	0.97	2.01	1.5	1.09	2.04	0	61	0.6	10	3	3	18.52	361.12	647.946	1.79427	215.982	24.3852	4.35192	129.946	64.264	11.6	3.83003	1.79427
7	C:\DQEMG\Data\Concentric\20\micro10.asd	M	Older	20	Control	M	183.5	81.9	36	0.97	2.01	1.5	1.09	2.04	0	61	0.6	10	3	3	11.76	335.131	451.142	1.34616	150.381	12.6038	3.87138	206.297	74.3745	16.72	4.64518	1.34617
7	C:\DQEMG\Data\Concentric\20\micro11.asd	M	Older	20	Control	M	183.5	81.9	36	0.97	2.01	1.5	1.09	2.04	0	61	0.6	11	3	5	16.4	363.228	539.417	1.48507	179.806	20.9989	4.04524				6.47253	1.48506
7	C:\DQEMG\Data\Concentric\20\micro11.asd	M	Older	20	Control	M	183.5	81.9	36	0.97	2.01	1.5	1.09	2.04	0	61	0.6	11	3	3	16.56	297.045	736.14	2.47821	245.38	6.74603	4.95103				3.78017	2.47821
7	C:\DQEMG\Data\Concentric\20\micro11.asd	M	Older	20	Control	M	183.5	81.9	36	0.97	2.01	1.5	1.09	2.04	0	61	0.6	11	3	7	27.12	785.45	1464.39	1.86439	488.129	50.0329	4.75952				3.08139	1.8644
7	C:\DQEMG\Data\Concentric\20\micro12.asd	M	Older	20	Control	M	183.5	81.9	36	0.97	2.01	1.5	1.09	2.04	0	61	0.6	12	2	3	14.68	293.75	419.827	1.4292	209.914	4.05079	3.89718	90.0361	42.0763	11.56	3.76387	1.4292
7	C:\DQEMG\Data\Concentric\20\micro12.asd	M	Older	20	Control	M	183.5	81.9	36	0.97	2.01	1.5	1.09	2.04	0	61	0.6	12	3	3	12.96	479.698	824.504	1.7188	274.835	10.5085	4.39977	141.112	62.7682	10.6	4.04589	1.7188
7	C:\DQEMG\Data\Concentric\20\micro12.asd	M	Older	20	Control	M	183.5	81.9	36	0.97	2.01	1.5	1.09	2.04	0	61	0.6	12	3	3	12.52	306.123	530.891	1.73424	176.964	23.8155	4.22014	212.402	71.3829	19.4	4.82913	1.73424
7	C:\DQEMG\Data\Concentric\20\micro13.asd	M	Older	20	Control	M	183.5	81.9	36	0.97	2.01	1.5	1.09	2.04	0	61	0.6	13	3	3	13.64	422.74	911.476	2.15612	303.825	12.3096	4.78219				6.29176	2.15611
7	C:\DQEMG\Data\Concentric\20\micro13.asd	M	Older	20	Control	M	183.5	81.9	36	0.97	2.01	1.5	1.09	2.04	0	61	0.6	13	3	3	15.68	416.703	832.621	1.99812	277.54	14.1507	4.61794				10.6035	1.99812
7	C:\DQEMG\Data\Concentric\20\micro13.asd	M	Older	20	Control	M	183.5	81.9	36	0.97	2.01	1.5	1.09	2.04	0	61	0.6	13	3	3	13.68	454.825	644.869	1.41784	214.956	9.43742	4.07568				10.5623	1.41784
7	C:\DQEMG\Data\Concentric\20\micro13.asd	M	Older	20	Control	M	183.5	81.9	36	0.97	2.01	1.5	1.09	2.04	0	61	0.6	13	2	4	26.64	315.33	660.194	2.09366	330.097	8.35156	4.59243				4.88565	2.09366
7	C:\DQEMG\Data\Concentric\20\micro14.asd	M	Older	20	Control	M	183.5	81.9	36	0.97	2.01	1.5	1.09	2.04	0	61	0.6	14	2	5	13.64	337.854	426.223	1.26156	213.112	9.84756	3.79029	85.8667	41.9655	12.44	3.66902	1.26156
7	C:\DQEMG\Data\Concentric\20\micro14.asd	M	Older	20	Control	M	183.5	81.9	36	0.97	2.01	1.5	1.09	2.04	0	61	0.6	14	3	3	16.04	444.414	837.763	1.88509	279.254	17.9166	4.53288	188.009	58.0869	17.84	5.00076	1.8851
7	C:\DQEMG\Data\Concentric\20\micro14.asd	M	Older	20	Control	M	183.5	81.9	36	0.97	2.01	1.5	1.09	2.04	0	61	0.6	14	3	3	15.48	294.875	521.706	1.76924	173.902	24.3023	4.23888	128.782	72.9618	9.88	3.62816	1.76924
7	C:\DQEMG\Data\Concentric\20\micro14.asd	M	Older	20	Control	M	183.5	81.9	36	0.97	2.01	1.5	1.09	2.04	0	61	0.6	14	3	3	13.56	347.267	444.876	1.28108	148.292	13.4078	3.82174	92.8737	53.6549	9	3.46055	1.28108
7	C:\DQEMG\Data\Concentric\20\micro15.asd	M	Older	20	Control	M	183.5	81.9	36	0.97	2.01	1.5	1.09	2.04	0	61	0.6	15	2	2	11.36	136.045	267.352	1.96517	133.676	0	4.09886				2.02625	1.96517
7	C:\DQEMG\Data\Concentric\20\micro15.asd	M	Older	20	Control	M	183.5	81.9	36	0.97	2.01	1.5	1.09	2.04	0	61	0.6	15	3	3	12.92	368.402	515.301	1.39875	171.767	5.81396	3.96507				7.55373	1.39875
7	C:\DQEMG\Data\Concentric\20\micro15.asd	M	Older	20	Control	M	183.5	81.9	36	0.97	2.01	1.5	1.09	2.04	0	61	0.6	15	3	3	12.52	352.36	559.206	1.58703	186.402	14.189	4.13402	84.8396	20.6919	16.08	5.41594	1.58703
7	C:\DQEMG\Data\Concentric\20\micro16.asd	M	Older	20	Control	M	183.5	81.9	36	0.97	2.01	1.5	1.09	2.04	0	61	0.6	16	2	5	13.12	343.952	414.795	1.20597	207.398	16.7986	3.74247	83.233	44.874	11.08	3.50681	1.20597
7	C:\DQEMG\Data\Concentric\20\micro17.asd	M	Older	20	Control	M	183.5	81.9	36	0.97	2.01	1.5	1.09	2.04	0	61	0.6	17	3	5	13.6	278.875	449.119	1.61047	149.706	36.9691	4.05588	188.338	59.3611	23	4.94625	1.61047
7	C:\DQEMG\Data\Concentric\20\micro17.asd	M	Older	20	Control	M	183.5	81.9	36	0.97	2.01	1.5	1.09	2.04	0	61	0.6	17	2	5	15.4	223.848	344.248	1.53787	172.124	23.1569	3.88782	66.8645	22.9633	15.12	4.27283	1.53786
7	C:\DQEMG\Data\Concentric\20\micro17.asd	M	Older	20	Control	M	183.5	81.9	36	0.97	2.01	1.5	1.09	2.04	0	61	0.6	17	3	5	12.72	530.093	914.324	1.72484	304.775	29.3145	4.44919	188.768	58.9733	14.16	4.97156	1.72484
7	C:\DQEMG\Data\Concentric\20\micro18.asd	M	Older	20	Control	M	183.5	81.9	36	0.97	2.01	1.5	1.09	2.04	0	61	0.6	18	2	4	13.08	346.142	408.913	1.18134	204.457	10.8859	3.7206	82.0962	40.6913	11.76	3.62704	1.18134
7	C:\DQEMG\Data\Concentric\20\micro18.asd	M	Older	20	Control	M	183.5	81.9	36	0.97	2.01	1.5	1.09	2.04	0	61	0.6	18	3	3	9.2	329.093	343.41	1.0435	114.47	11.9356	3.56082	130.568	57.4498	11	4.03202	1.0435
7	C:\DQEMG\Data\Concentric\20\micro18.asd	M	Older	20	Control	M	183.5	81.9	36	0.97	2.01	1.5	1.09	2.04	0	61	0.6	18	3	3	12.36	290.731	495.445	1.70413	165.148	22.0424	4.16763	106.693	61.2724	8.2	3.52855	1.70414
7	C:\DQEMG\Data\Concentric\20\micro19.asd	M	Older	20	Control	M	183.5	81.9	36	0.97	2.01	1.5	1.09	2.04	0	61	0.6	19	3	7	14.72	391.633	773.568	1.97524	257.856	37.5569	4.56812	131.655	48.2811	21.76	4.41062	1.97524
7	C:\DQEMG\Data\Concentric\20\micro19.asd	M	Older	20	Control	M	183.5	81.9	36	0.97	2.01	1.5	1.09	2.04	0	61	0.6	19	3	7	13.88	259.038	633.489	2.44555	211.163	99.101	4.85891	108.297	37.7551	15.2	4.44538	2.44554
7	C:\DQEMG\Data\Concentric\20\micro19.asd	M	Older	20	Control	M	183.5	81.9	36	0.97	2.01	1.5	1.09	2.04	0	61	0.6	19	2	4	18.28	129.605	272.555	2.10296	136.277	35.3372	4.21559				3.31841	2.10297
7	C:\DQEMG\Data\Concentric\20\micro19.asd	M	Older	20	Control	M	183.5	81.9	36	0.97	2.01	1.5	1.09	2.04	0	61	0.6	19	3	5	16.76	417.738	943.2	2.25788	314.4	65.203	4.87878	260.731	111.077	15.08	4.39292	2.25787
7	C:\DQEMG\Data\Concentric\20\micro20.asd	M	Older	20	Control	M	183.5	81.9	36	0.97	2.01	1.5	1.09	2.04	0	61	0.6	20	2	5	11.48	322.818	395.082	1.22385	197.541	9.03173	3.73281	69.907	37.7828	10.04	3.42753	1.22385
7	C:\DQEMG\Data\Concentric\20\micro20.asd	M	Older	20	Control	M	183.5	81.9	36	0.97	2.01	1.5	1.09	2.04	0	61	0.6	20	3	3	11.88	319.621	350.154	1.09553	116.718	16.9568	3.60016	114.577	59.6658	9.04	3.69604	1.09553
7	C:\DQEMG\Data\Concentric\20\micro21.asd	M	Older	20	Control	M	183.5	81.9	36	0.97	2.01	1.5	1.09	2.04	0	61	0.6	21	3	3	21.52	262.315	528.591	2.0151	176.197	22.808	4.43392	129.566	40.8575	16.16	4.78244	2.0151
7	C:\DQEMG\Data\Concentric\20\micro22.asd	M	Older	20	Control	M	183.5	81.9	36	0.97	2.01	1.5	1.09	2.04	0	61	0.6	22	2	2	7.8	255.507	342.654	1.34108	171.327	2.08526	3.74848	76.0177	38.9739	12.12	3.54125	1.34107
7	C:\DQEMG\Data\Concentric\20\micro22.asd	M	Older	20	Control	M	183.5	81.9	36	0.97	2.01	1.5	1.09	2.04	0	61	0.6	22	3	3	21.32	314.885	531.538	1.68804	177.179	16.7043	4.18619	147.387	70.0533	12.36	3.94936	1.68804
7	C:\DQEMG\Data\Concentric\20\micro22.asd	M	Older	20	Control	M	183.5	81.9	36	0.97	2.01	1.5	1.09	2.04	0	61	0.6	22	3	3	11.76	258.23	412.555	1.59762	137.518	6.75149	4.00963	79.8824	44.874	10.48	3.43214	1.59763
7	C:\DQEMG\Data\Concentric\20\micro22.asd	M	Older	20	Control	M	183.5	81.9	36	0.97	2.01	1.5	1.09	2.04	0	61	0.6	22	3	3	9.2	269.538	377.031	1.39881	125.677	20.3931	3.82943	112.707	56.3695	11	3.75048	1.3988
7	C:\DQEMG\Data\Concentric\20\micro23.asd	M	Older	20	Control	M	183.5	81.9	36	0.97	2.01	1.5	1.09	2.04	0	61	0.6	23	2	2	12.68	308.717	393.99	1.27622	196.995	4.69361	3.76578				5.2638	1.27622
7	C:\DQEMG\Data\Concentric\20\micro23.asd	M	Older	20	Control	M	183.5	81.9	36	0.97	2.01	1.5	1.09	2.04	0	61	0.6	23	2	2	10.88	93.035	217.732	2.34032	108.866	4.60445	4.30897				9.8923	2.34032
7	C:\DQEMG\Data\Concentric\20\micro24.asd	M	Older	20	Control	M	183.5	81.9	36	0.97	2.01	1.5	1.09	2.04	0	61	0.6	24	2	2	7.96	233.781	324.719	1.38899	162.36	0.772344	3.7578	59.5816	36.4809	9.44	3.19529	1.38899
7	C:\DQEMG\Data\Concentric\20\micro24.asd	M	Older	20	Control	M	183.5	81.9	36	0.97	2.01	1.5	1.09	2.04	0	61	0.6	24	3	3	8.16	147.822	172.177	1.16476	57.3924	15.6788	3.3345	92.5413	44.3754	10.96	3.73256	1.16476
7	C:\DQEMG\Data\Concentric\20\micro24.asd	M	Older	20	Control	M	183.5	81.9	36	0.97	2.01	1.5	1.09	2.04	0	61	0.6	24	3	5	14.36	368.934	483.619	1.31085	161.206	15.8296	3.8778	160.225	75.6764	12.44	3.9962	1.31086
7	C:\DQEMG\Data\Concentric\20\micro25.asd	M	Older	20	Control	M	183.5	81.9	36	0.97	2.01	1.5	1.09	2.04	0	61	0.6	25	3	3	15.52	260.36	471.125	1.80951	157.042	9.23144	4.22509				8.79499	1.80951
7	C:\DQEMG\Data\Concentric\20\micro25.asd	M	Older	20	Control	M	183.5	81.9	36	0.97	2.01	1.5	1.09	2.04	0	61	0.6	25	2	5	12.52	118.623	231.585	1.95228	115.792	19.2681	4.02645				3.10971	1.95228
8	C:\DQEMG\Data\Concentric\20_second_folder\micro1.asd	M	Older	20	Control	M	183.5	81.9	36	0.97	2.01	1.5	1.09	2.04	0	61	0.6	1	3	3	6.92	171.739	176.499	1.02771	58.833	10.3413	3.26259	112.15	43.489	12.32	4.21719	1.02772
8	C:\DQEMG\Data\Concentric\20_second_folder\micro1.asd	M	Older	20	Control	M	183.5	81.9	36	0.97	2.01	1.5	1.09	2.04	0	61	0.6	1	3	5	14.96	348.037	478.066	1.37361	159.355	15.7085	3.91523	138.848	57.062	13.8	4.18963	1.37361
8	C:\DQEMG\Data\Concentric\20_second_folder\micro2.asd	M	Older	20	Control	M	183.5	81.9	36	0.97	2.01	1.5	1.09	2.04	0	61	0.6	2	3	3	16.52	457.413	714.134	1.56125	238.045	4.978	4.22155				11.9463	1.56125
8	C:\DQEMG\Data\Concentric\20_second_folder\micro2.asd	M	Older	20	Control	M	183.5	81.9	36	0.97	2.01	1.5	1.09	2.04	0	61	0.6	2	3	3	25.44	216.315	386.057	1.7847	128.686	8.58586	4.11979				13.8862	1.7847
8	C:\DQEMG\Data\Concentric\20_second_folder\micro2.asd	M	Older	20	Control	M	183.5	81.9	36	0.97	2.01	1.5	1.09	2.04	0	61	0.6	2	2	2	10.68	203.493	292.13	1.43558	146.065	3.75812	3.74413				3.14711	1.43558
8	C:\DQEMG\Data\Concentric\20_second_folder\micro3.asd	M	Older	20	Control	M	183.5	81.9	36	0.97	2.01	1.5	1.09	2.04	0	61	0.6	3	2	3	9.88	211.699	337.106	1.59238	168.553	5.57886	3.9181	123.519	48.752	12.12	4.22161	1.59238
8	C:\DQEMG\Data\Concentric\20_second_folder\micro3.asd	M	Older	20	Control	M	183.5	81.9	36	0.97	2.01	1.5	1.09	2.04	0	61	0.6	3	3	3	12.8	440.862	694.395	1.57508	231.465	12.8978	4.21939	119.192	62.4912	10.16	3.70316	1.57508
8	C:\DQEMG\Data\Concentric\20_second_folder\micro3.asd	M	Older	20	Control	M	183.5	81.9	36	0.97	2.01	1.5	1.09	2.04	0	61	0.6	3	3	5	24.84	315.95	559.412	1.77057	186.471	16.2919	4.27019	147.755	69.2777	12.52	3.97339	1.77057
8	C:\DQEMG\Data\Concentric\20_second_folder\micro3.asd	M	Older	20	Control	M	183.5	81.9	36	0.97	2.01	1.5	1.09	2.04	0	61	0.6	3	3	3	9.56	119.229	158.542	1.32973	52.8474	15.1936	3.40611	93.1208	45.0679	11.76	3.7201	1.32973
8	C:\DQEMG\Data\Concentric\20_second_folder\micro4.asd	M	Older	20	Control	M	183.5	81.9	36	0.97	2.01	1.5	1.09	2.04	0	61	0.6	4	2	4	11.84	411.527	441.6	1.07308	220.8	40.7573	3.68748				6.79379	1.07308
8	C:\DQEMG\Data\Concentric\20_second_folder\micro4.asd	M	Older	20	Control	M	183.5	81.9	36	0.97	2.01	1.5	1.09	2.04	0	61	0.6	4	2	5	21.8	749.628	1042.31	1.39044	521.157	3.76621	4.26528				10.3847	1.39044
8	C:\DQEMG\Data\Concentric\20_second_folder\micro5.asd	M	Older	20	Control	M	183.5	81.9	36	0.97	2.01	1.5	1.09	2.04	0	61	0.6	5	3	3	7.64	142.909	179.367	1.25511	59.7888	14.1466	3.41017	95.2847	44.4585	12.12	3.79118	1.25511
8	C:\DQEMG\Data\Concentric\20_second_folder\micro5.asd	M	Older	20	Control	M	183.5	81.9	36	0.97	2.01	1.5	1.09	2.04	0	61	0.6	5	3	5	13.96	310.504	442.534	1.42521	147.511	14.4709	3.91728	137.845	58.9733	15.52	4.10807	1.42521
8	C:\DQEMG\Data\Concentric\20_second_folder\micro6.asd	M	Older	20	Control	M	183.5	81.9	36	0.97	2.01	1.5	1.09	2.04	0	61	0.6	6	3	4	12.84	493.063	371.8	0.754062	123.933	15.4402	3.44696				12.5235	0.754062
8	C:\DQEMG\Data\Concentric\20_second_folder\micro6.asd	M	Older	20	Control	M	183.5	81.9	36	0.97	2.01	1.5	1.09	2.04	0	61	0.6	6	5	5	16.6	123.108	220.253	1.78911	44.0505	53.2929	3.87939				10.043	1.7891
8	C:\DQEMG\Data\Concentric\20_second_folder\micro7.asd	M	Older	20	Control	M	183.5	81.9	36	0.97	2.01	1.5	1.09	2.04	0	61	0.6	7	3	3	8.08	424.582	629.23	1.482	209.743	6.58115	4.10996	99.1704	56.8958	9.56	3.4981	1.482
8	C:\DQEMG\Data\Concentric\20_second_folder\micro7.asd	M	Older	20	Control	M	183.5	81.9	36	0.97	2.01	1.5	1.09	2.04	0	61	0.6	7	3	5	16.92	313.109	427.599	1.36566	142.533	14.9461	3.86135	112.716	59.278	11	3.67437	1.36566
8	C:\DQEMG\Data\Concentric\20_second_folder\micro7.asd	M	Older	20	Control	M	183.5	81.9	36	0.97	2.01	1.5	1.09	2.04	0	61	0.6	7	3	3	15.44	191.334	355.577	1.8584	118.526	13.9078	4.1402	199.801	61.8541	17.28	5.02157	1.85841
8	C:\DQEMG\Data\Concentric\20_second_folder\micro7.asd	M	Older	20	Control	M	183.5	81.9	36	0.97	2.01	1.5	1.09	2.04	0	61	0.6	7	3	3	11	154.512	179.885	1.16421	59.9617	17.6628	3.35318	107.185	39.9711	12	4.28331	1.16421
8	C:\DQEMG\Data\Concentric\20_second_folder\micro8.asd	M	Older	20	Control	M	183.5	81.9	36	0.97	2.01	1.5	1.09	2.04	0	61	0.6	8	2	2	23.44	327.635	560.034	1.70932	280.017	2.48333	4.22471	124.523	58.7794	12.72	3.88771	1.70932
8	C:\DQEMG\Data\Concentric\20_second_folder\micro8.asd	M	Older	20	Control	M	183.5	81.9	36	0.97	2.01	1.5	1.09	2.04	0	61	0.6	8	2	4	26	156.113	484.967	3.10652	242.483	7.88214	5.29995	155.204	53.3779	11.56	4.63501	3.10651
8	C:\DQEMG\Data\Concentric\20_second_folder\micro8.asd	M	Older	20	Control	M	183.5	81.9	36	0.97	2.01	1.5	1.09	2.04	0	61	0.6	8	2	2	13.64	151.743	248.05	1.63468	124.025	0.568394	3.81578	84.2579	30.5808	14.04	4.2407	1.63467
8	C:\DQEMG\Data\Concentric\20_second_folder\micro9.asd	M	Older	20	Control	M	183.5	81.9	36	0.97	2.01	1.5	1.09	2.04	0	61	0.6	9	3	3	9.44	422.866	647.605	1.53147	215.868	7.92384	4.15767	120.363	57.7822	11.76	3.84484	1.53147
8	C:\DQEMG\Data\Concentric\20_second_folder\micro9.asd	M	Older	20	Control	M	183.5	81.9	36	0.97	2.01	1.5	1.09	2.04	0	61	0.6	9	3	5	15.76	311.866	469.648	1.50593	156.549	14.8823	3.9999	117.663	64.5964	10.24	3.63172	1.50593
8	C:\DQEMG\Data\Concentric\20_second_folder\micro9.asd	M	Older	20	Control	M	183.5	81.9	36	0.97	2.01	1.5	1.09	2.04	0	61	0.6	9	3	3	11.4	201.635	337.094	1.6718	112.365	10.5989	3.97637	124.941	49.1952	13.28	4.23162	1.6718
8	C:\DQEMG\Data\Concentric\20_second_folder\micro9.asd	M	Older	20	Control	M	183.5	81.9	36	0.97	2.01	1.5	1.09	2.04	0	61	0.6	9	3	3	23.4	157.531	257.766	1.63629	85.9221	20.5562	3.83365	102.452	51.4943	10.16	3.70134	1.63629
8	C:\DQEMG\Data\Concentric\20_second_folder\micro10.asd	M	Older	20	Control	M	183.5	81.9	36	0.97	2.01	1.5	1.09	2.04	0	61	0.6	10	2	2	28.16	264.091	683.945	2.58981	341.972	1.99507	5.01156	81.2308	29.5559	20.88	4.21902	2.58981
8	C:\DQEMG\Data\Concentric\20_second_folder\micro10.asd	M	Older	20	Control	M	183.5	81.9	36	0.97	2.01	1.5	1.09	2.04	0	61	0.6	10	4	7	21.32	203.648	448.956	2.20457	112.239	87.1366	4.51345	94.2952	30.0822	22.4	4.61289	2.20457
8	C:\DQEMG\Data\Concentric\20_second_folder\micro10.asd	M	Older	20	Control	M	183.5	81.9	36	0.97	2.01	1.5	1.09	2.04	0	61	0.6	10	2	3	14.48	130.299	237.262	1.8209	118.631	10.4725	3.93585	94.5711	39.057	11.76	4.01306	1.8209
1	C:\DQEMG\Data\Concentric\929\micro1.asd	M	Older	929	Control	M	177	95	39.37	1.42	2.61	1.93	1.79	2.67	0	59	7.3	1	3	3	10.4158	253.115	509.289	2.01209	169.763	12.0059	4.4154	215.146	57.2464	22.1336	5.51599	2.01209
1	C:\DQEMG\Data\Concentric\929\micro1.asd	M	Older	929	Control	M	177	95	39.37	1.42	2.61	1.93	1.79	2.67	0	59	7.3	1	3	3	10.9618	600.242	931.696	1.5522	310.565	14.7141	4.33053	390.926	137.048	18.9836	4.98935	1.5522
1	C:\DQEMG\Data\Concentric\929\micro1.asd	M	Older	929	Control	M	177	95	39.37	1.42	2.61	1.93	1.79	2.67	0	59	7.3	1	3	3	8.60983	1581.54	1850.08	1.1698	616.693	14.2447	4.36888	727.449	390.602	15.4557	4.45411	1.1698
1	C:\DQEMG\Data\Concentric\929\micro2.asd	M	Older	929	Control	M	177	95	39.37	1.42	2.61	1.93	1.79	2.67	0	59	7.3	2	2	2	6.92986	233.163	253.338	1.08653	126.669	0	3.45419					1.08653
1	C:\DQEMG\Data\Concentric\929\micro3.asd	M	Older	929	Control	M	177	95	39.37	1.42	2.61	1.93	1.79	2.67	0	59	7.3	3	3	3	10.2478	206.667	352.44	1.70535	117.48	18.2469	4.02062	55.1642	25.2472	11.3818	3.58718	1.70535
1	C:\DQEMG\Data\Concentric\929\micro3.asd	M	Older	929	Control	M	177	95	39.37	1.42	2.61	1.93	1.79	2.67	0	59	7.3	3	2	2	12.7677	323.528	574.936	1.77708	287.468	10.677	4.28699	50.9443	25.1566	11.3398	3.42574	1.77708
1	C:\DQEMG\Data\Concentric\929\micro4.asd	M	Older	929	Control	M	177	95	39.37	1.42	2.61	1.93	1.79	2.67	0	59	7.3	4	2	2	6.67787	283.935	348.081	1.22592	174.041	6.10571	3.67914	61.265	23.556	11.7598	3.97293	1.22592
1	C:\DQEMG\Data\Concentric\929\micro4.asd	M	Older	929	Control	M	177	95	39.37	1.42	2.61	1.93	1.79	2.67	0	59	7.3	4	3	3	9.53381	515.143	534.967	1.03848	178.322	13.9804	3.75041	148.793	76.7684	11.5078	3.82339	1.03848
1	C:\DQEMG\Data\Concentric\929\micro4.asd	M	Older	929	Control	M	177	95	39.37	1.42	2.61	1.93	1.79	2.67	0	59	7.3	4	2	2	7.89584	93.3225	132.255	1.41718	66.1274	26.7714	3.38717					1.41718
1	C:\DQEMG\Data\Concentric\929\micro4.asd	M	Older	929	Control	M	177	95	39.37	1.42	2.61	1.93	1.79	2.67	0	59	7.3	4	3	5	9.44981	484.438	586.708	1.21111	195.569	29.5015	3.89635	116.176	99.9922	10.5838	3.16182	1.21111
1	C:\DQEMG\Data\Concentric\929\micro4.asd	M	Older	929	Control	M	177	95	39.37	1.42	2.61	1.93	1.79	2.67	0	59	7.3	4	3	3	3.73793	383.122	153.688	0.401145	51.2292	12.3068	2.98448	56.7179	37.6594	7.09786	3.08195	0.401146
1	C:\DQEMG\Data\Concentric\929\micro4.asd	M	Older	929	Control	M	177	95	39.37	1.42	2.61	1.93	1.79	2.67	0	59	7.3	4	3	5	7.01386	618.068	349.035	0.564721	116.345	20.6903	3.35576	63.5151	49.3468	9.07182	2.98038	0.564719
1	C:\DQEMG\Data\Concentric\929\micro4.asd	M	Older	929	Control	M	177	95	39.37	1.42	2.61	1.93	1.79	2.67	0	59	7.3	4	2	4	6.59387	399.05	249.636	0.625576	124.818	18.696	3.2266	51.2639	34.6696	7.81184	3.01859	0.625576
1	C:\DQEMG\Data\Concentric\929\micro4.asd	M	Older	929	Control	M	177	95	39.37	1.42	2.61	1.93	1.79	2.67	0	59	7.3	4	3	3	2.93994	473.168	170.271	0.359854	56.757	5.60821	3.03487	74.12	41.8874	9.53381	3.39159	0.359853
1	C:\DQEMG\Data\Concentric\929\micro4.asd	M	Older	929	Control	M	177	95	39.37	1.42	2.61	1.93	1.79	2.67	0	59	7.3	4	3	5	5.83788	247.25	243.55	0.985037	81.1834	31.3256	3.37817	224.223	84.1674	21.8396	4.58916	0.985035
1	C:\DQEMG\Data\Concentric\929\micro4.asd	M	Older	929	Control	M	177	95	39.37	1.42	2.61	1.93	1.79	2.67	0	59	7.3	4	3	5	11.0458	658.547	860.901	1.30727	286.967	18.9863	4.12586	368.113	145.171	18.0176	4.6976	1.30727
1	C:\DQEMG\Data\Concentric\929\micro4.asd	M	Older	929	Control	M	177	95	39.37	1.42	2.61	1.93	1.79	2.67	0	59	7.3	4	3	5	13.0197	627.153	881.704	1.40588	293.901	22.999	4.20326					1.40588
1	C:\DQEMG\Data\Concentric\929\micro4.asd	M	Older	929	Control	M	177	95	39.37	1.42	2.61	1.93	1.79	2.67	0	59	7.3	4	3	5	3.69593	1708.04	722.701	0.423118	240.9	50.1616	3.65562	354.38	211.068	8.98782	4.00341	0.423117
1	C:\DQEMG\Data\Concentric\929\micro5.asd	M	Older	929	Control	M	177	95	39.37	1.42	2.61	1.93	1.79	2.67	0	59	7.3	5	2	4	8.86182	202.642	333.683	1.64667	166.842	12.2845	3.95339	105.032	43.4578	10.1218	4.05494	1.64666
1	C:\DQEMG\Data\Concentric\929\micro5.asd	M	Older	929	Control	M	177	95	39.37	1.42	2.61	1.93	1.79	2.67	0	59	7.3	5	3	3	8.77782	359.048	355.906	0.991249	118.635	10.2391	3.5464	40.5449	27.8746	6.63587	2.89975	0.991249
1	C:\DQEMG\Data\Concentric\929\micro5.asd	M	Older	929	Control	M	177	95	39.37	1.42	2.61	1.93	1.79	2.67	0	59	7.3	5	4	4	12.3898	231.176	429.783	1.85912	107.446	54.84	4.22306	244.71	133.786	9.15582	3.95553	1.85912
1	C:\DQEMG\Data\Concentric\929\micro5.asd	M	Older	929	Control	M	177	95	39.37	1.42	2.61	1.93	1.79	2.67	0	59	7.3	5	2	2	9.70181	314.648	588.539	1.87047	294.27	7.49764	4.36829					1.87047
1	C:\DQEMG\Data\Concentric\929\micro5.asd	M	Older	929	Control	M	177	95	39.37	1.42	2.61	1.93	1.79	2.67	0	59	7.3	5	4	4	9.44981	319.443	457.004	1.43063	114.251	54.8184	3.93502					1.43063
1	C:\DQEMG\Data\Concentric\929\micro7.asd	M	Older	929	Control	M	177	95	39.37	1.42	2.61	1.93	1.79	2.67	0	59	7.3	7	3	7	17.5136	403.478	1021.69	2.5322	340.562	55.0734	5.13803	74.9927	30.6832	11.4238	3.931	2.53221
1	C:\DQEMG\Data\Concentric\929\micro7.asd	M	Older	929	Control	M	177	95	39.37	1.42	2.61	1.93	1.79	2.67	0	59	7.3	7	5	7	15.5817	301.875	491.624	1.62857	98.3248	91.8857	4.10839	44.9651	18.573	14.5737	3.68987	1.62857
1	C:\DQEMG\Data\Concentric\929\micro8.asd	M	Older	929	Control	M	177	95	39.37	1.42	2.61	1.93	1.79	2.67	0	59	7.3	8	2	4	11.2558	153.446	222.188	1.44798	111.094	11.8827	3.63394					1.44799
1	C:\DQEMG\Data\Concentric\929\micro8.asd	M	Older	929	Control	M	177	95	39.37	1.42	2.61	1.93	1.79	2.67	0	59	7.3	8	2	2	6.34187	98.1536	96.1745	0.979837	48.0873	11.9421	2.97174					0.979837
1	C:\DQEMG\Data\Concentric\929\micro8.asd	M	Older	929	Control	M	177	95	39.37	1.42	2.61	1.93	1.79	2.67	0	59	7.3	8	4	7	6.97186	451.459	337.858	0.748368	84.4644	82.776	3.40299					0.748369
1	C:\DQEMG\Data\Concentric\929\micro9.asd	M	Older	929	Control	M	177	95	39.37	1.42	2.61	1.93	1.79	2.67	0	59	7.3	9	2	2	5.2079	206.023	209.867	1.01866	104.933	0	3.33257	10.8953	7.4594	8.94582	2.33332	1.01866
1	C:\DQEMG\Data\Concentric\929\micro9.asd	M	Older	929	Control	M	177	95	39.37	1.42	2.61	1.93	1.79	2.67	0	59	7.3	9	2	3	5.96388	132.02	86.1969	0.652908	43.0984	22.1908	2.77355	14.0675	8.9694	8.48383	2.52115	0.652908
1	C:\DQEMG\Data\Concentric\929\micro9.asd	M	Older	929	Control	M	177	95	39.37	1.42	2.61	1.93	1.79	2.67	0	59	7.3	9	2	2	3.86392	96.6575	83.608	0.864993	41.804	7.76324	2.85023	13.5589	8.3654	6.50987	2.54332	0.864992
1	C:\DQEMG\Data\Concentric\929\micro9.asd	M	Older	929	Control	M	177	95	39.37	1.42	2.61	1.93	1.79	2.67	0	59	7.3	9	2	3	3.77992	261.223	111.387	0.426408	55.6936	10.6207	2.84342	37.0492	19.177	11.6758	3.21474	0.426406
1	C:\DQEMG\Data\Concentric\929\micro9.asd	M	Older	929	Control	M	177	95	39.37	1.42	2.61	1.93	1.79	2.67	0	59	7.3	9	3	5	18.8576	267.03	625.598	2.3428	208.533	50.9475	4.76936	47.9141	15.1604	14.5737	4.34119	2.3428
1	C:\DQEMG\Data\Concentric\929\micro9.asd	M	Older	929	Control	M	177	95	39.37	1.42	2.61	1.93	1.79	2.67	0	59	7.3	9	3	2	3.35993	81.765	67.1767	0.821583	22.3922	31.0127	2.73415	25.7074	14.8886	8.27383	2.8995	0.821583
1	C:\DQEMG\Data\Concentric\929\micro9.asd	M	Older	929	Control	M	177	95	39.37	1.42	2.61	1.93	1.79	2.67	0	59	7.3	9	3	3	4.36791	122.13	82.9657	0.679323	27.6552	35.6638	2.76614	50.9037	6.342	11.9698	8.82867	0.679323
1	C:\DQEMG\Data\Concentric\929\micro9.asd	M	Older	929	Control	M	177	95	39.37	1.42	2.61	1.93	1.79	2.67	0	59	7.3	9	3	3	8.35783	660.215	858.218	1.29991	286.073	15.594	4.11959	319.185	240.09	10.2058	3.70981	1.29991
1	C:\DQEMG\Data\Concentric\929\micro9.asd	M	Older	929	Control	M	177	95	39.37	1.42	2.61	1.93	1.79	2.67	0	59	7.3	9	5	9	11.1298	778.838	1455.21	1.86844	291.042	101.698	4.75988	425.673	237.281	10.7938	4.16922	1.86844
1	C:\DQEMG\Data\Concentric\929\micro10.asd	M	Older	929	Control	M	177	95	39.37	1.42	2.61	1.93	1.79	2.67	0	59	7.3	10	2	2	8.60983	122.248	120.479	0.985526	60.2393	10.799	3.07277					0.985529
1	C:\DQEMG\Data\Concentric\929\micro10.asd	M	Older	929	Control	M	177	95	39.37	1.42	2.61	1.93	1.79	2.67	0	59	7.3	10	3	3	11.0458	145.454	159.852	1.09899	53.2841	18.722	3.26171					1.09899
1	C:\DQEMG\Data\Concentric\929\micro10.asd	M	Older	929	Control	M	177	95	39.37	1.42	2.61	1.93	1.79	2.67	0	59	7.3	10	4	6	8.90382	197.432	271.721	1.37628	67.9302	84.4678	3.67169					1.37628
1	C:\DQEMG\Data\Concentric\929\micro11.asd	M	Older	929	Control	M	177	95	39.37	1.42	2.61	1.93	1.79	2.67	0	59	7.3	11	3	3	4.7459	222.64	152.934	0.686912	50.978	7.82542	3.03451					0.686912
1	C:\DQEMG\Data\Concentric\929\micro11.asd	M	Older	929	Control	M	177	95	39.37	1.42	2.61	1.93	1.79	2.67	0	59	7.3	11	5	7	9.36581	686.32	502.621	0.732343	100.524	28.4978	3.56887	35.7238	24.5828	8.77782	2.84383	0.732342
1	C:\DQEMG\Data\Concentric\929\micro11.asd	M	Older	929	Control	M	177	95	39.37	1.42	2.61	1.93	1.79	2.67	0	59	7.3	11	4	4	6.34187	450.915	269.18	0.596964	67.295	26.7853	3.25106	14.9681	9.966	9.7858	2.50044	0.596964
1	C:\DQEMG\Data\Concentric\929\micro11.asd	M	Older	929	Control	M	177	95	39.37	1.42	2.61	1.93	1.79	2.67	0	59	7.3	11	3	3	9.19782	151.743	279.76	1.84365	93.2534	20.1213	4.02475	64.5171	40.0754	19.0256	3.21277	1.84364
1	C:\DQEMG\Data\Concentric\929\micro11.asd	M	Older	929	Control	M	177	95	39.37	1.42	2.61	1.93	1.79	2.67	0	59	7.3	11	3	4	5.41789	283.533	173.966	0.613566	57.9886	15.362	3.06617	16.7628	11.5666	8.06384	2.51245	0.613565
1	C:\DQEMG\Data\Concentric\929\micro11.asd	M	Older	929	Control	M	177	95	39.37	1.42	2.61	1.93	1.79	2.67	0	59	7.3	11	3	7	6.92986	409.4	280.958	0.686267	93.6526	40.1264	3.29842	17.8054	11.778	7.51785	2.58282	0.686268
1	C:\DQEMG\Data\Concentric\929\micro11.asd	M	Older	929	Control	M	177	95	39.37	1.42	2.61	1.93	1.79	2.67	0	59	7.3	11	2	2	6.21588	104.765	102.295	0.976423	51.1475	11.9649	2.99664					0.976423
1	C:\DQEMG\Data\Concentric\929\micro11.asd	M	Older	929	Control	M	177	95	39.37	1.42	2.61	1.93	1.79	2.67	0	59	7.3	11	4	4	6.67787	500.768	281.569	0.562275	70.3922	26.1798	3.26191	16.7096	13.8618	6.97186	2.34726	0.562274
1	C:\DQEMG\Data\Concentric\929\micro12.asd	M	Older	929	Control	M	177	95	39.37	1.42	2.61	1.93	1.79	2.67	0	59	7.3	12	2	2	5.33389	133.4	134.764	1.01022	67.382	0.81896	3.13538	7.8005	7.0668	5.87988	1.95305	1.01022
1	C:\DQEMG\Data\Concentric\929\micro12.asd	M	Older	929	Control	M	177	95	39.37	1.42	2.61	1.93	1.79	2.67	0	59	7.3	12	4	4	8.23184	133.86	238.262	1.77993	59.5654	70.2749	3.90659	12.1701	10.9928	6.50987	2.14821	1.77993
1	C:\DQEMG\Data\Concentric\929\micro12.asd	M	Older	929	Control	M	177	95	39.37	1.42	2.61	1.93	1.79	2.67	0	59	7.3	12	3	3	15.2037	131.158	326.468	2.48913	108.823	44.1692	4.60691	49.7418	40.3774	10.2478	2.83806	2.48912
1	C:\DQEMG\Data\Concentric\929\micro12.asd	M	Older	929	Control	M	177	95	39.37	1.42	2.61	1.93	1.79	2.67	0	59	7.3	12	3	3	8.94582	206.598	376.81	1.82388	125.603	15.405	4.13901	82.2668	40.2566	9.32381	3.6484	1.82388
1	C:\DQEMG\Data\Concentric\929\micro12.asd	M	Older	929	Control	M	177	95	39.37	1.42	2.61	1.93	1.79	2.67	0	59	7.3	12	4	5	13.1877	1169.78	949.996	0.812115	237.499	43.6369	3.88022	108.351	46.3872	10.7098	4.00219	0.812115
1	C:\DQEMG\Data\Concentric\929\micro13.asd	M	Older	929	Control	M	177	95	39.37	1.42	2.61	1.93	1.79	2.67	0	59	7.3	13	2	2	5.50189	134.562	137.321	1.02051	68.6606	0	3.14943					1.0205
1	C:\DQEMG\Data\Concentric\929\micro13.asd	M	Older	929	Control	M	177	95	39.37	1.42	2.61	1.93	1.79	2.67	0	59	7.3	13	3	4	9.61781	144.566	137.615	0.951912	45.8715	29.1359	3.11198					0.951918
1	C:\DQEMG\Data\Concentric\929\micro14.asd	M	Older	929	Control	M	177	95	39.37	1.42	2.61	1.93	1.79	2.67	0	59	7.3	14	4	4	14.3637	550.965	323.137	0.586494	80.7844	20.0167	3.32762	157.391	61.6684	26.8795	4.34228	0.586493
1	C:\DQEMG\Data\Concentric\929\micro14.asd	M	Older	929	Control	M	177	95	39.37	1.42	2.61	1.93	1.79	2.67	0	59	7.3	14	3	4	5.1659	250.643	99.1507	0.395586	33.0502	9.27965	2.79464	150.571	62.665	23.2675	4.19982	0.395585
1	C:\DQEMG\Data\Concentric\929\micro14.asd	M	Older	929	Control	M	177	95	39.37	1.42	2.61	1.93	1.79	2.67	0	59	7.3	14	2	3	4.15792	232.243	86.3128	0.371649	43.1564	8.10844	2.73759	237.327	96.5494	25.2415	4.44284	0.371649
1	C:\DQEMG\Data\Concentric\929\micro14.asd	M	Older	929	Control	M	177	95	39.37	1.42	2.61	1.93	1.79	2.67	0	59	7.3	14	3	5	8.27383	609.443	638.257	1.04728	212.752	29.9698	3.83221	86.9775	53.756	10.4998	3.34843	1.04728
1	C:\DQEMG\Data\Concentric\929\micro14.asd	M	Older	929	Control	M	177	95	39.37	1.42	2.61	1.93	1.79	2.67	0	59	7.3	14	4	8	9.7438	112.068	187.545	1.6735	46.8863	115.444	3.72297	25.559	7.2782	8.27383	4.37374	1.67349
1	C:\DQEMG\Data\Concentric\929\micro14.asd	M	Older	929	Control	M	177	95	39.37	1.42	2.61	1.93	1.79	2.67	0	59	7.3	14	3	5	8.35783	284.223	273.817	0.963389	91.2723	16.9836	3.41705	78.7293	44.2732	6.97186	3.4244	0.963388
1	C:\DQEMG\Data\Concentric\929\micro14.asd	M	Older	929	Control	M	177	95	39.37	1.42	2.61	1.93	1.79	2.67	0	59	7.3	14	3	3	6.92986	587.88	682.362	1.16072	227.454	16.7694	3.93	224.792	127.655	12.0538	3.86697	1.16072
1	C:\DQEMG\Data\Concentric\929\micro15.asd	M	Older	929	Control	M	177	95	39.37	1.42	2.61	1.93	1.79	2.67	0	59	7.3	15	2	2	7.22386	113.16	158.129	1.39739	79.0643	14.1514	3.45109	25.2051	16.5798	8.73583	2.73981	1.39739
1	C:\DQEMG\Data\Concentric\929\micro15.asd	M	Older	929	Control	M	177	95	39.37	1.42	2.61	1.93	1.79	2.67	0	59	7.3	15	3	5	10.5418	724.155	928.477	1.28215	309.492	18.2825	4.14198	144.21	70.1546	22.8475	3.90166	1.28215
1	C:\DQEMG\Data\Concentric\929\micro15.asd	M	Older	929	Control	M	177	95	39.37	1.42	2.61	1.93	1.79	2.67	0	59	7.3	15	4	4	10.8358	254.15	410.96	1.617	102.74	28.3937	4.02209	49.5744	38.4748	8.48383	2.87367	1.617
1	C:\DQEMG\Data\Concentric\929\micro15.asd	M	Older	929	Control	M	177	95	39.37	1.42	2.61	1.93	1.79	2.67	0	59	7.3	15	3	3	15.3717	275.022	704.35	2.56106	234.783	24.8589	5.00044	44.6937	26.3646	9.9958	3.11624	2.56107
1	C:\DQEMG\Data\Concentric\929\micro15.asd	M	Older	929	Control	M	177	95	39.37	1.42	2.61	1.93	1.79	2.67	0	59	7.3	15	3	4	12.5577	520.145	415.362	0.79855	138.454	19.8707	3.51467	19.987	19.7508	5.58589	2.30754	0.79855
1	C:\DQEMG\Data\Concentric\929\micro15.asd	M	Older	929	Control	M	177	95	39.37	1.42	2.61	1.93	1.79	2.67	0	59	7.3	15	3	3	8.90382	1077.09	1099.09	1.02043	366.364	5.89099	4.05268	140.343	118.565	11.2558	3.25764	1.02043
1	C:\DQEMG\Data\Concentric\929\micro16.asd	M	Older	929	Control	M	177	95	39.37	1.42	2.61	1.93	1.79	2.67	0	59	7.3	16	3	3	5.1239	93.7825	70.0819	0.747281	23.3606	30.8093	2.7194	22.851	14.4658	8.31583	2.74	0.747281
1	C:\DQEMG\Data\Concentric\929\micro17.asd	M	Older	929	Control	M	177	95	39.37	1.42	2.61	1.93	1.79	2.67	0	59	7.3	17	2	2	8.23184	129.548	199.7	1.54152	99.8498	10.0311	3.65394	21.1413	12.5632	7.39185	2.7819	1.54151
1	C:\DQEMG\Data\Concentric\929\micro17.asd	M	Older	929	Control	M	177	95	39.37	1.42	2.61	1.93	1.79	2.67	0	59	7.3	17	3	5	13.0197	202.285	296.752	1.467	98.9172	23.7919	3.77296	30.7746	20.9588	8.98782	2.7897	1.467
1	C:\DQEMG\Data\Concentric\929\micro18.asd	M	Older	929	Control	M	177	95	39.37	1.42	2.61	1.93	1.79	2.67	0	59	7.3	18	2	2	7.68585	233.163	256.292	1.0992	128.146	0.863131	3.46686					1.0992
1	C:\DQEMG\Data\Concentric\929\micro18.asd	M	Older	929	Control	M	177	95	39.37	1.42	2.61	1.93	1.79	2.67	0	59	7.3	18	2	4	6.59387	233.967	241.394	1.03174	120.697	4.10421	3.4009					1.03174
1	C:\DQEMG\Data\Concentric\929\micro19.asd	M	Older	929	Control	M	177	95	39.37	1.42	2.61	1.93	1.79	2.67	0	59	7.3	19	2	2	4.49391	167.714	102.689	0.612286	51.3444	3.35334	2.83686					0.612286
1	C:\DQEMG\Data\Concentric\929\micro19.asd	M	Older	929	Control	M	177	95	39.37	1.42	2.61	1.93	1.79	2.67	0	59	7.3	19	3	3	10.5418	350.76	443.811	1.26528	147.937	9.12236	3.81029	32.5414	33.7636	5.66989	2.49225	1.26528
1	C:\DQEMG\Data\Concentric\929\micro20.asd	M	Older	929	Control	M	177	95	39.37	1.42	2.61	1.93	1.79	2.67	0	59	7.3	20	2	4	7.18186	202.701	191.481	0.94465	95.7406	19.6116	3.2515					0.944648
1	C:\DQEMG\Data\Concentric\929\micro20.asd	M	Older	929	Control	M	177	95	39.37	1.42	2.61	1.93	1.79	2.67	0	59	7.3	20	2	2	9.36581	145.336	202.652	1.39437	101.326	5.94705	3.55674					1.39437
2	C:\DQEMG\Data\Concentric\963\micro1.asd	M	Younger	963	OSA	M	179	73.9	37.7	1	2.05	2	0.7	1.9	2	53	14.57	1	3	3	14.4897	467.008	584.453	1.25148	194.818	15.2463	3.92081					1.25148
2	C:\DQEMG\Data\Concentric\963\micro1.asd	M	Younger	963	OSA	M	179	73.9	37.7	1	2.05	2	0.7	1.9	2	53	14.57	1	3	3	10.4578	443.013	655.293	1.47917	218.431	7.77049	4.12559					1.47917
2	C:\DQEMG\Data\Concentric\963\micro1.asd	M	Younger	963	OSA	M	179	73.9	37.7	1	2.05	2	0.7	1.9	2	53	14.57	1	4	3	12.5157	365.275	633.412	1.73407	158.353	17.8861	4.29669	56.1855	26.6409	10.8778	3.53454	1.73407
2	C:\DQEMG\Data\Concentric\963\micro1.asd	M	Younger	963	OSA	M	179	73.9	37.7	1	2.05	2	0.7	1.9	2	53	14.57	1	4	4	8.44183	500.59	410.538	0.82011	102.635	15.5757	3.51959	115.038	54.6777	12.6837	3.84174	0.820108
2	C:\DQEMG\Data\Concentric\963\micro1.asd	M	Younger	963	OSA	M	179	73.9	37.7	1	2.05	2	0.7	1.9	2	53	14.57	1	2	2	5.29189	196.785	126.349	0.642065	63.1743	8.1488	2.93606					0.642066
2	C:\DQEMG\Data\Concentric\963\micro1.asd	M	Younger	963	OSA	M	179	73.9	37.7	1	2.05	2	0.7	1.9	2	53	14.57	1	3	3	11.5078	296.136	410.829	1.3873	136.943	18.4815	3.85879	80.2324	30.0267	10.8358	4.14954	1.3873
2	C:\DQEMG\Data\Concentric\963\micro2.asd	M	Younger	963	OSA	M	179	73.9	37.7	1	2.05	2	0.7	1.9	2	53	14.57	2	2	2	15.5397	332.274	384.97	1.15859	192.485	6.67075	3.68009					1.15859
2	C:\DQEMG\Data\Concentric\963\micro2.asd	M	Younger	963	OSA	M	179	73.9	37.7	1	2.05	2	0.7	1.9	2	53	14.57	2	3	3	14.1957	211.833	464.639	2.19343	154.88	13.0965	4.51942	107.791	31.3632	18.3116	4.93328	2.19342
2	C:\DQEMG\Data\Concentric\963\micro2.asd	M	Younger	963	OSA	M	179	73.9	37.7	1	2.05	2	0.7	1.9	2	53	14.57	2	3	3	16.2537	808.694	953.882	1.17953	317.961	6.4588	4.08732					1.17953
2	C:\DQEMG\Data\Concentric\963\micro2.asd	M	Younger	963	OSA	M	179	73.9	37.7	1	2.05	2	0.7	1.9	2	53	14.57	2	2	2	3.69593	160.182	104.443	0.65203	52.2217	2.44831	2.85664					0.652027
2	C:\DQEMG\Data\Concentric\963\micro3.asd	M	Younger	963	OSA	M	179	73.9	37.7	1	2.05	2	0.7	1.9	2	53	14.57	3	2	4	6.17388	394.673	230.519	0.584075	115.259	6.57294	3.18031	101.879	36.7092	17.1777	4.34007	0.584076
2	C:\DQEMG\Data\Concentric\963\micro3.asd	M	Younger	963	OSA	M	179	73.9	37.7	1	2.05	2	0.7	1.9	2	53	14.57	3	4	7	18.0596	479.499	620.44	1.29393	155.11	46.9647	3.97472	175.713	64.5084	19.9076	4.53349	1.29393
2	C:\DQEMG\Data\Concentric\963\micro3.asd	M	Younger	963	OSA	M	179	73.9	37.7	1	2.05	2	0.7	1.9	2	53	14.57	3	2	2	8.35783	98.7119	115.475	1.16982	57.7376	11.7716	3.16419	35.5901	10.8999	12.2638	4.3026	1.16982
2	C:\DQEMG\Data\Concentric\963\micro4.asd	M	Younger	963	OSA	M	179	73.9	37.7	1	2.05	2	0.7	1.9	2	53	14.57	4	4	5	14.9097	778.366	903.317	1.16053	225.829	44.7787	4.05171					1.16053
2	C:\DQEMG\Data\Concentric\963\micro4.asd	M	Younger	963	OSA	M	179	73.9	37.7	1	2.05	2	0.7	1.9	2	53	14.57	4	2	4	11.6758	112.424	195.583	1.7397	97.7915	33.8243	3.79055					1.73969
2	C:\DQEMG\Data\Concentric\963\micro5.asd	M	Younger	963	OSA	M	179	73.9	37.7	1	2.05	2	0.7	1.9	2	53	14.57	5	3	7	17.5556	522.145	579.233	1.10933	193.078	17.0246	3.82713					1.10933
2	C:\DQEMG\Data\Concentric\963\micro5.asd	M	Younger	963	OSA	M	179	73.9	37.7	1	2.05	2	0.7	1.9	2	53	14.57	5	2	2	8.39983	383.344	272.384	0.710548	136.192	3.47075	3.29414					0.710547
2	C:\DQEMG\Data\Concentric\963\micro5.asd	M	Younger	963	OSA	M	179	73.9	37.7	1	2.05	2	0.7	1.9	2	53	14.57	5	2	2	7.68585	350.111	256.802	0.733487	128.401	6.44706	3.27769					0.733487
2	C:\DQEMG\Data\Concentric\963\micro5.asd	M	Younger	963	OSA	M	179	73.9	37.7	1	2.05	2	0.7	1.9	2	53	14.57	5	3	3	11.3818	314.553	412.039	1.30992	137.346	8.11784	3.80761					1.30992
2	C:\DQEMG\Data\Concentric\963\micro6.asd	M	Younger	963	OSA	M	179	73.9	37.7	1	2.05	2	0.7	1.9	2	53	14.57	6	2	4	18.4796	241.812	486.246	2.01084	243.123	22.0207	4.39432	102.204	22.4235	21.6716	5.9086	2.01084
2	C:\DQEMG\Data\Concentric\963\micro7.asd	M	Younger	963	OSA	M	179	73.9	37.7	1	2.05	2	0.7	1.9	2	53	14.57	7	3	9	20.9996	271.036	447.502	1.65108	149.167	50.2036	4.08411					1.65108
2	C:\DQEMG\Data\Concentric\963\micro7.asd	M	Younger	963	OSA	M	179	73.9	37.7	1	2.05	2	0.7	1.9	2	53	14.57	7	3	5	14.3217	278.357	412.983	1.48365	137.661	18.7852	3.92825					1.48365
2	C:\DQEMG\Data\Concentric\963\micro8.asd	M	Younger	963	OSA	M	179	73.9	37.7	1	2.05	2	0.7	1.9	2	53	14.57	8	5	5	13.8597	401.762	401.017	0.998147	80.2034	34.4107	3.60211					0.998146
2	C:\DQEMG\Data\Concentric\963\micro8.asd	M	Younger	963	OSA	M	179	73.9	37.7	1	2.05	2	0.7	1.9	2	53	14.57	8	3	3	15.5817	664.838	617.219	0.928375	205.74	4.85449	3.75109					0.928375
2	C:\DQEMG\Data\Concentric\963\micro8.asd	M	Younger	963	OSA	M	179	73.9	37.7	1	2.05	2	0.7	1.9	2	53	14.57	8	3	3	13.3137	220.141	365.813	1.66172	121.938	13.9615	4.00442					1.66172
2	C:\DQEMG\Data\Concentric\963\micro9.asd	M	Younger	963	OSA	M	179	73.9	37.7	1	2.05	2	0.7	1.9	2	53	14.57	9	2	4	16.5057	121.836	228.95	1.87917	114.475	29.9952	3.96494					1.87917
2	C:\DQEMG\Data\Concentric\963\micro9.asd	M	Younger	963	OSA	M	179	73.9	37.7	1	2.05	2	0.7	1.9	2	53	14.57	9	2	4	10.2058	257.848	239.472	0.928732	119.736	11.7733	3.3401					0.928733
2	C:\DQEMG\Data\Concentric\963\micro9.asd	M	Younger	963	OSA	M	179	73.9	37.7	1	2.05	2	0.7	1.9	2	53	14.57	9	4	4	9.7438	671.113	346.941	0.516963	86.7352	33.1963	3.34376					0.516964
2	C:\DQEMG\Data\Concentric\963\micro9.asd	M	Younger	963	OSA	M	179	73.9	37.7	1	2.05	2	0.7	1.9	2	53	14.57	9	2	6	8.77782	261.915	261.648	0.99898	130.824	14.4521	3.41714					0.998981
2	C:\DQEMG\Data\Concentric\963\micro10.asd	M	Younger	963	OSA	M	179	73.9	37.7	1	2.05	2	0.7	1.9	2	53	14.57	10	2	2	11.0878	413.498	218.089	0.527424	109.044	2.44485	3.1439					0.527425
2	C:\DQEMG\Data\Concentric\963\micro10.asd	M	Younger	963	OSA	M	179	73.9	37.7	1	2.05	2	0.7	1.9	2	53	14.57	10	3	5	8.77782	533.474	448.588	0.84088	149.529	6.14246	3.56799					0.840881
2	C:\DQEMG\Data\Concentric\963\micro11.asd	M	Younger	963	OSA	M	179	73.9	37.7	1	2.05	2	0.7	1.9	2	53	14.57	11	3	3	17.3457	419.366	690.185	1.64578	230.062	8.8875	4.26837	13.3282	4.5144	5.0819	3.60697	1.64578
2	C:\DQEMG\Data\Concentric\963\micro11.asd	M	Younger	963	OSA	M	179	73.9	37.7	1	2.05	2	0.7	1.9	2	53	14.57	11	3	3	14.8677	344.707	564.922	1.63884	188.307	9.16905	4.1763	7.39444	4.5441	4.11592	2.28471	1.63885
2	C:\DQEMG\Data\Concentric\963\micro12.asd	M	Younger	963	OSA	M	179	73.9	37.7	1	2.05	2	0.7	1.9	2	53	14.57	12	2	5	12.0958	175.753	241.86	1.37614	120.93	16.3306	3.62104	51.4804	15.6222	15.2457	4.48908	1.37614
2	C:\DQEMG\Data\Concentric\963\micro12.asd	M	Younger	963	OSA	M	179	73.9	37.7	1	2.05	2	0.7	1.9	2	53	14.57	12	3	5	10.1638	212.762	182.526	0.857886	60.8419	36.5511	3.18578					0.857888
2	C:\DQEMG\Data\Concentric\963\micro12.asd	M	Younger	963	OSA	M	179	73.9	37.7	1	2.05	2	0.7	1.9	2	53	14.57	12	1	2	7.43385	90.1712	95.0683	1.05431	95.0683	23.3892	3.00938					1.05431
2	C:\DQEMG\Data\Concentric\963\micro12.asd	M	Younger	963	OSA	M	179	73.9	37.7	1	2.05	2	0.7	1.9	2	53	14.57	12	3	3	11.7598	576.003	462.848	0.803551	154.283	7.93827	3.56398					0.803551
2	C:\DQEMG\Data\Concentric\963\micro12.asd	M	Younger	963	OSA	M	179	73.9	37.7	1	2.05	2	0.7	1.9	2	53	14.57	12	3	3	5.41789	1069.91	360.608	0.337045	120.203	2.08254	3.36639					0.337045
2	C:\DQEMG\Data\Concentric\963\micro13.asd	M	Younger	963	OSA	M	179	73.9	37.7	1	2.05	2	0.7	1.9	2	53	14.57	13	2	2	12.6417	249.133	456.706	1.83318	228.353	9.94636	4.22961	98.6087	18.2358	25.8715	6.66835	1.83318
2	C:\DQEMG\Data\Concentric\963\micro13.asd	M	Younger	963	OSA	M	179	73.9	37.7	1	2.05	2	0.7	1.9	2	53	14.57	13	2	4	7.89584	292.708	343.915	1.17494	171.957	12.1675	3.64138					1.17494
2	C:\DQEMG\Data\Concentric\963\micro14.asd	M	Younger	963	OSA	M	179	73.9	37.7	1	2.05	2	0.7	1.9	2	53	14.57	14	3	7	13.1037	352.609	524.759	1.48822	174.92	20.1763	4.03551					1.48822
2	C:\DQEMG\Data\Concentric\963\micro14.asd	M	Younger	963	OSA	M	179	73.9	37.7	1	2.05	2	0.7	1.9	2	53	14.57	14	3	3	17.0097	670.125	1161.6	1.73341	387.201	8.34489	4.55956					1.73341
2	C:\DQEMG\Data\Concentric\963\micro14.asd	M	Younger	963	OSA	M	179	73.9	37.7	1	2.05	2	0.7	1.9	2	53	14.57	14	3	3	14.9097	272.663	664.797	2.43816	221.599	12.1138	4.87379					2.43816
2	C:\DQEMG\Data\Concentric\963\micro15.asd	M	Younger	963	OSA	M	179	73.9	37.7	1	2.05	2	0.7	1.9	2	53	14.57	15	3	9	15.4977	464.103	603.964	1.30136	201.321	27.366	3.96797					1.30136
2	C:\DQEMG\Data\Concentric\963\micro15.asd	M	Younger	963	OSA	M	179	73.9	37.7	1	2.05	2	0.7	1.9	2	53	14.57	15	3	3	13.2717	282.017	643.285	2.28101	214.428	12.2991	4.73129					2.28101
2	C:\DQEMG\Data\Concentric\963\micro16.asd	M	Younger	963	OSA	M	179	73.9	37.7	1	2.05	2	0.7	1.9	2	53	14.57	16	3	3	14.5737	338.955	650.503	1.91914	216.834	9.42749	4.44928					1.91914
2	C:\DQEMG\Data\Concentric\963\micro16.asd	M	Younger	963	OSA	M	179	73.9	37.7	1	2.05	2	0.7	1.9	2	53	14.57	16	2	5	13.9857	229.553	300.173	1.30764	150.086	59.0863	3.66852	92.0388	17.4636	25.7875	6.51246	1.30764
2	C:\DQEMG\Data\Concentric\963\micro16.asd	M	Younger	963	OSA	M	179	73.9	37.7	1	2.05	2	0.7	1.9	2	53	14.57	16	2	2	11.5918	128.575	222.825	1.73303	111.412	8.38229	3.84219					1.73304
2	C:\DQEMG\Data\Concentric\963\micro17.asd	M	Younger	963	OSA	M	179	73.9	37.7	1	2.05	2	0.7	1.9	2	53	14.57	17	3	3	13.7757	284.167	573.938	2.01972	191.313	6.60396	4.47329					2.01972
2	C:\DQEMG\Data\Concentric\963\micro17.asd	M	Younger	963	OSA	M	179	73.9	37.7	1	2.05	2	0.7	1.9	2	53	14.57	17	2	4	12.4738	142.229	226.27	1.59089	113.135	25.674	3.74387	100.995	19.6614	22.9315	6.43033	1.59089
2	C:\DQEMG\Data\Concentric\963\micro17.asd	M	Younger	963	OSA	M	179	73.9	37.7	1	2.05	2	0.7	1.9	2	53	14.57	17	3	3	13.5657	608.597	918.366	1.50899	306.122	5.78998	4.29332					1.50899
2	C:\DQEMG\Data\Concentric\963\micro17.asd	M	Younger	963	OSA	M	179	73.9	37.7	1	2.05	2	0.7	1.9	2	53	14.57	17	3	5	16.8417	666	617.727	0.927517	205.909	11.7988	3.75099	88.142	15.0876	22.1756	7.02064	0.927518
2	C:\DQEMG\Data\Concentric\963\micro18.asd	M	Younger	963	OSA	M	179	73.9	37.7	1	2.05	2	0.7	1.9	2	53	14.57	18	3	3	14.7417	347.312	823.737	2.37175	274.579	11.3563	4.91247	109.527	38.4021	18.0176	4.43647	2.37175
2	C:\DQEMG\Data\Concentric\963\micro18.asd	M	Younger	963	OSA	M	179	73.9	37.7	1	2.05	2	0.7	1.9	2	53	14.57	18	3	3	13.0617	436.412	782.251	1.79246	260.75	9.75228	4.43236	83.2598	35.64	12.6837	3.88807	1.79246
2	C:\DQEMG\Data\Concentric\963\micro18.asd	M	Younger	963	OSA	M	179	73.9	37.7	1	2.05	2	0.7	1.9	2	53	14.57	18	3	5	11.8018	152.005	343.594	2.26042	114.531	34.7597	4.44227	124.093	42.7383	13.4817	4.53437	2.26041
2	C:\DQEMG\Data\Concentric\963\micro20.asd	M	Younger	963	OSA	M	179	73.9	37.7	1	2.05	2	0.7	1.9	2	53	14.57	20	4	3	14.3637	270.329	649.837	2.40387	162.459	31.4326	4.83577	116.269	49.2426	12.3898	4.05349	2.40387
2	C:\DQEMG\Data\Concentric\963\micro20.asd	M	Younger	963	OSA	M	179	73.9	37.7	1	2.05	2	0.7	1.9	2	53	14.57	20	3	3	13.0197	331.333	644.025	1.94374	214.675	21.2531	4.464	76.494	45.0252	8.31583	3.35237	1.94374
2	C:\DQEMG\Data\Concentric\963\micro21.asd	M	Younger	963	OSA	M	179	73.9	37.7	1	2.05	2	0.7	1.9	2	53	14.57	21	3	3	11.1298	637.481	927.508	1.45496	309.169	9.8211	4.25943	131.193	69.3198	14.8677	3.73343	1.45496
2	C:\DQEMG\Data\Concentric\963\micro22.asd	M	Younger	963	OSA	M	179	73.9	37.7	1	2.05	2	0.7	1.9	2	53	14.57	22	3	3	14.3637	645.262	999.811	1.54946	333.27	11.5806	4.3592	125.704	59.4297	17.0097	3.88917	1.54947
2	C:\DQEMG\Data\Concentric\963\micro23.asd	M	Younger	963	OSA	M	179	73.9	37.7	1	2.05	2	0.7	1.9	2	53	14.57	23	3	5	14.9517	131.809	319.617	2.42486	106.539	28.0306	4.54479	70.5553	25.5123	11.4238	4.17229	2.42485
2	C:\DQEMG\Data\Concentric\963\micro25.asd	M	Younger	963	OSA	M	179	73.9	37.7	1	2.05	2	0.7	1.9	2	53	14.57	25	2	3	13.5657	115.355	259.222	2.24717	129.611	20.5458	4.3092	379.659	135.373	15.7917	4.93607	2.24717
4	C:\DQEMG\Data\Concentric\780\micro1.asd	M	Younger	780	OSA	M	175	90.5	45	1.62	2.67	1.72	1.65	2.63	1	51	63.01	1	2	3	6.36	191.981	144.55	0.752942	72.2752	6.36048	3.0362					0.752939
4	C:\DQEMG\Data\Concentric\780\micro1.asd	M	Younger	780	OSA	M	175	90.5	45	1.62	2.67	1.72	1.65	2.63	1	51	63.01	1	3	3	9.36	134.532	217.622	1.61762	72.5406	27.3198	3.74645	217.378	163.422	12.44	3.54347	1.61762
4	C:\DQEMG\Data\Concentric\780\micro2.asd	M	Younger	780	OSA	M	175	90.5	45	1.62	2.67	1.72	1.65	2.63	1	51	63.01	2	3	3	10.84	247.43	441.219	1.78321	147.073	11.4622	4.17666					1.78321
4	C:\DQEMG\Data\Concentric\780\micro3.asd	M	Younger	780	OSA	M	175	90.5	45	1.62	2.67	1.72	1.65	2.63	1	51	63.01	3	3	3	12.48	274.397	600.231	2.18746	200.077	14.7416	4.62583	67.0937	24.3904	14.68	4.13804	2.18745
4	C:\DQEMG\Data\Concentric\780\micro4.asd	M	Younger	780	OSA	M	175	90.5	45	1.62	2.67	1.72	1.65	2.63	1	51	63.01	4	3	3	11.28	313.06	470.99	1.50448	156.997	5.03291	4.0001	73.2411	31.9088	13.64	3.79924	1.50447
4	C:\DQEMG\Data\Concentric\780\micro5.asd	M	Younger	780	OSA	M	175	90.5	45	1.62	2.67	1.72	1.65	2.63	1	51	63.01	5	3	3	14.68	388.325	922.342	2.37518	307.447	20.8567	4.96438	61.2957	31.3168	11.56	3.45306	2.37518
4	C:\DQEMG\Data\Concentric\780\micro5.asd	M	Younger	780	OSA	M	175	90.5	45	1.62	2.67	1.72	1.65	2.63	1	51	63.01	5	3	3	13.52	711.383	1126.68	1.58378	375.558	14.4518	4.43589	57.881	31.4056	9.36	3.34002	1.58379
4	C:\DQEMG\Data\Concentric\780\micro6.asd	M	Younger	780	OSA	M	175	90.5	45	1.62	2.67	1.72	1.65	2.63	1	51	63.01	6	3	3	12.2	335.239	716.59	2.13755	238.863	12.8977	4.6629	68.7809	37.0592	11.2	3.42487	2.13755
4	C:\DQEMG\Data\Concentric\780\micro6.asd	M	Younger	780	OSA	M	175	90.5	45	1.62	2.67	1.72	1.65	2.63	1	51	63.01	6	3	5	11.2	97.6266	141.045	1.44474	47.0151	57.2315	3.43431	77.6432	43.364	10.36	3.42763	1.44474
4	C:\DQEMG\Data\Concentric\780\micro6.asd	M	Younger	780	OSA	M	175	90.5	45	1.62	2.67	1.72	1.65	2.63	1	51	63.01	6	3	3	12.32	271.064	657.556	2.42584	219.185	17.1809	4.85891	89.5459	38.2728	15.6	3.92257	2.42583
4	C:\DQEMG\Data\Concentric\780\micro6.asd	M	Younger	780	OSA	M	175	90.5	45	1.62	2.67	1.72	1.65	2.63	1	51	63.01	6	2	3	6.96	56.358	354.108	6.28318	177.054	307.366	8.03415	69.6879	39.1016	9.6	3.37442	6.28319
4	C:\DQEMG\Data\Concentric\780\micro7.asd	M	Younger	780	OSA	M	175	90.5	45	1.62	2.67	1.72	1.65	2.63	1	51	63.01	7	3	3	11.48	377.659	750.868	1.98822	250.289	32.7824	4.56532					1.98822
4	C:\DQEMG\Data\Concentric\780\micro7.asd	M	Younger	780	OSA	M	175	90.5	45	1.62	2.67	1.72	1.65	2.63	1	51	63.01	7	2	2	5.2	169.801	113.596	0.668994	56.798	0	2.89893					0.668995
4	C:\DQEMG\Data\Concentric\780\micro8.asd	M	Younger	780	OSA	M	175	90.5	45	1.62	2.67	1.72	1.65	2.63	1	51	63.01	8	2	4	8.48	372.508	492.111	1.32107	246.055	11.3795	3.89221	519.883	355.177	16.64	4.01417	1.32107
4	C:\DQEMG\Data\Concentric\780\micro8.asd	M	Younger	780	OSA	M	175	90.5	45	1.62	2.67	1.72	1.65	2.63	1	51	63.01	8	2	2	8.72	125.987	172.795	1.37152	86.3974	19.4805	3.47186	195.934	121.806	14.4	3.69424	1.37153
4	C:\DQEMG\Data\Concentric\780\micro8.asd	M	Younger	780	OSA	M	175	90.5	45	1.62	2.67	1.72	1.65	2.63	1	51	63.01	8	3	3	16.08	167.014	423.272	2.53435	141.091	31.4405	4.7571	356.311	171.801	11.64	4.309	2.53435
4	C:\DQEMG\Data\Concentric\780\micro8.asd	M	Younger	780	OSA	M	175	90.5	45	1.62	2.67	1.72	1.65	2.63	1	51	63.01	8	3	5	11.36	737.805	1276.45	1.73007	425.485	60.3737	4.59801	1304.47	755.924	14.88	4.60414	1.73006
4	C:\DQEMG\Data\Concentric\780\micro9.asd	M	Younger	780	OSA	M	175	90.5	45	1.62	2.67	1.72	1.65	2.63	1	51	63.01	9	3	3	7.44	181.133	285.525	1.57633	95.1751	14.9883	3.83433	33.0324	17.4048	13.68	3.13856	1.57633
4	C:\DQEMG\Data\Concentric\780\micro9.asd	M	Younger	780	OSA	M	175	90.5	45	1.62	2.67	1.72	1.65	2.63	1	51	63.01	9	3	3	11.72	236.522	381.191	1.61165	127.064	11.4143	3.98552					1.61165
4	C:\DQEMG\Data\Concentric\780\micro10.asd	M	Younger	780	OSA	M	175	90.5	45	1.62	2.67	1.72	1.65	2.63	1	51	63.01	10	3	5	12.04	236.885	345.236	1.4574	115.079	16.7818	3.83194	17.3728	6.956	13.08	3.33989	1.4574
4	C:\DQEMG\Data\Concentric\780\micro10.asd	M	Younger	780	OSA	M	175	90.5	45	1.62	2.67	1.72	1.65	2.63	1	51	63.01	10	2	2	4.76	187.254	89.3971	0.477411	44.6986	10.1295	2.74984					0.477411
4	C:\DQEMG\Data\Concentric\780\micro10.asd	M	Younger	780	OSA	M	175	90.5	45	1.62	2.67	1.72	1.65	2.63	1	51	63.01	10	3	5	8.84	118.958	157.223	1.32167	52.4077	50.0764	3.39706	18.4953	8.8504	10.76	3.03673	1.32167
4	C:\DQEMG\Data\Concentric\780\micro10.asd	M	Younger	780	OSA	M	175	90.5	45	1.62	2.67	1.72	1.65	2.63	1	51	63.01	10	4	4	8.88	437.411	296.622	0.678132	74.1556	36.5337	3.31902					0.678131
4	C:\DQEMG\Data\Concentric\780\micro11.asd	M	Younger	780	OSA	M	175	90.5	45	1.62	2.67	1.72	1.65	2.63	1	51	63.01	11	2	2	11.28	493.89	696.316	1.40986	348.158	0	4.10349	25.0795	10.3896	14.52	3.4305	1.40986
4	C:\DQEMG\Data\Concentric\780\micro12.asd	M	Younger	780	OSA	M	175	90.5	45	1.62	2.67	1.72	1.65	2.63	1	51	63.01	12	2	4	6.28	200.95	161.727	0.804813	80.8634	69.6019	3.1079					0.804812
4	C:\DQEMG\Data\Concentric\780\micro13.asd	M	Younger	780	OSA	M	175	90.5	45	1.62	2.67	1.72	1.65	2.63	1	51	63.01	13	2	4	11.72	356.449	462.836	1.29846	231.418	17.7236	3.85046	8.52835	6.2752	8.44	2.15668	1.29846
4	C:\DQEMG\Data\Concentric\780\micro14.asd	M	Younger	780	OSA	M	175	90.5	45	1.62	2.67	1.72	1.65	2.63	1	51	63.01	14	3	3	5.32	297.485	236.922	0.796415	78.9739	6.52882	3.26988					0.796417
4	C:\DQEMG\Data\Concentric\780\micro14.asd	M	Younger	780	OSA	M	175	90.5	45	1.62	2.67	1.72	1.65	2.63	1	51	63.01	14	4	6	8.6	281.972	330.425	1.17184	82.6063	86.4818	3.62204	12.4533	6.0088	9.24	2.8513	1.17184
4	C:\DQEMG\Data\Concentric\780\micro14.asd	M	Younger	780	OSA	M	175	90.5	45	1.62	2.67	1.72	1.65	2.63	1	51	63.01	14	2	4	12.64	222.038	303.766	1.36808	151.883	22.1479	3.71451	16.3948	7.5776	10.12	3.04312	1.36808
4	C:\DQEMG\Data\Concentric\780\micro14.asd	M	Younger	780	OSA	M	175	90.5	45	1.62	2.67	1.72	1.65	2.63	1	51	63.01	14	4	4	7.2	412.565	215.668	0.52275	53.917	33.3431	3.13824					0.522749
4	C:\DQEMG\Data\Concentric\780\micro14.asd	M	Younger	780	OSA	M	175	90.5	45	1.62	2.67	1.72	1.65	2.63	1	51	63.01	14	3	5	11.04	390.688	736.411	1.88491	245.47	38.2116	4.47674	100.676	64.1136	9.24	3.37723	1.88491
4	C:\DQEMG\Data\Concentric\780\micro14.asd	M	Younger	780	OSA	M	175	90.5	45	1.62	2.67	1.72	1.65	2.63	1	51	63.01	14	3	5	13.4	342.814	686.722	2.00319	228.907	43.6008	4.53825	99.6786	49.3728	13.16	3.71238	2.00319
4	C:\DQEMG\Data\Concentric\780\micro15.asd	M	Younger	780	OSA	M	175	90.5	45	1.62	2.67	1.72	1.65	2.63	1	51	63.01	15	3	3	14.48	628.422	1032.86	1.64358	344.286	16.784	4.44183	97.0726	40.0784	17.4	4.02498	1.64358
4	C:\DQEMG\Data\Concentric\780\micro15.asd	M	Younger	780	OSA	M	175	90.5	45	1.62	2.67	1.72	1.65	2.63	1	51	63.01	15	3	7	12.2	783.134	1092.39	1.39489	364.128	46.0303	4.28873	104.006	59.94	10.92	3.51288	1.3949
4	C:\DQEMG\Data\Concentric\780\micro16.asd	M	Younger	780	OSA	M	175	90.5	45	1.62	2.67	1.72	1.65	2.63	1	51	63.01	16	4	5	15.28	230.401	569.679	2.47255	142.42	36.06	4.83504	55.9854	25.6336	13.72	3.59287	2.47255
4	C:\DQEMG\Data\Concentric\780\micro16.asd	M	Younger	780	OSA	M	175	90.5	45	1.62	2.67	1.72	1.65	2.63	1	51	63.01	16	3	3	13.52	531.22	920.778	1.73333	306.926	12.3945	4.4586	69.103	28.6232	14.12	3.87095	1.73333
1	C:\DQEMG\Data\Concentric\965\micro2.asd	M	Younger	965	OSA	M	175.26	124.4	47	2.15	3.18	1.83	2.41	3.49	3	49	89.9	2	3	2	13.4397	224.15	541.284	2.41483	180.428	12.8953	4.76537	174.984	61.8772	18.6056	4.61945	2.41483
1	C:\DQEMG\Data\Concentric\965\micro2.asd	M	Younger	965	OSA	M	175.26	124.4	47	2.15	3.18	1.83	2.41	3.49	3	49	89.9	2	3	3	21.8396	1351.29	1999.35	1.47959	666.452	18.6151	4.61034	172.787	75.194	25.6615	4.17407	1.47959
1	C:\DQEMG\Data\Concentric\965\micro2.asd	M	Younger	965	OSA	M	175.26	124.4	47	2.15	3.18	1.83	2.41	3.49	3	49	89.9	2	2	2	11.5078	340.873	677.335	1.98706	338.667	13.3117	4.51965	191.244	80.073	15.1617	4.29186	1.98706
1	C:\DQEMG\Data\Concentric\965\micro2.asd	M	Younger	965	OSA	M	175.26	124.4	47	2.15	3.18	1.83	2.41	3.49	3	49	89.9	2	4	5	13.1877	613.478	1015.7	1.65565	253.926	22.2559	4.44344	206.193	83.23	20.4116	4.39767	1.65564
1	C:\DQEMG\Data\Concentric\965\micro2.asd	M	Younger	965	OSA	M	175.26	124.4	47	2.15	3.18	1.83	2.41	3.49	3	49	89.9	2	4	4	8.56783	773.079	605.838	0.78367	151.46	12.0434	3.67189					0.783669
1	C:\DQEMG\Data\Concentric\965\micro2.asd	M	Younger	965	OSA	M	175.26	124.4	47	2.15	3.18	1.83	2.41	3.49	3	49	89.9	2	2	6	7.51785	599.418	399.98	0.667281	199.99	16.6715	3.44501					0.667281
1	C:\DQEMG\Data\Concentric\965\micro2.asd	M	Younger	965	OSA	M	175.26	124.4	47	2.15	3.18	1.83	2.41	3.49	3	49	89.9	2	3	11	24.6535	537.716	1740.11	3.23612	580.038	67.8012	5.96667	133.673	62.9104	11.9278	3.92354	3.23611
1	C:\DQEMG\Data\Concentric\965\micro3.asd	M	Younger	965	OSA	M	175.26	124.4	47	2.15	3.18	1.83	2.41	3.49	3	49	89.9	3	3	3	9.65981	224.324	427.817	1.90714	142.606	11.7716	4.25802	77.1742	31.6848	11.2558	3.93654	1.90714
1	C:\DQEMG\Data\Concentric\965\micro3.asd	M	Younger	965	OSA	M	175.26	124.4	47	2.15	3.18	1.83	2.41	3.49	3	49	89.9	3	4	4	11.5498	426.047	942.394	2.21195	235.598	29.4354	4.84141	186.158	58.0314	14.9517	4.97155	2.21195
1	C:\DQEMG\Data\Concentric\965\micro3.asd	M	Younger	965	OSA	M	175.26	124.4	47	2.15	3.18	1.83	2.41	3.49	3	49	89.9	3	3	3	12.7257	355.107	829.403	2.33564	276.467	26.3662	4.886	186.922	72.4388	15.4137	4.44038	2.33564
1	C:\DQEMG\Data\Concentric\965\micro3.asd	M	Younger	965	OSA	M	175.26	124.4	47	2.15	3.18	1.83	2.41	3.49	3	49	89.9	3	3	3	12.9777	651.475	1190.5	1.82738	396.832	17.3504	4.64129	153.265	62.7095	13.9437	4.24138	1.82739
1	C:\DQEMG\Data\Concentric\965\micro3.asd	M	Younger	965	OSA	M	175.26	124.4	47	2.15	3.18	1.83	2.41	3.49	3	49	89.9	3	3	7	15.2457	774.705	1078.34	1.39193	359.447	29.211	4.28107	137.024	83.3735	10.5838	3.56452	1.39194
1	C:\DQEMG\Data\Concentric\965\micro3.asd	M	Younger	965	OSA	M	175.26	124.4	47	2.15	3.18	1.83	2.41	3.49	3	49	89.9	3	3	3	14.7837	519.123	1160.19	2.2349	386.73	39.4236	4.95017	253.857	110.839	13.6077	4.33502	2.2349
1	C:\DQEMG\Data\Concentric\965\micro3.asd	M	Younger	965	OSA	M	175.26	124.4	47	2.15	3.18	1.83	2.41	3.49	3	49	89.9	3	3	3	10.2058	907.871	1129.89	1.24455	376.631	17.0517	4.20257	201.858	117.498	10.9198	3.788	1.24455
1	C:\DQEMG\Data\Concentric\965\micro3.asd	M	Younger	965	OSA	M	175.26	124.4	47	2.15	3.18	1.83	2.41	3.49	3	49	89.9	3	3	5	12.4318	723.345	1306.59	1.80631	435.529	23.9117	4.66566					1.80632
1	C:\DQEMG\Data\Concentric\965\micro4.asd	M	Younger	965	OSA	M	175.26	124.4	47	2.15	3.18	1.83	2.41	3.49	3	49	89.9	4	4	3	12.0538	371.898	703.376	1.89131	175.844	19.5907	4.46174	52.5327	30.0776	10.5838	3.22481	1.89131
1	C:\DQEMG\Data\Concentric\965\micro4.asd	M	Younger	965	OSA	M	175.26	124.4	47	2.15	3.18	1.83	2.41	3.49	3	49	89.9	4	4	5	11.2138	184.642	322.171	1.74484	80.5427	34.8647	4.01117	102.304	37.3961	12.5577	4.30851	1.74484
1	C:\DQEMG\Data\Concentric\965\micro4.asd	M	Younger	965	OSA	M	175.26	124.4	47	2.15	3.18	1.83	2.41	3.49	3	49	89.9	4	3	5	12.9777	340.059	759.094	2.23224	253.031	29.455	4.7638	186.698	45.4895	20.1176	5.76211	2.23224
1	C:\DQEMG\Data\Concentric\965\micro4.asd	M	Younger	965	OSA	M	175.26	124.4	47	2.15	3.18	1.83	2.41	3.49	3	49	89.9	4	3	3	11.1298	503.843	1085.35	2.15415	361.785	24.4465	4.85644	173.557	52.1192	14.6577	5.047	2.15414
1	C:\DQEMG\Data\Concentric\965\micro4.asd	M	Younger	965	OSA	M	175.26	124.4	47	2.15	3.18	1.83	2.41	3.49	3	49	89.9	4	6	8	11.4238	505.935	527.407	1.04244	87.9012	56.8271	3.74654					1.04244
1	C:\DQEMG\Data\Concentric\965\micro5.asd	M	Younger	965	OSA	M	175.26	124.4	47	2.15	3.18	1.83	2.41	3.49	3	49	89.9	5	3	3	8.56783	256.57	410.311	1.59922	136.77	31.8161	4.00842	97.8307	70.4585	10.5838	3.23642	1.59922
1	C:\DQEMG\Data\Concentric\965\micro6.asd	M	Younger	965	OSA	M	175.26	124.4	47	2.15	3.18	1.83	2.41	3.49	3	49	89.9	6	3	3	18.8996	1465.57	2319.29	1.58252	773.097	22.4163	4.74852	152.965	132.824	12.5997	3.27491	1.58252
1	C:\DQEMG\Data\Concentric\965\micro6.asd	M	Younger	965	OSA	M	175.26	124.4	47	2.15	3.18	1.83	2.41	3.49	3	49	89.9	6	5	5	15.1197	328.73	710.804	2.16227	142.161	92.6387	4.67911	47.1832	23.6488	12.8937	3.36897	2.16227
1	C:\DQEMG\Data\Concentric\965\micro6.asd	M	Younger	965	OSA	M	175.26	124.4	47	2.15	3.18	1.83	2.41	3.49	3	49	89.9	6	2	4	9.23981	320.944	439.42	1.36915	219.71	19.4696	3.87558	56.2296	23.7923	12.3478	3.73979	1.36915
1	C:\DQEMG\Data\Concentric\965\micro6.asd	M	Younger	965	OSA	M	175.26	124.4	47	2.15	3.18	1.83	2.41	3.49	3	49	89.9	6	3	3	6.88786	307.698	548.534	1.7827	182.845	11.6975	4.27083	90.6334	35.4445	13.5237	4.1066	1.7827
1	C:\DQEMG\Data\Concentric\965\micro6.asd	M	Younger	965	OSA	M	175.26	124.4	47	2.15	3.18	1.83	2.41	3.49	3	49	89.9	6	2	4	8.94582	157.858	289.031	1.83096	144.516	52.3555	4.02922					1.83096
1	C:\DQEMG\Data\Concentric\965\micro7.asd	M	Younger	965	OSA	M	175.26	124.4	47	2.15	3.18	1.83	2.41	3.49	3	49	89.9	7	2	3	12.8097	227.694	533.595	2.34348	266.798	18.0403	4.70083	99.3411	34.3252	19.1516	4.42973	2.34347
1	C:\DQEMG\Data\Concentric\965\micro7.asd	M	Younger	965	OSA	M	175.26	124.4	47	2.15	3.18	1.83	2.41	3.49	3	49	89.9	7	3	7	11.1718	145.54	254.183	1.74648	84.7277	110.918	3.90946					1.74648
1	C:\DQEMG\Data\Concentric\965\micro7.asd	M	Younger	965	OSA	M	175.26	124.4	47	2.15	3.18	1.83	2.41	3.49	3	49	89.9	7	2	2	7.30785	249.54	354.813	1.42187	177.406	6.98486	3.81901	123.999	65.2925	14.0277	3.71399	1.42187
1	C:\DQEMG\Data\Concentric\965\micro7.asd	M	Younger	965	OSA	M	175.26	124.4	47	2.15	3.18	1.83	2.41	3.49	3	49	89.9	7	3	4	10.0798	1653.24	1859.91	1.12501	619.968	6.5138	4.34335	346.852	157.879	19.2776	4.39527	1.12501
1	C:\DQEMG\Data\Concentric\965\micro7.asd	M	Younger	965	OSA	M	175.26	124.4	47	2.15	3.18	1.83	2.41	3.49	3	49	89.9	7	2	4	8.94582	230.599	383.631	1.66363	191.815	34.2026	4.02649					1.66363
1	C:\DQEMG\Data\Concentric\965\micro7.asd	M	Younger	965	OSA	M	175.26	124.4	47	2.15	3.18	1.83	2.41	3.49	3	49	89.9	7	2	3	8.73583	770.755	1220.45	1.58345	610.224	5.90231	4.47036	240.504	102.545	14.2377	4.35626	1.58345
1	C:\DQEMG\Data\Concentric\965\micro8.asd	M	Younger	965	OSA	M	175.26	124.4	47	2.15	3.18	1.83	2.41	3.49	3	49	89.9	8	3	3	14.6577	342.151	783.823	2.29087	261.274	20.6317	4.82509	60.6533	40.1226	10.7098	3.11509	2.29087
1	C:\DQEMG\Data\Concentric\965\micro8.asd	M	Younger	965	OSA	M	175.26	124.4	47	2.15	3.18	1.83	2.41	3.49	3	49	89.9	8	2	2	4.9559	108.473	125.055	1.15287	62.5277	1.6872	3.18819	52.2723	16.8469	11.4238	4.3293	1.15287
1	C:\DQEMG\Data\Concentric\965\micro8.asd	M	Younger	965	OSA	M	175.26	124.4	47	2.15	3.18	1.83	2.41	3.49	3	49	89.9	8	2	3	12.5577	600.173	1077.61	1.7955	538.805	11.2101	4.57378	141.626	62.9104	12.1378	4.04996	1.7955
1	C:\DQEMG\Data\Concentric\965\micro8.asd	M	Younger	965	OSA	M	175.26	124.4	47	2.15	3.18	1.83	2.41	3.49	3	49	89.9	8	3	4	7.93784	258.313	364.132	1.40965	121.377	30.072	3.8218					1.40965
1	C:\DQEMG\Data\Concentric\965\micro8.asd	M	Younger	965	OSA	M	175.26	124.4	47	2.15	3.18	1.83	2.41	3.49	3	49	89.9	8	3	9	17.0937	230.483	516.78	2.24216	172.26	81.3713	4.6048	102.012	27.4946	16.2957	5.1495	2.24216
1	C:\DQEMG\Data\Concentric\965\micro8.asd	M	Younger	965	OSA	M	175.26	124.4	47	2.15	3.18	1.83	2.41	3.49	3	49	89.9	8	3	9	12.0538	514.243	800.338	1.55634	266.779	60.6881	4.26751	142.391	57.8305	10.2898	4.22437	1.55634
1	C:\DQEMG\Data\Concentric\965\micro8.asd	M	Younger	965	OSA	M	175.26	124.4	47	2.15	3.18	1.83	2.41	3.49	3	49	89.9	8	3	7	13.7757	1702.16	2134.99	1.25428	711.663	11.421	4.48528	282.948	129.351	15.3717	4.29921	1.25428
1	C:\DQEMG\Data\Concentric\965\micro9.asd	M	Younger	965	OSA	M	175.26	124.4	47	2.15	3.18	1.83	2.41	3.49	3	49	89.9	9	3	4	4.28391	167.27	87.2378	0.521539	29.0793	31.2261	2.74496					0.521539
1	C:\DQEMG\Data\Concentric\965\micro9.asd	M	Younger	965	OSA	M	175.26	124.4	47	2.15	3.18	1.83	2.41	3.49	3	49	89.9	9	4	7	8.90382	370.329	208.352	0.562613	52.0881	33.5347	3.1312	49.2553	29.9628	6.88786	3.12046	0.562613
1	C:\DQEMG\Data\Concentric\965\micro9.asd	M	Younger	965	OSA	M	175.26	124.4	47	2.15	3.18	1.83	2.41	3.49	3	49	89.9	9	5	9	16.8837	417.216	569.724	1.36554	113.945	75.2611	3.9859	78.6363	24.108	12.6417	4.644	1.36554
1	C:\DQEMG\Data\Concentric\965\micro9.asd	M	Younger	965	OSA	M	175.26	124.4	47	2.15	3.18	1.83	2.41	3.49	3	49	89.9	9	4	5	24.7795	218.514	694.321	3.17746	173.58	122.786	5.51695					3.17747
1	C:\DQEMG\Data\Concentric\965\micro10.asd	M	Younger	965	OSA	M	175.26	124.4	47	2.15	3.18	1.83	2.41	3.49	3	49	89.9	10	3	2	13.1877	109.46	278.194	2.54151	92.7314	36.5446	4.58077	56.0078	18.1384	13.1037	4.3464	2.54151
1	C:\DQEMG\Data\Concentric\965\micro10.asd	M	Younger	965	OSA	M	175.26	124.4	47	2.15	3.18	1.83	2.41	3.49	3	49	89.9	10	2	5	12.0958	109.286	222.256	2.03371	111.128	71.026	4.07227					2.03371
1	C:\DQEMG\Data\Concentric\965\micro10.asd	M	Younger	965	OSA	M	175.26	124.4	47	2.15	3.18	1.83	2.41	3.49	3	49	89.9	10	3	3	18.3536	455.388	1281.15	2.81331	427.048	30.1416	5.4717	122.072	53.2098	10.2478	4.02015	2.81332
1	C:\DQEMG\Data\Concentric\965\micro10.asd	M	Younger	965	OSA	M	175.26	124.4	47	2.15	3.18	1.83	2.41	3.49	3	49	89.9	10	3	3	16.0857	589.773	1372.35	2.32691	457.449	19.471	5.0976	140.01	69.454	11.8438	3.85756	2.32691
1	C:\DQEMG\Data\Concentric\965\micro10.asd	M	Younger	965	OSA	M	175.26	124.4	47	2.15	3.18	1.83	2.41	3.49	3	49	89.9	10	5	5	14.2377	157.567	440.206	2.79376	88.0411	115.837	4.99123	119.711	40.4957	13.6077	4.56355	2.79377
1	C:\DQEMG\Data\Concentric\965\micro10.asd	M	Younger	965	OSA	M	175.26	124.4	47	2.15	3.18	1.83	2.41	3.49	3	49	89.9	10	3	3	8.60983	205.5	263.366	1.28159	87.7885	22.2505	3.5944	131.714	30.3072	17.3877	5.82751	1.28159
1	C:\DQEMG\Data\Concentric\965\micro10.asd	M	Younger	965	OSA	M	175.26	124.4	47	2.15	3.18	1.83	2.41	3.49	3	49	89.9	10	3	5	15.9177	617.952	1506.25	2.4375	502.085	43.5784	5.22844	250.569	102.258	14.9097	4.46006	2.43749
1	C:\DQEMG\Data\Concentric\965\micro11.asd	M	Younger	965	OSA	M	175.26	124.4	47	2.15	3.18	1.83	2.41	3.49	3	49	89.9	11	3	3	8.94582	150.363	243.364	1.61851	81.1212	28.2458	3.79565					1.61851
1	C:\DQEMG\Data\Concentric\965\micro12.asd	M	Younger	965	OSA	M	175.26	124.4	47	2.15	3.18	1.83	2.41	3.49	3	49	89.9	12	3	2	7.26585	183.364	208.645	1.13788	69.5484	17.6806	3.40119					1.13787
1	C:\DQEMG\Data\Concentric\965\micro16.asd	M	Younger	965	OSA	M	175.26	124.4	47	2.15	3.18	1.83	2.41	3.49	3	49	89.9	16	3	3	8.81982	459.339	656.11	1.42838	218.703	11.1624	4.09051	165.238	82.1681	13.3977	3.92568	1.42838
1	C:\DQEMG\Data\Concentric\965\micro16.asd	M	Younger	965	OSA	M	175.26	124.4	47	2.15	3.18	1.83	2.41	3.49	3	49	89.9	16	3	3	8.77782	271.211	455.735	1.68037	151.912	6.09469	4.11368	105.169	49.7371	12.7677	3.81118	1.68037
1	C:\DQEMG\Data\Concentric\965\micro17.asd	M	Younger	965	OSA	M	175.26	124.4	47	2.15	3.18	1.83	2.41	3.49	3	49	89.9	17	3	3	9.15582	262.438	324.018	1.23465	108.006	7.26145	3.65367	130.369	29.7332	17.6396	5.85787	1.23465
1	C:\DQEMG\Data\Concentric\965\micro17.asd	M	Younger	965	OSA	M	175.26	124.4	47	2.15	3.18	1.83	2.41	3.49	3	49	89.9	17	2	2	12.9777	377.127	493.03	1.30733	246.515	9.53628	3.88382	187.347	45.7478	11.7178	5.75558	1.30733
1	C:\DQEMG\Data\Concentric\965\micro18.asd	M	Younger	965	OSA	M	175.26	124.4	47	2.15	3.18	1.83	2.41	3.49	3	49	89.9	18	3	3	9.36581	252.561	326.47	1.29264	108.823	20.4509	3.695					1.29264
1	C:\DQEMG\Data\Concentric\965\micro18.asd	M	Younger	965	OSA	M	175.26	124.4	47	2.15	3.18	1.83	2.41	3.49	3	49	89.9	18	2	4	7.39185	215.493	241.702	1.12162	120.851	23.4295	3.45506	348.203	143.385	11.5498	4.58495	1.12162
1	C:\DQEMG\Data\Concentric\965\micro19.asd	M	Younger	965	OSA	M	175.26	124.4	47	2.15	3.18	1.83	2.41	3.49	3	49	89.9	19	2	2	14.1117	292.883	661.516	2.25864	330.758	10.014	4.72533					2.25864
1	C:\DQEMG\Data\Concentric\965\micro19.asd	M	Younger	965	OSA	M	175.26	124.4	47	2.15	3.18	1.83	2.41	3.49	3	49	89.9	19	2	2	11.3818	160.798	337.535	2.09912	168.767	25.1822	4.30541					2.09912
1	C:\DQEMG\Data\Concentric\965\micro20.asd	M	Younger	965	OSA	M	175.26	124.4	47	2.15	3.18	1.83	2.41	3.49	3	49	89.9	20	4	6	9.11382	222.27	238.215	1.07174	59.5537	62.8394	3.41862	169.02	19.9465	53.4229	9.77353	1.07174
1	C:\DQEMG\Data\Concentric\965\micro20.asd	M	Younger	965	OSA	M	175.26	124.4	47	2.15	3.18	1.83	2.41	3.49	3	49	89.9	20	7	7	8.77782	263.231	348.425	1.32365	49.775	140.004	3.74398	89.1532	18.9994	24.7795	5.97116	1.32365
1	C:\DQEMG\Data\Concentric\965\micro20.asd	M	Younger	965	OSA	M	175.26	124.4	47	2.15	3.18	1.83	2.41	3.49	3	49	89.9	20	7	6	12.4738	355.468	392.933	1.1054	56.1332	100.775	3.6562	310.639	18.9707	84.3343	17.6528	1.1054
1	C:\DQEMG\Data\Concentric\965\micro21.asd	M	Younger	965	OSA	M	175.26	124.4	47	2.15	3.18	1.83	2.41	3.49	3	49	89.9	21	3	3	11.8858	351.776	550.006	1.56351	183.335	29.4353	4.10978	344.953	48.9048	47.627	8.74291	1.56351
1	C:\DQEMG\Data\Concentric\965\micro21.asd	M	Younger	965	OSA	M	175.26	124.4	47	2.15	3.18	1.83	2.41	3.49	3	49	89.9	21	3	4	9.19782	175.097	263.826	1.50674	87.9418	45.2142	3.75002	54.078	34.7557	3.90592	3.09697	1.50674
1	C:\DQEMG\Data\Concentric\965\micro21.asd	M	Younger	965	OSA	M	175.26	124.4	47	2.15	3.18	1.83	2.41	3.49	3	49	89.9	21	2	4	14.9937	97.0416	289.941	2.9878	144.97	78.1703	4.97476	146.992	34.8418	25.1575	5.76094	2.9878
1	C:\DQEMG\Data\Concentric\965\micro21.asd	M	Younger	965	OSA	M	175.26	124.4	47	2.15	3.18	1.83	2.41	3.49	3	49	89.9	21	2	4	9.8278	197.951	320.122	1.61718	160.061	32.4452	3.91374	38.425	32.7754	2.30995	2.68792	1.61718
1	C:\DQEMG\Data\Concentric\965\micro22.asd	M	Younger	965	OSA	M	175.26	124.4	47	2.15	3.18	1.83	2.41	3.49	3	49	89.9	22	3	7	10.5418	109.582	279.845	2.55375	93.2817	51.8182	4.59349	64.7769	29.7619	11.9278	3.65016	2.55375
1	C:\DQEMG\Data\Concentric\965\micro22.asd	M	Younger	965	OSA	M	175.26	124.4	47	2.15	3.18	1.83	2.41	3.49	3	49	89.9	22	3	3	6.08988	238.033	277.94	1.16765	92.6467	15.6573	3.54429	428.095	34.9853	62.5368	13.7803	1.16765
1	C:\DQEMG\Data\Concentric\965\micro23.asd	M	Younger	965	OSA	M	175.26	124.4	47	2.15	3.18	1.83	2.41	3.49	3	49	89.9	23	3	3	19.2356	273.076	661.912	2.42391	220.637	40.794	4.8602	158.01	29.3888	25.8715	6.84472	2.42391
1	C:\DQEMG\Data\Concentric\965\micro24.asd	M	Younger	965	OSA	M	175.26	124.4	47	2.15	3.18	1.83	2.41	3.49	3	49	89.9	24	2	2	9.11382	104.074	199.717	1.919	99.8587	23.9865	3.93633	108.551	18.5976	32.8853	7.10628	1.91899
1	C:\DQEMG\Data\Concentric\965\micro24.asd	M	Younger	965	OSA	M	175.26	124.4	47	2.15	3.18	1.83	2.41	3.49	3	49	89.9	24	2	4	10.4578	212.132	287.189	1.35382	143.595	39.9862	3.68043	27.033	17.7366	3.02394	2.77301	1.35382
6	C:\DQEMG\Data\Concentric\856\micro1.asd	F	Younger	856	OSA	F	161.5	112	43.8	1.65	2.56	1.92	2.06	3.05	4	48	68.79	1	3	5	11.7598	128.422	224.261	1.74628	74.7537	31.1317	3.85492	103.101	46.4625	13.6917	3.88612	1.74628
6	C:\DQEMG\Data\Concentric\856\micro1.asd	F	Younger	856	OSA	F	161.5	112	43.8	1.65	2.56	1.92	2.06	3.05	4	48	68.79	1	3	3	8.94582	294.132	472.81	1.60748	157.603	10.876	4.07602	140.246	57.9085	13.2717	4.1846	1.60748
6	C:\DQEMG\Data\Concentric\856\micro1.asd	F	Younger	856	OSA	F	161.5	112	43.8	1.65	2.56	1.92	2.06	3.05	4	48	68.79	1	2	2	9.8698	195.297	237.718	1.21722	118.859	29.0394	3.50791	156.442	38.7335	15.4557	5.62702	1.21721
6	C:\DQEMG\Data\Concentric\856\micro1.asd	F	Younger	856	OSA	F	161.5	112	43.8	1.65	2.56	1.92	2.06	3.05	4	48	68.79	1	3	7	14.9097	1140.17	1284.17	1.1263	428.056	21.4275	4.18327	385.567	183.667	16.5057	4.3633	1.1263
6	C:\DQEMG\Data\Concentric\856\micro2.asd	F	Younger	856	OSA	F	161.5	112	43.8	1.65	2.56	1.92	2.06	3.05	4	48	68.79	2	3	3	12.9777	879.211	1097.97	1.24881	365.99	17.6095	4.19291	275.786	259.01	10.4578	3.47809	1.24881
6	C:\DQEMG\Data\Concentric\856\micro2.asd	F	Younger	856	OSA	F	161.5	112	43.8	1.65	2.56	1.92	2.06	3.05	4	48	68.79	2	3	3	11.3818	417.112	501.379	1.20202	167.126	16.6574	3.82228	467.371	155.79	11.5078	5.19255	1.20202
6	C:\DQEMG\Data\Concentric\856\micro2.asd	F	Younger	856	OSA	F	161.5	112	43.8	1.65	2.56	1.92	2.06	3.05	4	48	68.79	2	3	3	8.98782	169.994	205.707	1.21008	68.5689	24.2677	3.44052					1.21008
6	C:\DQEMG\Data\Concentric\856\micro3.asd	F	Younger	856	OSA	F	161.5	112	43.8	1.65	2.56	1.92	2.06	3.05	4	48	68.79	3	3	3	13.1037	879.211	1098.17	1.24904	366.056	17.9355	4.19313	279.177	259.01	10.5418	3.49118	1.24904
6	C:\DQEMG\Data\Concentric\856\micro3.asd	F	Younger	856	OSA	F	161.5	112	43.8	1.65	2.56	1.92	2.06	3.05	4	48	68.79	3	3	3	11.2978	417.112	500.836	1.20072	166.945	16.5255	3.82098	466.671	156.704	11.4658	5.17312	1.20072
6	C:\DQEMG\Data\Concentric\856\micro3.asd	F	Younger	856	OSA	F	161.5	112	43.8	1.65	2.56	1.92	2.06	3.05	4	48	68.79	3	3	3	8.94582	169.994	205.607	1.20949	68.5357	23.9782	3.43993					1.2095
6	C:\DQEMG\Data\Concentric\856\micro4.asd	F	Younger	856	OSA	F	161.5	112	43.8	1.65	2.56	1.92	2.06	3.05	4	48	68.79	4	3	3	9.7438	407.153	327.627	0.804679	109.209	12.0592	3.41444	160.45	90.742	12.3898	3.72601	0.804678
6	C:\DQEMG\Data\Concentric\856\micro4.asd	F	Younger	856	OSA	F	161.5	112	43.8	1.65	2.56	1.92	2.06	3.05	4	48	68.79	4	4	7	12.2638	273.751	325.704	1.18978	81.426	64.4776	3.62714	213.62	147.411	12.0538	3.61768	1.18978
6	C:\DQEMG\Data\Concentric\856\micro4.asd	F	Younger	856	OSA	F	161.5	112	43.8	1.65	2.56	1.92	2.06	3.05	4	48	68.79	4	4	5	8.35783	249.665	203.452	0.814903	50.8631	30.2412	3.21226	355.976	240.042	14.5737	3.86326	0.8149
6	C:\DQEMG\Data\Concentric\856\micro5.asd	F	Younger	856	OSA	F	161.5	112	43.8	1.65	2.56	1.92	2.06	3.05	4	48	68.79	5	4	5	11.5078	505.872	333.967	0.66018	83.4918	35.5671	3.36422	92.1153	62.894	11.6338	3.26322	0.660181
6	C:\DQEMG\Data\Concentric\856\micro6.asd	F	Younger	856	OSA	F	161.5	112	43.8	1.65	2.56	1.92	2.06	3.05	4	48	68.79	6	4	3	7.76984	451.157	569.667	1.26268	142.417	19.0965	3.91701	129.086	72.275	13.9017	3.64503	1.26268
6	C:\DQEMG\Data\Concentric\856\micro6.asd	F	Younger	856	OSA	F	161.5	112	43.8	1.65	2.56	1.92	2.06	3.05	4	48	68.79	6	3	3	6.88786	379.187	392.606	1.03539	130.869	11.0704	3.61424	104.233	66.0505	11.1718	3.39796	1.03539
6	C:\DQEMG\Data\Concentric\856\micro6.asd	F	Younger	856	OSA	F	161.5	112	43.8	1.65	2.56	1.92	2.06	3.05	4	48	68.79	6	3	3	11.2558	291.121	472.375	1.62261	157.458	24.5823	4.08668	87.1706	39.943	12.8517	3.78382	1.62261
6	C:\DQEMG\Data\Concentric\856\micro6.asd	F	Younger	856	OSA	F	161.5	112	43.8	1.65	2.56	1.92	2.06	3.05	4	48	68.79	6	3	1	7.43385	122.169	175.478	1.43635	58.4925	26.4692	3.52332	47.8678	28.0545	7.81184	3.15425	1.43635
6	C:\DQEMG\Data\Concentric\856\micro6.asd	F	Younger	856	OSA	F	161.5	112	43.8	1.65	2.56	1.92	2.06	3.05	4	48	68.79	6	3	3	10.4578	749.342	760.178	1.01446	253.393	8.96307	3.88914	127.026	67.909	11.0878	3.70246	1.01446
6	C:\DQEMG\Data\Concentric\856\micro7.asd	F	Younger	856	OSA	F	161.5	112	43.8	1.65	2.56	1.92	2.06	3.05	4	48	68.79	7	3	3	12.2218	1110.75	1401.77	1.262	467.258	8.24906	4.30762	87.2685	54.4865	11.4658	3.33794	1.262
6	C:\DQEMG\Data\Concentric\856\micro7.asd	F	Younger	856	OSA	F	161.5	112	43.8	1.65	2.56	1.92	2.06	3.05	4	48	68.79	7	3	3	6.71987	333.678	416.591	1.24848	138.864	12.1465	3.77181	77.9055	64.8705	6.71987	3.01299	1.24848
6	C:\DQEMG\Data\Concentric\856\micro7.asd	F	Younger	856	OSA	F	161.5	112	43.8	1.65	2.56	1.92	2.06	3.05	4	48	68.79	7	3	3	7.26585	236.579	365.052	1.54304	121.684	30.115	3.91702	136.949	81.6265	14.9937	3.58958	1.54304
6	C:\DQEMG\Data\Concentric\856\micro7.asd	F	Younger	856	OSA	F	161.5	112	43.8	1.65	2.56	1.92	2.06	3.05	4	48	68.79	7	3	3	7.68585	155.056	248.002	1.59943	82.6674	32.823	3.78992	132.943	59.885	15.7497	3.99729	1.59944
6	C:\DQEMG\Data\Concentric\856\micro8.asd	F	Younger	856	OSA	F	161.5	112	43.8	1.65	2.56	1.92	2.06	3.05	4	48	68.79	8	2	2	6.88786	474.896	460.464	0.969611	230.232	6.19971	3.64621	104.783	41.418	14.2377	4.14708	0.96961
6	C:\DQEMG\Data\Concentric\856\micro8.asd	F	Younger	856	OSA	F	161.5	112	43.8	1.65	2.56	1.92	2.06	3.05	4	48	68.79	8	2	2	5.50189	850.435	490.618	0.576902	245.309	1.26294	3.50654	100.416	47.5835	14.4897	3.78777	0.576902
6	C:\DQEMG\Data\Concentric\856\micro8.asd	F	Younger	856	OSA	F	161.5	112	43.8	1.65	2.56	1.92	2.06	3.05	4	48	68.79	8	3	3	12.3478	313.355	562.605	1.79543	187.535	18.6438	4.29146	111.371	60.0915	13.2297	3.63217	1.79542
6	C:\DQEMG\Data\Concentric\856\micro8.asd	F	Younger	856	OSA	F	161.5	112	43.8	1.65	2.56	1.92	2.06	3.05	4	48	68.79	8	3	3	10.4158	312.428	571.435	1.82901	190.478	14.7702	4.32376	123.823	49.8255	16.1277	4.18259	1.82901
6	C:\DQEMG\Data\Concentric\856\micro8.asd	F	Younger	856	OSA	F	161.5	112	43.8	1.65	2.56	1.92	2.06	3.05	4	48	68.79	8	3	3	12.2638	538.412	654.379	1.21539	218.126	12.3078	3.9465	104.021	52.0675	11.6758	3.71438	1.21539
6	C:\DQEMG\Data\Concentric\856\micro8.asd	F	Younger	856	OSA	F	161.5	112	43.8	1.65	2.56	1.92	2.06	3.05	4	48	68.79	8	2	2	8.44183	189.68	260.893	1.37543	130.446	22.1917	3.65346					1.37544
6	C:\DQEMG\Data\Concentric\856\micro8.asd	F	Younger	856	OSA	F	161.5	112	43.8	1.65	2.56	1.92	2.06	3.05	4	48	68.79	8	2	4	8.31583	302.701	371.394	1.22693	185.697	23.4411	3.70795	125.674	54.4865	13.8597	4.04281	1.22693
6	C:\DQEMG\Data\Concentric\856\micro8.asd	F	Younger	856	OSA	F	161.5	112	43.8	1.65	2.56	1.92	2.06	3.05	4	48	68.79	8	3	3	10.4578	279.657	479.712	1.71536	159.904	26.0041	4.16198	80.2175	43.4535	9.23981	3.48408	1.71536
6	C:\DQEMG\Data\Concentric\856\micro9.asd	F	Younger	856	OSA	F	161.5	112	43.8	1.65	2.56	1.92	2.06	3.05	4	48	68.79	9	3	3	9.07182	329.046	513.586	1.56083	171.195	26.2625	4.07809	117.643	76.7885	10.6678	3.41734	1.56083
6	C:\DQEMG\Data\Concentric\856\micro9.asd	F	Younger	856	OSA	F	161.5	112	43.8	1.65	2.56	1.92	2.06	3.05	4	48	68.79	9	3	3	8.18984	323.429	432.212	1.33634	144.071	24.3824	3.84612	88.6227	86.0515	5.45989	2.96464	1.33634
6	C:\DQEMG\Data\Concentric\856\micro9.asd	F	Younger	856	OSA	F	161.5	112	43.8	1.65	2.56	1.92	2.06	3.05	4	48	68.79	9	3	6	15.4137	353.885	449.358	1.26979	149.786	40.1178	3.81865	96.3997	72.6585	8.44183	3.18804	1.26979
6	C:\DQEMG\Data\Concentric\856\micro9.asd	F	Younger	856	OSA	F	161.5	112	43.8	1.65	2.56	1.92	2.06	3.05	4	48	68.79	9	3	3	9.9958	220.541	392.845	1.78128	130.948	33.2502	4.12477	114.123	60.003	12.1378	3.68013	1.78128
6	C:\DQEMG\Data\Concentric\856\micro9.asd	F	Younger	856	OSA	F	161.5	112	43.8	1.65	2.56	1.92	2.06	3.05	4	48	68.79	9	3	2	5.54389	126.743	98.7145	0.778855	32.9048	23.2069	2.88178					0.778856
6	C:\DQEMG\Data\Concentric\856\micro9.asd	F	Younger	856	OSA	F	161.5	112	43.8	1.65	2.56	1.92	2.06	3.05	4	48	68.79	9	4	5	8.56783	234.785	314.768	1.34067	78.6921	55.7953	3.71134	57.6557	41.5655	5.75388	3.00584	1.34066
6	C:\DQEMG\Data\Concentric\856\micro9.asd	F	Younger	856	OSA	F	161.5	112	43.8	1.65	2.56	1.92	2.06	3.05	4	48	68.79	9	3	5	8.48383	312.602	405.407	1.29688	135.136	28.0515	3.79187	94.457	32.2435	10.4578	4.43793	1.29688
6	C:\DQEMG\Data\Concentric\856\micro9.asd	F	Younger	856	OSA	F	161.5	112	43.8	1.65	2.56	1.92	2.06	3.05	4	48	68.79	9	1	1	6.21588	101.788	104.483	1.02647	104.483	30.347	3.03417					1.02648
6	C:\DQEMG\Data\Concentric\856\micro10.asd	F	Younger	856	OSA	F	161.5	112	43.8	1.65	2.56	1.92	2.06	3.05	4	48	68.79	10	2	2	7.97984	140.465	216.399	1.54059	108.2	13.7881	3.68816	105.646	40.474	11.3818	4.21739	1.54059
6	C:\DQEMG\Data\Concentric\856\micro10.asd	F	Younger	856	OSA	F	161.5	112	43.8	1.65	2.56	1.92	2.06	3.05	4	48	68.79	10	3	3	10.4998	198.481	297.44	1.49858	99.1466	40.6359	3.7963	167.605	114.667	15.6237	3.52111	1.49858
6	C:\DQEMG\Data\Concentric\856\micro11.asd	F	Younger	856	OSA	F	161.5	112	43.8	1.65	2.56	1.92	2.06	3.05	4	48	68.79	11	3	5	16.0437	439.924	568.108	1.29138	189.369	20.4528	3.93476	81.9954	48.5865	7.89584	3.37413	1.29138
6	C:\DQEMG\Data\Concentric\856\micro11.asd	F	Younger	856	OSA	F	161.5	112	43.8	1.65	2.56	1.92	2.06	3.05	4	48	68.79	11	1	5	13.5657	795.951	1228.85	1.54387	1228.85	38.3793	4.44476	282.515	102.689	28.3074	4.76269	1.54388
6	C:\DQEMG\Data\Concentric\856\micro11.asd	F	Younger	856	OSA	F	161.5	112	43.8	1.65	2.56	1.92	2.06	3.05	4	48	68.79	11	3	3	13.6497	141.855	378.269	2.66659	126.09	40.3061	4.81843	214.087	179.773	8.60983	3.4456	2.66659
6	C:\DQEMG\Data\Concentric\856\micro12.asd	F	Younger	856	OSA	F	161.5	112	43.8	1.65	2.56	1.92	2.06	3.05	4	48	68.79	12	3	3	14.6157	405.647	477.328	1.17671	159.109	18.5698	3.78486	53.4506	31.388	6.50987	3.19966	1.17671
6	C:\DQEMG\Data\Concentric\856\micro12.asd	F	Younger	856	OSA	F	161.5	112	43.8	1.65	2.56	1.92	2.06	3.05	4	48	68.79	12	3	3	14.2797	187.596	318.404	1.69728	106.135	24.4599	3.97051	108.425	45.489	13.9437	4.04145	1.69729
6	C:\DQEMG\Data\Concentric\856\micro12.asd	F	Younger	856	OSA	F	161.5	112	43.8	1.65	2.56	1.92	2.06	3.05	4	48	68.79	12	2	8	18.1856	454.052	609.562	1.34249	304.781	20.4348	3.9996	57.9432	34.102	11.2978	3.23189	1.34249
6	C:\DQEMG\Data\Concentric\856\micro12.asd	F	Younger	856	OSA	F	161.5	112	43.8	1.65	2.56	1.92	2.06	3.05	4	48	68.79	12	3	5	14.0277	1375.76	1549.18	1.12606	516.395	26.1542	4.2646	529.099	322.081	25.1155	4.15072	1.12605
6	C:\DQEMG\Data\Concentric\856\micro12.asd	F	Younger	856	OSA	F	161.5	112	43.8	1.65	2.56	1.92	2.06	3.05	4	48	68.79	12	3	5	7.55985	1003.41	612.069	0.609991	204.023	14.1171	3.61147	122.891	115.198	8.44183	3.12823	0.609989
6	C:\DQEMG\Data\Concentric\856\micro13.asd	F	Younger	856	OSA	F	161.5	112	43.8	1.65	2.56	1.92	2.06	3.05	4	48	68.79	13	5	5	13.6077	428.518	676.817	1.57944	135.363	35.583	4.21141	72.8282	60.711	6.63587	2.98286	1.57944
6	C:\DQEMG\Data\Concentric\856\micro13.asd	F	Younger	856	OSA	F	161.5	112	43.8	1.65	2.56	1.92	2.06	3.05	4	48	68.79	13	3	3	13.3137	229.11	346.568	1.51267	115.523	25.6507	3.87271	138.12	25.96	13.4817	6.7348	1.51267
6	C:\DQEMG\Data\Concentric\856\micro13.asd	F	Younger	856	OSA	F	161.5	112	43.8	1.65	2.56	1.92	2.06	3.05	4	48	68.79	13	3	5	15.7497	347.226	629.702	1.81352	209.901	43.8052	4.35414	79.0392	38.5565	8.90382	3.63605	1.81352
6	C:\DQEMG\Data\Concentric\856\micro14.asd	F	Younger	856	OSA	F	161.5	112	43.8	1.65	2.56	1.92	2.06	3.05	4	48	68.79	14	3	5	9.15582	409.527	563.393	1.37572	187.798	21.7164	3.988	132.121	71.7145	14.9937	3.69793	1.37572
6	C:\DQEMG\Data\Concentric\856\micro14.asd	F	Younger	856	OSA	F	161.5	112	43.8	1.65	2.56	1.92	2.06	3.05	4	48	68.79	14	3	3	5.41789	241.617	280.777	1.16208	93.5924	15.6482	3.5452	71.3699	43.5125	12.8517	3.27883	1.16207
6	C:\DQEMG\Data\Concentric\856\micro14.asd	F	Younger	856	OSA	F	161.5	112	43.8	1.65	2.56	1.92	2.06	3.05	4	48	68.79	14	3	3	7.22386	588.554	547.893	0.930915	182.631	11.6822	3.7007	105.475	65.4015	12.4318	3.42832	0.930914
6	C:\DQEMG\Data\Concentric\856\micro14.asd	F	Younger	856	OSA	F	161.5	112	43.8	1.65	2.56	1.92	2.06	3.05	4	48	68.79	14	2	3	6.92986	118.579	211.728	1.78554	105.864	38.0859	3.85955					1.78554
6	C:\DQEMG\Data\Concentric\856\micro14.asd	F	Younger	856	OSA	F	161.5	112	43.8	1.65	2.56	1.92	2.06	3.05	4	48	68.79	14	2	4	12.9777	289.789	732.028	2.52607	366.014	34.5155	4.98815	201.005	74.635	10.6258	4.56612	2.52607
6	C:\DQEMG\Data\Concentric\856\micro15.asd	F	Younger	856	OSA	F	161.5	112	43.8	1.65	2.56	1.92	2.06	3.05	4	48	68.79	15	3	3	9.02982	355.332	530.246	1.49225	176.749	11.5284	4.04289	77.2625	40.061	11.7598	3.53134	1.49226
6	C:\DQEMG\Data\Concentric\856\micro15.asd	F	Younger	856	OSA	F	161.5	112	43.8	1.65	2.56	1.92	2.06	3.05	4	48	68.79	15	3	3	7.85384	181.111	261.185	1.44212	87.0616	15.4891	3.70007	183.612	43.9845	28.0554	5.81777	1.44213
6	C:\DQEMG\Data\Concentric\856\micro15.asd	F	Younger	856	OSA	F	161.5	112	43.8	1.65	2.56	1.92	2.06	3.05	4	48	68.79	15	3	3	9.28181	302.412	365.322	1.20803	121.774	12.3492	3.68863	63.8853	31.1225	11.5918	3.54578	1.20803
6	C:\DQEMG\Data\Concentric\856\micro15.asd	F	Younger	856	OSA	F	161.5	112	43.8	1.65	2.56	1.92	2.06	3.05	4	48	68.79	15	4	3	6.17388	250.417	264.103	1.05465	66.0257	22.3815	3.45332	102.175	61.5665	10.3318	3.44893	1.05465
6	C:\DQEMG\Data\Concentric\856\micro16.asd	F	Younger	856	OSA	F	161.5	112	43.8	1.65	2.56	1.92	2.06	3.05	4	48	68.79	16	4	4	5.1659	105.783	133.223	1.2594	33.3059	61.6311	3.28382	165.433	31.624	27.2995	6.73126	1.2594
6	C:\DQEMG\Data\Concentric\856\micro16.asd	F	Younger	856	OSA	F	161.5	112	43.8	1.65	2.56	1.92	2.06	3.05	4	48	68.79	16	2	2	6.76186	137.686	113.179	0.822004	56.5893	5.34062	2.9609	35.3579	15.104	11.9698	3.52006	0.822008
6	C:\DQEMG\Data\Concentric\856\micro16.asd	F	Younger	856	OSA	F	161.5	112	43.8	1.65	2.56	1.92	2.06	3.05	4	48	68.79	16	2	2	5.96388	99.0669	117.227	1.18332	58.6137	3.71128	3.17924	90.7128	18.1425	16.2117	6.25871	1.18331
6	C:\DQEMG\Data\Concentric\856\micro16.asd	F	Younger	856	OSA	F	161.5	112	43.8	1.65	2.56	1.92	2.06	3.05	4	48	68.79	16	2	3	4.7459	170.458	116.68	0.684512	58.3401	10.411	2.91613	99.4625	27.8185	10.1218	5.01974	0.684509
6	C:\DQEMG\Data\Concentric\856\micro16.asd	F	Younger	856	OSA	F	161.5	112	43.8	1.65	2.56	1.92	2.06	3.05	4	48	68.79	16	3	3	9.15582	252.444	379.241	1.50228	126.414	27.2248	3.90444	334.144	53.7195	29.1054	7.95029	1.50228
6	C:\DQEMG\Data\Concentric\856\micro16.asd	F	Younger	856	OSA	F	161.5	112	43.8	1.65	2.56	1.92	2.06	3.05	4	48	68.79	16	3	3	13.9437	717.844	926.261	1.29034	308.754	16.5511	4.14637	605.128	150.243	25.2415	6.20446	1.29034
6	C:\DQEMG\Data\Concentric\856\micro17.asd	F	Younger	856	OSA	F	161.5	112	43.8	1.65	2.56	1.92	2.06	3.05	4	48	68.79	17	3	5	16.4217	257.192	324.393	1.26129	108.131	36.5826	3.67155	74.9642	26.786	16.6737	4.22654	1.26129
6	C:\DQEMG\Data\Concentric\856\micro17.asd	F	Younger	856	OSA	F	161.5	112	43.8	1.65	2.56	1.92	2.06	3.05	4	48	68.79	17	5	6	8.98782	378.84	245.237	0.647338	49.0475	27.3498	3.22579	55.6424	13.924	15.0357	5.13992	0.647337
6	C:\DQEMG\Data\Concentric\856\micro17.asd	F	Younger	856	OSA	F	161.5	112	43.8	1.65	2.56	1.92	2.06	3.05	4	48	68.79	17	3	5	14.6157	772.27	548.844	0.710689	182.948	12.5394	3.59846	223.087	75.992	25.8295	4.81643	0.710689
6	C:\DQEMG\Data\Concentric\856\micro18.asd	F	Younger	856	OSA	F	161.5	112	43.8	1.65	2.56	1.92	2.06	3.05	4	48	68.79	18	3	3	14.7837	326.73	563.009	1.72316	187.67	10.3845	4.23735	51.4992	13.8945	16.2957	4.84929	1.72316
6	C:\DQEMG\Data\Concentric\856\micro18.asd	F	Younger	856	OSA	F	161.5	112	43.8	1.65	2.56	1.92	2.06	3.05	4	48	68.79	18	3	3	7.22386	253.255	261.997	1.03452	87.3323	15.8665	3.43808	111.244	103.309	8.98782	3.09095	1.03452
6	C:\DQEMG\Data\Concentric\856\micro18.asd	F	Younger	856	OSA	F	161.5	112	43.8	1.65	2.56	1.92	2.06	3.05	4	48	68.79	18	3	4	9.8278	125.238	204.955	1.63653	68.3184	44.9607	3.73426					1.63652
6	C:\DQEMG\Data\Concentric\856\micro19.asd	F	Younger	856	OSA	F	161.5	112	43.8	1.65	2.56	1.92	2.06	3.05	4	48	68.79	19	3	6	13.1037	131.491	260.358	1.98004	86.786	46.1911	4.09894	54.2795	14.868	17.5556	4.82301	1.98004
6	C:\DQEMG\Data\Concentric\856\micro19.asd	F	Younger	856	OSA	F	161.5	112	43.8	1.65	2.56	1.92	2.06	3.05	4	48	68.79	19	3	3	16.8837	426.028	528.935	1.24155	176.312	19.5298	3.87099	357.873	101.097	28.8534	5.54464	1.24155
6	C:\DQEMG\Data\Concentric\856\micro20.asd	F	Younger	856	OSA	F	161.5	112	43.8	1.65	2.56	1.92	2.06	3.05	4	48	68.79	20	3	6	9.8698	160.441	173.442	1.08104	57.8141	25.9112	3.28635	72.5829	17.523	16.3377	5.38576	1.08103
6	C:\DQEMG\Data\Concentric\856\micro20.asd	F	Younger	856	OSA	F	161.5	112	43.8	1.65	2.56	1.92	2.06	3.05	4	48	68.79	20	3	3	6.80386	120.085	112.269	0.934917	37.423	17.1649	3.0144					0.934913
6	C:\DQEMG\Data\Concentric\856\micro20.asd	F	Younger	856	OSA	F	161.5	112	43.8	1.65	2.56	1.92	2.06	3.05	4	48	68.79	20	3	3	12.8517	412.711	435.388	1.05495	145.129	15.2778	3.67059	296.863	93.4855	25.2415	5.14624	1.05495
6	C:\DQEMG\Data\Concentric\856\micro20.asd	F	Younger	856	OSA	F	161.5	112	43.8	1.65	2.56	1.92	2.06	3.05	4	48	68.79	20	6	5	13.9437	404.953	424.645	1.04863	70.7741	47.7123	3.65603	472.166	109.12	28.5594	6.36494	1.04863
6	C:\DQEMG\Data\Concentric\856\micro21.asd	F	Younger	856	OSA	F	161.5	112	43.8	1.65	2.56	1.92	2.06	3.05	4	48	68.79	21	4	3	10.7098	529.135	634.345	1.19883	158.586	12.0285	3.9224					1.19883
6	C:\DQEMG\Data\Concentric\856\micro21.asd	F	Younger	856	OSA	F	161.5	112	43.8	1.65	2.56	1.92	2.06	3.05	4	48	68.79	21	4	3	9.9118	481.14	627.12	1.30341	156.78	13.1667	3.98568					1.3034
6	C:\DQEMG\Data\Concentric\856\micro21.asd	F	Younger	856	OSA	F	161.5	112	43.8	1.65	2.56	1.92	2.06	3.05	4	48	68.79	21	3	3	8.86182	392.099	585.5	1.49324	195.167	14.1039	4.08664					1.49325
6	C:\DQEMG\Data\Concentric\856\micro22.asd	F	Younger	856	OSA	F	161.5	112	43.8	1.65	2.56	1.92	2.06	3.05	4	48	68.79	22	3	3	11.5498	394.951	570.305	1.44399	190.102	5.57979	4.04053					1.44399
6	C:\DQEMG\Data\Concentric\856\micro22.asd	F	Younger	856	OSA	F	161.5	112	43.8	1.65	2.56	1.92	2.06	3.05	4	48	68.79	22	3	3	11.8018	615.325	796.796	1.29492	265.599	13.7996	4.08402					1.29492
6	C:\DQEMG\Data\Concentric\856\micro22.asd	F	Younger	856	OSA	F	161.5	112	43.8	1.65	2.56	1.92	2.06	3.05	4	48	68.79	22	3	3	7.89584	532.105	626.746	1.17786	208.915	7.66354	3.90386					1.17786
6	C:\DQEMG\Data\Concentric\856\micro22.asd	F	Younger	856	OSA	F	161.5	112	43.8	1.65	2.56	1.92	2.06	3.05	4	48	68.79	22	2	2	9.44981	363.053	522.57	1.43938	261.285	8.72873	3.99935					1.43938
6	C:\DQEMG\Data\Concentric\856\micro22.asd	F	Younger	856	OSA	F	161.5	112	43.8	1.65	2.56	1.92	2.06	3.05	4	48	68.79	22	2	2	7.01386	196.139	280.657	1.43091	140.328	10.3119	3.72347					1.43091
6	C:\DQEMG\Data\Concentric\856\micro23.asd	F	Younger	856	OSA	F	161.5	112	43.8	1.65	2.56	1.92	2.06	3.05	4	48	68.79	23	3	3	8.86182	201.663	376.143	1.86521	125.381	19.1458	4.16983					1.86521
6	C:\DQEMG\Data\Concentric\856\micro23.asd	F	Younger	856	OSA	F	161.5	112	43.8	1.65	2.56	1.92	2.06	3.05	4	48	68.79	23	3	3	8.44183	643.302	646.248	1.00458	215.416	7.59464	3.81299	30.8678	13.6585	7.47585	3.39537	1.00458
6	C:\DQEMG\Data\Concentric\856\micro24.asd	F	Younger	856	OSA	F	161.5	112	43.8	1.65	2.56	1.92	2.06	3.05	4	48	68.79	24	3	3	11.3398	394.951	569.372	1.44163	189.791	5.30907	4.03817					1.44163
6	C:\DQEMG\Data\Concentric\856\micro24.asd	F	Younger	856	OSA	F	161.5	112	43.8	1.65	2.56	1.92	2.06	3.05	4	48	68.79	24	3	3	8.86182	615.325	772.362	1.25521	257.454	11.4442	4.04431					1.25521
6	C:\DQEMG\Data\Concentric\856\micro24.asd	F	Younger	856	OSA	F	161.5	112	43.8	1.65	2.56	1.92	2.06	3.05	4	48	68.79	24	3	3	8.02184	532.105	627.243	1.17879	209.081	7.79191	3.90479					1.1788
6	C:\DQEMG\Data\Concentric\856\micro24.asd	F	Younger	856	OSA	F	161.5	112	43.8	1.65	2.56	1.92	2.06	3.05	4	48	68.79	24	2	2	8.69383	363.053	519.911	1.43205	259.955	6.65085	3.99202					1.43205
6	C:\DQEMG\Data\Concentric\856\micro24.asd	F	Younger	856	OSA	F	161.5	112	43.8	1.65	2.56	1.92	2.06	3.05	4	48	68.79	24	2	2	7.18186	196.139	281.083	1.43308	140.542	11.0691	3.72565					1.43308
1	C:\DQEMG\Data\Concentric\959\micro1.asd	M	Younger	959	OSA	M	185.42	138.1	46	1.85	2.92	2.06	2.02	3.21	0	47	86.2	1	3	3	16.8837	394.906	880.485	2.22961	293.495	21.3329	4.8261	410.25	101.695	20.6216	6.04142	2.22961
1	C:\DQEMG\Data\Concentric\959\micro1.asd	M	Younger	959	OSA	M	185.42	138.1	46	1.85	2.92	2.06	2.02	3.21	0	47	86.2	1	4	6	19.6136	325.709	904.083	2.77574	226.021	68.4445	5.28857	663.026	300.88	14.0277	4.68202	2.77574
1	C:\DQEMG\Data\Concentric\959\micro1.asd	M	Younger	959	OSA	M	185.42	138.1	46	1.85	2.92	2.06	2.02	3.21	0	47	86.2	1	3	5	20.4536	379.742	1194.64	3.14592	398.212	48.7072	5.72541					3.14593
1	C:\DQEMG\Data\Concentric\959\micro1.asd	M	Younger	959	OSA	M	185.42	138.1	46	1.85	2.92	2.06	2.02	3.21	0	47	86.2	1	4	3	12.0958	246.112	488.784	1.98603	122.196	34.4075	4.37716	280.137	55.9188	14.0697	6.75727	1.98602
1	C:\DQEMG\Data\Concentric\959\micro2.asd	M	Younger	959	OSA	M	185.42	138.1	46	1.85	2.92	2.06	2.02	3.21	0	47	86.2	2	3	4	7.22386	355.456	417.1	1.17342	139.033	12.7493	3.72421	130.799	54.978	12.7257	4.1193	1.17342
1	C:\DQEMG\Data\Concentric\959\micro2.asd	M	Younger	959	OSA	M	185.42	138.1	46	1.85	2.92	2.06	2.02	3.21	0	47	86.2	2	4	4	17.4297	263.483	434.796	1.65018	108.699	31.8412	4.07094	150.58	58.8	13.5237	4.33026	1.65019
1	C:\DQEMG\Data\Concentric\959\micro2.asd	M	Younger	959	OSA	M	185.42	138.1	46	1.85	2.92	2.06	2.02	3.21	0	47	86.2	2	3	3	7.01386	442.257	385.19	0.870964	128.397	7.75749	3.51664	322.531	98.4018	28.3494	5.2707	0.870964
1	C:\DQEMG\Data\Concentric\959\micro2.asd	M	Younger	959	OSA	M	185.42	138.1	46	1.85	2.92	2.06	2.02	3.21	0	47	86.2	2	3	3	8.06384	333.145	377.513	1.13318	125.838	16.9166	3.65581	121.82	71.589	14.9517	3.5565	1.13318
1	C:\DQEMG\Data\Concentric\959\micro2.asd	M	Younger	959	OSA	M	185.42	138.1	46	1.85	2.92	2.06	2.02	3.21	0	47	86.2	2	1	5	6.17388	105.335	139.952	1.32864	139.952	89.1892	3.35121	154.456	37.4262	17.5976	5.70012	1.32864
1	C:\DQEMG\Data\Concentric\959\micro2.asd	M	Younger	959	OSA	M	185.42	138.1	46	1.85	2.92	2.06	2.02	3.21	0	47	86.2	2	5	7	24.4855	436.505	1112.41	2.54845	222.482	62.0857	5.18844	407.609	122.657	26.9215	5.41185	2.54845
1	C:\DQEMG\Data\Concentric\959\micro3.asd	M	Younger	959	OSA	M	185.42	138.1	46	1.85	2.92	2.06	2.02	3.21	0	47	86.2	3	3	5	13.9017	441.27	931.032	2.10989	310.344	35.2403	4.7546	122.982	67.9728	15.4137	3.64162	2.10989
1	C:\DQEMG\Data\Concentric\959\micro3.asd	M	Younger	959	OSA	M	185.42	138.1	46	1.85	2.92	2.06	2.02	3.21	0	47	86.2	3	3	3	17.3457	624.168	962.313	1.54175	320.771	20.9671	4.33706	95.4457	59.5644	13.1037	3.37738	1.54175
1	C:\DQEMG\Data\Concentric\959\micro3.asd	M	Younger	959	OSA	M	185.42	138.1	46	1.85	2.92	2.06	2.02	3.21	0	47	86.2	3	2	3	6.84586	167.328	193.438	1.15604	96.7191	26.0417	3.37961	54.7709	22.7556	9.53381	3.76401	1.15604
1	C:\DQEMG\Data\Concentric\959\micro3.asd	M	Younger	959	OSA	M	185.42	138.1	46	1.85	2.92	2.06	2.02	3.21	0	47	86.2	3	3	3	13.1457	276.556	488.735	1.76722	162.912	38.2878	4.209	105.714	63.0336	12.0958	3.47668	1.76722
1	C:\DQEMG\Data\Concentric\959\micro3.asd	M	Younger	959	OSA	M	185.42	138.1	46	1.85	2.92	2.06	2.02	3.21	0	47	86.2	3	2	1	6.21588	150.247	211.934	1.41058	105.967	9.84146	3.58738	116.442	41.454	17.1777	4.42651	1.41057
1	C:\DQEMG\Data\Concentric\959\micro4.asd	M	Younger	959	OSA	M	185.42	138.1	46	1.85	2.92	2.06	2.02	3.21	0	47	86.2	4	4	4	7.55985	260.927	202.345	0.775483	50.5862	32.2757	3.192	132.288	31.8402	16.9677	5.65772	0.775485
1	C:\DQEMG\Data\Concentric\959\micro4.asd	M	Younger	959	OSA	M	185.42	138.1	46	1.85	2.92	2.06	2.02	3.21	0	47	86.2	4	4	5	13.3557	253.723	353.044	1.39145	88.2609	34.9897	3.79581	196.948	29.6352	14.9517	8.11755	1.39145
1	C:\DQEMG\Data\Concentric\959\micro4.asd	M	Younger	959	OSA	M	185.42	138.1	46	1.85	2.92	2.06	2.02	3.21	0	47	86.2	4	4	5	15.7917	403.388	529.798	1.31337	132.45	31.3481	3.91909	405.747	92.2572	30.6594	6.363	1.31337
1	C:\DQEMG\Data\Concentric\959\micro4.asd	M	Younger	959	OSA	M	185.42	138.1	46	1.85	2.92	2.06	2.02	3.21	0	47	86.2	4	4	7	10.4998	158.148	248.573	1.57177	62.1433	65.6319	3.77084	77.208	35.2506	13.3977	3.73743	1.57177
1	C:\DQEMG\Data\Concentric\959\micro5.asd	M	Younger	959	OSA	M	185.42	138.1	46	1.85	2.92	2.06	2.02	3.21	0	47	86.2	5	4	3	12.2218	394.789	604.001	1.52993	151	12.9066	4.1263	96.9274	29.3412	18.9416	4.77093	1.52993
1	C:\DQEMG\Data\Concentric\959\micro5.asd	M	Younger	959	OSA	M	185.42	138.1	46	1.85	2.92	2.06	2.02	3.21	0	47	86.2	5	4	5	14.7417	316.064	837.189	2.6488	209.297	51.4522	5.14857	137.23	90.7578	12.5577	3.46993	2.6488
1	C:\DQEMG\Data\Concentric\959\micro5.asd	M	Younger	959	OSA	M	185.42	138.1	46	1.85	2.92	2.06	2.02	3.21	0	47	86.2	5	5	7	26.2495	385.552	1623.14	4.20992	324.628	92.4277	6.79599	235.03	82.5846	15.2457	4.76283	4.20991
1	C:\DQEMG\Data\Concentric\959\micro6.asd	M	Younger	959	OSA	M	185.42	138.1	46	1.85	2.92	2.06	2.02	3.21	0	47	86.2	6	3	3	17.0097	702.778	1170.46	1.66548	390.153	14.4511	4.51229	93.8454	68.7078	8.35783	3.20287	1.66548
1	C:\DQEMG\Data\Concentric\959\micro6.asd	M	Younger	959	OSA	M	185.42	138.1	46	1.85	2.92	2.06	2.02	3.21	0	47	86.2	6	3	3	13.6497	170.291	488.94	2.8712	162.98	29.768	5.10239					2.8712
1	C:\DQEMG\Data\Concentric\959\micro7.asd	M	Younger	959	OSA	M	185.42	138.1	46	1.85	2.92	2.06	2.02	3.21	0	47	86.2	7	1	3	7.13986	163.842	287.486	1.75466	287.486	13.2979	3.96908	204.205	38.7786	18.2696	6.85451	1.75465
1	C:\DQEMG\Data\Concentric\959\micro7.asd	M	Younger	959	OSA	M	185.42	138.1	46	1.85	2.92	2.06	2.02	3.21	0	47	86.2	7	2	6	11.1718	264.239	503.701	1.90623	251.85	47.1306	4.32823	205.009	44.0118	16.7577	6.30162	1.90623
1	C:\DQEMG\Data\Concentric\959\micro8.asd	M	Younger	959	OSA	M	185.42	138.1	46	1.85	2.92	2.06	2.02	3.21	0	47	86.2	8	2	2	14.4057	209.683	370.11	1.76509	185.055	13.1061	4.08666	61.5363	30.8994	12.1798	3.48145	1.76509
1	C:\DQEMG\Data\Concentric\959\micro8.asd	M	Younger	959	OSA	M	185.42	138.1	46	1.85	2.92	2.06	2.02	3.21	0	47	86.2	8	2	2	8.94582	323.036	383.187	1.1862	191.593	4.40647	3.69546	58.5259	50.0388	8.94582	2.86892	1.18621
1	C:\DQEMG\Data\Concentric\959\micro8.asd	M	Younger	959	OSA	M	185.42	138.1	46	1.85	2.92	2.06	2.02	3.21	0	47	86.2	8	3	3	10.7518	296.426	401.19	1.35342	133.73	10.3881	3.82534	106.536	41.895	15.2877	4.16509	1.35342
1	C:\DQEMG\Data\Concentric\959\micro8.asd	M	Younger	959	OSA	M	185.42	138.1	46	1.85	2.92	2.06	2.02	3.21	0	47	86.2	8	3	3	17.4297	454.691	746.303	1.64134	248.768	18.6046	4.29906	246.143	68.208	28.2234	5.44255	1.64134
1	C:\DQEMG\Data\Concentric\959\micro8.asd	M	Younger	959	OSA	M	185.42	138.1	46	1.85	2.92	2.06	2.02	3.21	0	47	86.2	8	2	2	20.4956	678.085	1111.58	1.6393	555.792	11.4643	4.47058	353.099	108.662	27.6354	5.28559	1.63929
1	C:\DQEMG\Data\Concentric\959\micro9.asd	M	Younger	959	OSA	M	185.42	138.1	46	1.85	2.92	2.06	2.02	3.21	0	47	86.2	9	2	2	7.89584	215.9	265.586	1.23014	132.793	10.6028	3.56439	183.168	49.9506	28.3074	5.36552	1.23013
1	C:\DQEMG\Data\Concentric\959\micro9.asd	M	Younger	959	OSA	M	185.42	138.1	46	1.85	2.92	2.06	2.02	3.21	0	47	86.2	9	3	3	8.06384	216.829	295.519	1.36291	98.5065	11.3478	3.69903	107.642	52.626	16.8837	3.76661	1.36291
1	C:\DQEMG\Data\Concentric\959\micro9.asd	M	Younger	959	OSA	M	185.42	138.1	46	1.85	2.92	2.06	2.02	3.21	0	47	86.2	9	2	2	19.5716	426.57	739.146	1.73277	369.573	18.9254	4.36276	340.563	96.0498	30.9114	5.52819	1.73277
1	C:\DQEMG\Data\Concentric\959\micro9.asd	M	Younger	959	OSA	M	185.42	138.1	46	1.85	2.92	2.06	2.02	3.21	0	47	86.2	9	2	6	21.7136	445.511	967.073	2.17071	483.537	23.9045	4.81956	125.098	81.6438	9.8278	3.44416	2.17071
1	C:\DQEMG\Data\Concentric\959\micro10.asd	M	Younger	959	OSA	M	185.42	138.1	46	1.85	2.92	2.06	2.02	3.21	0	47	86.2	10	3	3	14.3637	419.191	465.439	1.11033	155.146	10.1663	3.73274	175.363	39.6018	34.3973	6.02587	1.11033
1	C:\DQEMG\Data\Concentric\959\micro10.asd	M	Younger	959	OSA	M	185.42	138.1	46	1.85	2.92	2.06	2.02	3.21	0	47	86.2	10	1	2	5.75388	126.251	147.317	1.16685	147.317	4.83203	3.26809	90.1127	16.2288	16.3797	6.76293	1.16686
1	C:\DQEMG\Data\Concentric\959\micro11.asd	M	Younger	959	OSA	M	185.42	138.1	46	1.85	2.92	2.06	2.02	3.21	0	47	86.2	11	3	5	25.3255	797.655	1446.14	1.81299	482.048	24.6303	4.71481	183.754	74.3526	28.7274	4.34268	1.81299
1	C:\DQEMG\Data\Concentric\959\micro11.asd	M	Younger	959	OSA	M	185.42	138.1	46	1.85	2.92	2.06	2.02	3.21	0	47	86.2	11	5	5	10.8778	294.683	357.597	1.2135	71.5194	48.0974	3.68285					1.2135
1	C:\DQEMG\Data\Concentric\959\micro11.asd	M	Younger	959	OSA	M	185.42	138.1	46	1.85	2.92	2.06	2.02	3.21	0	47	86.2	11	4	10	16.4637	522.377	983.571	1.88288	245.893	75.2475	4.60086					1.88288
1	C:\DQEMG\Data\Concentric\959\micro11.asd	M	Younger	959	OSA	M	185.42	138.1	46	1.85	2.92	2.06	2.02	3.21	0	47	86.2	11	3	5	13.9017	193.88	486.961	2.51167	162.32	68.0102	4.7992	93.4959	43.071	10.4998	3.80492	2.51166
1	C:\DQEMG\Data\Concentric\959\micro12.asd	M	Younger	959	OSA	M	185.42	138.1	46	1.85	2.92	2.06	2.02	3.21	0	47	86.2	12	3	3	12.6417	230.25	469.758	2.04021	156.586	18.4709	4.40241	171.77	45.9228	24.8215	5.40244	2.04021
1	C:\DQEMG\Data\Concentric\959\micro12.asd	M	Younger	959	OSA	M	185.42	138.1	46	1.85	2.92	2.06	2.02	3.21	0	47	86.2	12	1	1	4.8719	132.119	162.168	1.22743	162.168	7.45383	3.3484					1.22744
1	C:\DQEMG\Data\Concentric\959\micro12.asd	M	Younger	959	OSA	M	185.42	138.1	46	1.85	2.92	2.06	2.02	3.21	0	47	86.2	12	3	3	13.3557	201.258	378.819	1.88225	126.273	29.9221	4.18601	45.2829	25.5192	10.0378	3.18133	1.88226
1	C:\DQEMG\Data\Concentric\959\micro12.asd	M	Younger	959	OSA	M	185.42	138.1	46	1.85	2.92	2.06	2.02	3.21	0	47	86.2	12	4	6	20.4116	422.968	842.738	1.99244	210.684	33.6676	4.61875	496.662	77.763	27.4675	8.27764	1.99244
1	C:\DQEMG\Data\Concentric\959\micro12.asd	M	Younger	959	OSA	M	185.42	138.1	46	1.85	2.92	2.06	2.02	3.21	0	47	86.2	12	2	4	9.7858	161.75	282.03	1.74361	141.015	32.3096	3.95246	53.5115	40.7778	5.2079	2.92269	1.74362
1	C:\DQEMG\Data\Concentric\959\micro13.asd	M	Younger	959	OSA	M	185.42	138.1	46	1.85	2.92	2.06	2.02	3.21	0	47	86.2	13	3	3	15.3297	216.423	389.902	1.80158	129.967	10.7383	4.13688	106.981	28.6062	21.3776	5.19624	1.80157
1	C:\DQEMG\Data\Concentric\959\micro13.asd	M	Younger	959	OSA	M	185.42	138.1	46	1.85	2.92	2.06	2.02	3.21	0	47	86.2	13	6	7	20.5376	130.957	341.607	2.60853	56.9344	136.291	4.72567	158.953	86.436	14.0697	3.77566	2.60854
1	C:\DQEMG\Data\Concentric\959\micro13.asd	M	Younger	959	OSA	M	185.42	138.1	46	1.85	2.92	2.06	2.02	3.21	0	47	86.2	13	3	3	23.9395	398.334	1038.56	2.60726	346.186	35.3413	5.20751	619.136	143.531	26.6275	6.47055	2.60726
1	C:\DQEMG\Data\Concentric\959\micro14.asd	M	Younger	959	OSA	M	185.42	138.1	46	1.85	2.92	2.06	2.02	3.21	0	47	86.2	14	3	3	13.1457	553.951	1223.67	2.20898	407.889	18.543	4.95246	463.606	100.636	23.3935	6.60951	2.20899
1	C:\DQEMG\Data\Concentric\959\micro14.asd	M	Younger	959	OSA	M	185.42	138.1	46	1.85	2.92	2.06	2.02	3.21	0	47	86.2	14	3	3	11.6758	711.599	1355.27	1.90454	451.757	18.2738	4.75678					1.90454
1	C:\DQEMG\Data\Concentric\959\micro14.asd	M	Younger	959	OSA	M	185.42	138.1	46	1.85	2.92	2.06	2.02	3.21	0	47	86.2	14	4	4	9.9118	261.311	342.515	1.31076	85.6287	69.4513	3.72791					1.31076
1	C:\DQEMG\Data\Concentric\959\micro14.asd	M	Younger	959	OSA	M	185.42	138.1	46	1.85	2.92	2.06	2.02	3.21	0	47	86.2	14	3	3	19.1096	968.426	2084.26	2.15221	694.752	18.1156	5.13828					2.15221
1	C:\DQEMG\Data\Concentric\959\micro15.asd	M	Younger	959	OSA	M	185.42	138.1	46	1.85	2.92	2.06	2.02	3.21	0	47	86.2	15	3	7	11.7598	340.135	689.574	2.02735	229.858	37.9271	4.559					2.02735
1	C:\DQEMG\Data\Concentric\959\micro15.asd	M	Younger	959	OSA	M	185.42	138.1	46	1.85	2.92	2.06	2.02	3.21	0	47	86.2	15	5	6	10.2478	207.562	234.91	1.13176	46.9819	50.3837	3.44891					1.13176
1	C:\DQEMG\Data\Concentric\959\micro15.asd	M	Younger	959	OSA	M	185.42	138.1	46	1.85	2.92	2.06	2.02	3.21	0	47	86.2	15	3	3	17.4297	214.406	779.095	3.63374	259.698	42.4051	5.96497	111.977	35.28	21.2516	4.72148	3.63374
1	C:\DQEMG\Data\Concentric\959\micro15.asd	M	Younger	959	OSA	M	185.42	138.1	46	1.85	2.92	2.06	2.02	3.21	0	47	86.2	15	3	5	19.3196	783.52	1481.64	1.891	493.879	23.0949	4.78505	243.07	30.2526	27.9294	9.51544	1.891
1	C:\DQEMG\Data\Concentric\959\micro15.asd	M	Younger	959	OSA	M	185.42	138.1	46	1.85	2.92	2.06	2.02	3.21	0	47	86.2	15	2	2	10.1638	334.294	738.548	2.20928	369.274	3.521	4.73341					2.20928
1	C:\DQEMG\Data\Concentric\959\micro16.asd	M	Younger	959	OSA	M	185.42	138.1	46	1.85	2.92	2.06	2.02	3.21	0	47	86.2	16	3	5	12.3058	495.423	860.694	1.73729	286.898	44.6171	4.43227					1.73729
1	C:\DQEMG\Data\Concentric\959\micro16.asd	M	Younger	959	OSA	M	185.42	138.1	46	1.85	2.92	2.06	2.02	3.21	0	47	86.2	16	5	5	8.90382	440.612	390.022	0.885182	78.0044	71.4649	3.52924					0.885182
1	C:\DQEMG\Data\Concentric\959\micro16.asd	M	Younger	959	OSA	M	185.42	138.1	46	1.85	2.92	2.06	2.02	3.21	0	47	86.2	16	3	3	13.5657	317.833	721.064	2.26869	240.355	23.2968	4.77089					2.26869
1	C:\DQEMG\Data\Concentric\959\micro16.asd	M	Younger	959	OSA	M	185.42	138.1	46	1.85	2.92	2.06	2.02	3.21	0	47	86.2	16	3	3	10.8778	578.495	988.531	1.7088	329.51	16.359	4.4711	261.965	28.1946	36.6653	10.7415	1.7088
1	C:\DQEMG\Data\Concentric\959\micro16.asd	M	Younger	959	OSA	M	185.42	138.1	46	1.85	2.92	2.06	2.02	3.21	0	47	86.2	16	5	5	6.67787	211.397	195.312	0.923911	39.0624	51.1024	3.24901					0.923911
1	C:\DQEMG\Data\Concentric\959\micro17.asd	M	Younger	959	OSA	M	185.42	138.1	46	1.85	2.92	2.06	2.02	3.21	0	47	86.2	17	4	4	12.0118	376.479	837.406	2.22431	209.352	14.0182	4.80005					2.22431
1	C:\DQEMG\Data\Concentric\959\micro17.asd	M	Younger	959	OSA	M	185.42	138.1	46	1.85	2.92	2.06	2.02	3.21	0	47	86.2	17	2	4	16.2957	408.103	1087.1	2.6638	543.552	13.915	5.27456					2.66379
1	C:\DQEMG\Data\Concentric\959\micro18.asd	M	Younger	959	OSA	M	185.42	138.1	46	1.85	2.92	2.06	2.02	3.21	0	47	86.2	18	2	2	10.1218	309.337	772.979	2.49883	386.49	6.82815	4.98926	635.552	92.4042	46.5771	8.84365	2.49882
1	C:\DQEMG\Data\Concentric\959\micro18.asd	M	Younger	959	OSA	M	185.42	138.1	46	1.85	2.92	2.06	2.02	3.21	0	47	86.2	18	2	2	8.81982	384.503	603.958	1.57075	301.979	4.5343	4.15565	493.114	104.488	29.5254	6.7384	1.57075
1	C:\DQEMG\Data\Concentric\959\micro19.asd	M	Younger	959	OSA	M	185.42	138.1	46	1.85	2.92	2.06	2.02	3.21	0	47	86.2	19	2	2	15.0777	281.666	785.542	2.78891	392.771	3.99036	5.23865	495.692	92.9334	35.6993	7.30201	2.78891
1	C:\DQEMG\Data\Concentric\959\micro20.asd	M	Younger	959	OSA	M	185.42	138.1	46	1.85	2.92	2.06	2.02	3.21	0	47	86.2	20	2	2	12.0118	210.158	630.487	3.00006	315.244	0	5.32261					3.00006
1	C:\DQEMG\Data\Concentric\981\micro1.asd	M	Younger	981	OSA	M	193	135.6	45.1	1.61	2.76	1.89	1.57	2.65	2	45	64.4	1	3	3	7.39185	295.242	397.315	1.34572	132.438	23.3164	3.8159	270.237	97.014	16.2537	4.77238	1.34573
1	C:\DQEMG\Data\Concentric\981\micro1.asd	M	Younger	981	OSA	M	193	135.6	45.1	1.61	2.76	1.89	1.57	2.65	2	45	64.4	1	3	3	10.6258	387.954	735.98	1.89708	245.327	26.1398	4.48586	176.109	78.4605	10.5838	4.13921	1.89708
1	C:\DQEMG\Data\Concentric\981\micro1.asd	M	Younger	981	OSA	M	193	135.6	45.1	1.61	2.76	1.89	1.57	2.65	2	45	64.4	1	5	5	9.70181	756.718	868.663	1.14794	173.733	30.8471	4.02687	222.393	104.339	10.5418	4.14989	1.14793
1	C:\DQEMG\Data\Concentric\981\micro1.asd	M	Younger	981	OSA	M	193	135.6	45.1	1.61	2.76	1.89	1.57	2.65	2	45	64.4	1	4	5	8.06384	481.474	589.623	1.22462	147.406	61.8067	3.90719	279.484	101.26	19.9496	4.7655	1.22462
1	C:\DQEMG\Data\Concentric\981\micro1.asd	M	Younger	981	OSA	M	193	135.6	45.1	1.61	2.76	1.89	1.57	2.65	2	45	64.4	1	4	7	8.69383	535.112	561.119	1.0486	140.28	31.2919	3.77705	255.134	121.666	10.9618	4.18217	1.0486
1	C:\DQEMG\Data\Concentric\981\micro1.asd	M	Younger	981	OSA	M	193	135.6	45.1	1.61	2.76	1.89	1.57	2.65	2	45	64.4	1	2	4	6.80386	130.975	189.347	1.44567	94.6733	25.0662	3.56286	215.244	65.0085	15.1197	5.12398	1.44567
1	C:\DQEMG\Data\Concentric\981\micro1.asd	M	Younger	981	OSA	M	193	135.6	45.1	1.61	2.76	1.89	1.57	2.65	2	45	64.4	1	3	9	11.1298	515.114	770.561	1.4959	256.854	65.1145	4.20781	424.989	103.598	22.5115	6.11764	1.4959
1	C:\DQEMG\Data\Concentric\981\micro1.asd	M	Younger	981	OSA	M	193	135.6	45.1	1.61	2.76	1.89	1.57	2.65	2	45	64.4	1	2	5	10.3318	1258.65	788.122	0.626163	394.061	12.0913	3.72607	661.395	149.882	21.6296	6.58852	0.626165
1	C:\DQEMG\Data\Concentric\981\micro1.asd	M	Younger	981	OSA	M	193	135.6	45.1	1.61	2.76	1.89	1.57	2.65	2	45	64.4	1	3	5	7.81184	912.546	1011.98	1.10896	337.326	20.6961	4.06922	609.64	195.51	14.4477	5.40937	1.10896
1	C:\DQEMG\Data\Concentric\981\micro1.asd	M	Younger	981	OSA	M	193	135.6	45.1	1.61	2.76	1.89	1.57	2.65	2	45	64.4	1	5	7	11.4238	423.732	538.203	1.27015	107.641	57.9457	3.89724	301.336	114.912	12.7257	4.68269	1.27015
1	C:\DQEMG\Data\Concentric\981\micro2.asd	M	Younger	981	OSA	M	193	135.6	45.1	1.61	2.76	1.89	1.57	2.65	2	45	64.4	2	3	7	10.9618	1034.27	815.235	0.78822	271.745	16.9442	3.80286	296.675	112.005	21.5036	4.698	0.788223
1	C:\DQEMG\Data\Concentric\981\micro2.asd	M	Younger	981	OSA	M	193	135.6	45.1	1.61	2.76	1.89	1.57	2.65	2	45	64.4	2	5	7	12.8517	1333.1	778.659	0.584097	155.732	12.7081	3.70896	333.072	75.696	25.8715	6.2792	0.584096
1	C:\DQEMG\Data\Concentric\981\micro2.asd	M	Younger	981	OSA	M	193	135.6	45.1	1.61	2.76	1.89	1.57	2.65	2	45	64.4	2	2	4	6.00588	219.409	253.019	1.15318	126.509	13.9884	3.49444	192.036	36.7365	27.3835	6.79249	1.15318
1	C:\DQEMG\Data\Concentric\981\micro2.asd	M	Younger	981	OSA	M	193	135.6	45.1	1.61	2.76	1.89	1.57	2.65	2	45	64.4	2	3	5	8.98782	1529.73	1283.05	0.838739	427.683	18.9677	4.02336	206.992	98.6955	9.9538	4.09158	0.838743
1	C:\DQEMG\Data\Concentric\981\micro2.asd	M	Younger	981	OSA	M	193	135.6	45.1	1.61	2.76	1.89	1.57	2.65	2	45	64.4	2	3	5	10.4998	454.597	678.821	1.49324	226.274	21.9263	4.15086	279.077	107.559	14.5737	4.62629	1.49324
1	C:\DQEMG\Data\Concentric\981\micro2.asd	M	Younger	981	OSA	M	193	135.6	45.1	1.61	2.76	1.89	1.57	2.65	2	45	64.4	2	3	3	9.11382	197.503	287.777	1.45708	95.9255	19.4323	3.75265	175.361	74.727	10.6258	4.22017	1.45708
1	C:\DQEMG\Data\Concentric\981\micro2.asd	M	Younger	981	OSA	M	193	135.6	45.1	1.61	2.76	1.89	1.57	2.65	2	45	64.4	2	3	7	9.9118	782.265	749.218	0.957754	249.739	40.5534	3.85111	251.694	94.3065	12.8097	4.64344	0.957755
1	C:\DQEMG\Data\Concentric\981\micro2.asd	M	Younger	981	OSA	M	193	135.6	45.1	1.61	2.76	1.89	1.57	2.65	2	45	64.4	2	4	4	13.3137	384.543	763.263	1.98486	190.816	36.322	4.5698	260.245	98.952	13.6497	4.62544	1.98486
1	C:\DQEMG\Data\Concentric\981\micro3.asd	M	Younger	981	OSA	M	193	135.6	45.1	1.61	2.76	1.89	1.57	2.65	2	45	64.4	3	3	3	10.3318	568.116	811.873	1.42906	270.624	16.782	4.1835	252.265	89.8035	20.4956	4.76237	1.42906
1	C:\DQEMG\Data\Concentric\981\micro3.asd	M	Younger	981	OSA	M	193	135.6	45.1	1.61	2.76	1.89	1.57	2.65	2	45	64.4	3	4	4	10.4578	422.46	652.618	1.5448	163.155	22.7322	4.17059	202.867	96.33	15.9177	4.08972	1.5448
1	C:\DQEMG\Data\Concentric\981\micro3.asd	M	Younger	981	OSA	M	193	135.6	45.1	1.61	2.76	1.89	1.57	2.65	2	45	64.4	3	3	5	6.29987	561.585	552.103	0.983116	184.034	44.9413	3.73253	299.615	112.746	17.8076	4.70953	0.983116
1	C:\DQEMG\Data\Concentric\981\micro3.asd	M	Younger	981	OSA	M	193	135.6	45.1	1.61	2.76	1.89	1.57	2.65	2	45	64.4	3	5	5	6.84586	1915.84	1033.05	0.539216	206.61	48.8309	3.82157	257.107	154.84	11.6758	3.85035	0.539215
1	C:\DQEMG\Data\Concentric\981\micro3.asd	M	Younger	981	OSA	M	193	135.6	45.1	1.61	2.76	1.89	1.57	2.65	2	45	64.4	3	5	6	11.9278	1234.55	1221.05	0.989062	244.209	56.9151	4.08057	283.748	99.351	12.1378	4.85319	0.989065
1	C:\DQEMG\Data\Concentric\981\micro3.asd	M	Younger	981	OSA	M	193	135.6	45.1	1.61	2.76	1.89	1.57	2.65	2	45	64.4	3	2	2	3.52793	231.258	117.853	0.509616	58.9264	1.02474	2.87371	134.18	41.496	12.8097	4.85157	0.509617
1	C:\DQEMG\Data\Concentric\981\micro3.asd	M	Younger	981	OSA	M	193	135.6	45.1	1.61	2.76	1.89	1.57	2.65	2	45	64.4	3	3	5	5.87988	635.916	602.477	0.947417	200.826	24.6046	3.75082	131.604	75.3825	10.7098	3.62309	0.947416
1	C:\DQEMG\Data\Concentric\981\micro3.asd	M	Younger	981	OSA	M	193	135.6	45.1	1.61	2.76	1.89	1.57	2.65	2	45	64.4	3	3	5	9.65981	697.762	623.485	0.89355	207.828	20.1831	3.73726	193.296	105.706	16.5477	3.85272	0.89355
1	C:\DQEMG\Data\Concentric\981\micro4.asd	M	Younger	981	OSA	M	193	135.6	45.1	1.61	2.76	1.89	1.57	2.65	2	45	64.4	4	3	3	9.8698	772.959	821.702	1.06306	273.901	9.0892	3.95122	167.854	34.5135	20.9576	6.40142	1.06306
1	C:\DQEMG\Data\Concentric\981\micro4.asd	M	Younger	981	OSA	M	193	135.6	45.1	1.61	2.76	1.89	1.57	2.65	2	45	64.4	4	3	3	15.4557	893.241	1548.67	1.73377	516.224	16.1835	4.68473	179.563	44.4885	19.9916	5.68441	1.73377
1	C:\DQEMG\Data\Concentric\981\micro4.asd	M	Younger	981	OSA	M	193	135.6	45.1	1.61	2.76	1.89	1.57	2.65	2	45	64.4	4	5	5	8.69383	392.751	542.951	1.38243	108.59	31.3981	3.97655	160.784	50.9295	18.7316	4.86396	1.38243
1	C:\DQEMG\Data\Concentric\981\micro4.asd	M	Younger	981	OSA	M	193	135.6	45.1	1.61	2.76	1.89	1.57	2.65	2	45	64.4	4	3	3	11.7598	635.916	860.164	1.35264	286.721	20.2827	4.15604	126.124	53.523	15.9177	4.08498	1.35264
1	C:\DQEMG\Data\Concentric\981\micro5.asd	M	Younger	981	OSA	M	193	135.6	45.1	1.61	2.76	1.89	1.57	2.65	2	45	64.4	5	2	2	7.22386	213.398	208.466	0.97689	104.233	7.54333	3.30608	29.6563	11.856	9.8278	3.57531	0.976888
1	C:\DQEMG\Data\Concentric\981\micro5.asd	M	Younger	981	OSA	M	193	135.6	45.1	1.61	2.76	1.89	1.57	2.65	2	45	64.4	5	2	4	8.65183	100.745	191.801	1.90382	95.9004	31.1819	3.90705					1.90383
1	C:\DQEMG\Data\Concentric\981\micro5.asd	M	Younger	981	OSA	M	193	135.6	45.1	1.61	2.76	1.89	1.57	2.65	2	45	64.4	5	2	2	8.98782	245.997	360.892	1.46706	180.446	10.2444	3.85799	28.6065	8.1795	10.3318	4.41007	1.46706
1	C:\DQEMG\Data\Concentric\981\micro5.asd	M	Younger	981	OSA	M	193	135.6	45.1	1.61	2.76	1.89	1.57	2.65	2	45	64.4	5	3	7	9.07182	359.689	333.397	0.926904	111.132	40.7601	3.48283	43.7602	20.1495	9.32381	3.47604	0.926904
1	C:\DQEMG\Data\Concentric\981\micro5.asd	M	Younger	981	OSA	M	193	135.6	45.1	1.61	2.76	1.89	1.57	2.65	2	45	64.4	5	4	7	9.70181	593.664	551.12	0.928336	137.78	87.0996	3.70188					0.928337
1	C:\DQEMG\Data\Concentric\981\micro5.asd	M	Younger	981	OSA	M	193	135.6	45.1	1.61	2.76	1.89	1.57	2.65	2	45	64.4	5	2	2	9.36581	322.235	462.992	1.43682	231.496	15.0852	3.94499					1.43681
1	C:\DQEMG\Data\Concentric\981\micro5.asd	M	Younger	981	OSA	M	193	135.6	45.1	1.61	2.76	1.89	1.57	2.65	2	45	64.4	5	3	7	9.8698	1269.46	1215.06	0.957144	405.019	42.6877	4.06077	156.02	59.1945	11.3398	4.408	0.957147
1	C:\DQEMG\Data\Concentric\981\micro6.asd	M	Younger	981	OSA	M	193	135.6	45.1	1.61	2.76	1.89	1.57	2.65	2	45	64.4	6	2	6	7.01386	189.931	204.803	1.0783	102.401	34.7078	3.3569	123.93	35.796	19.0256	5.01595	1.0783
1	C:\DQEMG\Data\Concentric\981\micro6.asd	M	Younger	981	OSA	M	193	135.6	45.1	1.61	2.76	1.89	1.57	2.65	2	45	64.4	6	3	9	10.7098	512.455	641.485	1.25179	213.828	30.3914	3.96144	162.067	64.2105	22.1756	4.3316	1.25179
1	C:\DQEMG\Data\Concentric\981\micro6.asd	M	Younger	981	OSA	M	193	135.6	45.1	1.61	2.76	1.89	1.57	2.65	2	45	64.4	6	2	3	8.02184	145.02	161.923	1.11655	80.9613	29.9322	3.27798	55.0645	14.877	14.6577	4.87383	1.11656
1	C:\DQEMG\Data\Concentric\981\micro6.asd	M	Younger	981	OSA	M	193	135.6	45.1	1.61	2.76	1.89	1.57	2.65	2	45	64.4	6	3	3	9.15582	1020.29	1187.3	1.1637	395.768	10.5569	4.17241	274.936	139.393	17.3037	4.11662	1.16369
1	C:\DQEMG\Data\Concentric\981\micro6.asd	M	Younger	981	OSA	M	193	135.6	45.1	1.61	2.76	1.89	1.57	2.65	2	45	64.4	6	3	3	9.19782	325.645	525.963	1.61514	175.321	18.5747	4.12789	382.138	117.163	18.2276	5.33038	1.61514
1	C:\DQEMG\Data\Concentric\981\micro6.asd	M	Younger	981	OSA	M	193	135.6	45.1	1.61	2.76	1.89	1.57	2.65	2	45	64.4	6	3	5	7.05586	1789.66	1643.89	0.918548	547.963	23.2213	4.17132	555.277	213.493	20.2856	4.9303	0.918549
1	C:\DQEMG\Data\Concentric\981\micro6.asd	M	Younger	981	OSA	M	193	135.6	45.1	1.61	2.76	1.89	1.57	2.65	2	45	64.4	6	3	5	7.93784	739.724	935.372	1.26449	311.791	29.5281	4.13356	319.971	145.208	14.0697	4.36553	1.26449
1	C:\DQEMG\Data\Concentric\981\micro7.asd	M	Younger	981	OSA	M	193	135.6	45.1	1.61	2.76	1.89	1.57	2.65	2	45	64.4	7	3	4	11.5498	353.736	290.007	0.819841	96.6691	23.3088	3.36852					0.81984
1	C:\DQEMG\Data\Concentric\981\micro7.asd	M	Younger	981	OSA	M	193	135.6	45.1	1.61	2.76	1.89	1.57	2.65	2	45	64.4	7	3	3	8.94582	352.927	423.195	1.1991	141.065	21.2496	3.74679	266.571	77.292	20.1596	5.33702	1.1991
1	C:\DQEMG\Data\Concentric\981\micro7.asd	M	Younger	981	OSA	M	193	135.6	45.1	1.61	2.76	1.89	1.57	2.65	2	45	64.4	7	3	7	9.15582	412.808	480.036	1.16286	160.012	84.7662	3.7786	281.868	90.915	19.9076	5.05898	1.16286
1	C:\DQEMG\Data\Concentric\981\micro7.asd	M	Younger	981	OSA	M	193	135.6	45.1	1.61	2.76	1.89	1.57	2.65	2	45	64.4	7	5	5	15.7917	220.854	526.23	2.38271	105.246	83.4991	4.72681	58.896	41.2965	10.0378	3.04209	2.38271
1	C:\DQEMG\Data\Concentric\981\micro8.asd	M	Younger	981	OSA	M	193	135.6	45.1	1.61	2.76	1.89	1.57	2.65	2	45	64.4	8	5	4	12.2638	271.949	411.834	1.51438	82.3668	40.7333	3.94887	124.24	26.0775	20.9156	6.18053	1.51438
1	C:\DQEMG\Data\Concentric\981\micro8.asd	M	Younger	981	OSA	M	193	135.6	45.1	1.61	2.76	1.89	1.57	2.65	2	45	64.4	8	2	4	6.21588	319.229	317.422	0.994337	158.711	14.9918	3.49844	233.063	67.716	25.4935	5.27246	0.994339
1	C:\DQEMG\Data\Concentric\981\micro8.asd	M	Younger	981	OSA	M	193	135.6	45.1	1.61	2.76	1.89	1.57	2.65	2	45	64.4	8	3	7	14.1957	221.201	510.949	2.30989	170.316	93.5067	4.65467	167.79	37.3635	20.8316	6.06319	2.30989
1	C:\DQEMG\Data\Concentric\981\micro8.asd	M	Younger	981	OSA	M	193	135.6	45.1	1.61	2.76	1.89	1.57	2.65	2	45	64.4	8	4	8	24.3595	572.971	953.664	1.66442	238.416	42.2122	4.42255	241.652	53.865	19.4876	6.21756	1.66442
1	C:\DQEMG\Data\Concentric\981\micro8.asd	M	Younger	981	OSA	M	193	135.6	45.1	1.61	2.76	1.89	1.57	2.65	2	45	64.4	8	3	3	9.8278	113.924	248.44	2.18076	82.8135	42.8463	4.23737	56.2327	29.697	8.81982	3.36626	2.18075
1	C:\DQEMG\Data\Concentric\981\micro8.asd	M	Younger	981	OSA	M	193	135.6	45.1	1.61	2.76	1.89	1.57	2.65	2	45	64.4	8	3	7	20.6216	232.818	682.047	2.92952	227.349	111.544	5.29655	173.126	55.1475	16.5897	4.88085	2.92953
1	C:\DQEMG\Data\Concentric\981\micro8.asd	M	Younger	981	OSA	M	193	135.6	45.1	1.61	2.76	1.89	1.57	2.65	2	45	64.4	8	4	4	6.34187	393.734	412.727	1.04824	103.182	37.6101	3.64344	283.317	75.4965	19.9916	5.63064	1.04824
1	C:\DQEMG\Data\Concentric\981\micro9.asd	M	Younger	981	OSA	M	193	135.6	45.1	1.61	2.76	1.89	1.57	2.65	2	45	64.4	9	3	5	14.4477	522.57	689.141	1.31875	229.714	17.3653	4.0369	219.238	73.074	20.6636	4.86398	1.31875
1	C:\DQEMG\Data\Concentric\981\micro9.asd	M	Younger	981	OSA	M	193	135.6	45.1	1.61	2.76	1.89	1.57	2.65	2	45	64.4	9	5	8	13.8597	551.354	769.301	1.39529	153.86	70.8984	4.13672	171.363	58.368	12.9357	4.70208	1.39529
1	C:\DQEMG\Data\Concentric\981\micro9.asd	M	Younger	981	OSA	M	193	135.6	45.1	1.61	2.76	1.89	1.57	2.65	2	45	64.4	9	3	7	16.3377	898.732	1105.78	1.23038	368.594	75.5322	4.18401	207.368	74.0145	17.6816	4.67104	1.23038
1	C:\DQEMG\Data\Concentric\981\micro10.asd	M	Younger	981	OSA	M	193	135.6	45.1	1.61	2.76	1.89	1.57	2.65	2	45	64.4	10	4	4	7.39185	861.856	464.24	0.538652	116.06	18.4092	3.47409	220.914	51.072	27.5514	6.03372	0.538651
1	C:\DQEMG\Data\Concentric\981\micro10.asd	M	Younger	981	OSA	M	193	135.6	45.1	1.61	2.76	1.89	1.57	2.65	2	45	64.4	10	3	5	13.2717	374.486	622.526	1.66235	207.509	21.1144	4.23578	141.845	75.468	12.4738	3.7573	1.66235
1	C:\DQEMG\Data\Concentric\981\micro10.asd	M	Younger	981	OSA	M	193	135.6	45.1	1.61	2.76	1.89	1.57	2.65	2	45	64.4	10	3	9	13.3977	206.866	582.001	2.81342	194	137.916	5.12911	173.925	69.6825	16.0437	4.33909	2.81342
1	C:\DQEMG\Data\Concentric\981\micro10.asd	M	Younger	981	OSA	M	193	135.6	45.1	1.61	2.76	1.89	1.57	2.65	2	45	64.4	10	5	7	13.1457	441.245	595.085	1.34865	119.017	68.9416	3.99333	222.198	70.0815	17.0937	5.01617	1.34865
1	C:\DQEMG\Data\Concentric\981\micro10.asd	M	Younger	981	OSA	M	193	135.6	45.1	1.61	2.76	1.89	1.57	2.65	2	45	64.4	10	6	8	10.4578	87.2202	186.249	2.13539	31.0415	182.207	4.07601	257.504	57.741	21.5456	6.22112	2.13539
1	C:\DQEMG\Data\Concentric\981\micro10.asd	M	Younger	981	OSA	M	193	135.6	45.1	1.61	2.76	1.89	1.57	2.65	2	45	64.4	10	4	5	8.86182	220.796	226.597	1.02627	56.6493	48.2723	3.37026	153.149	39.0735	18.6476	5.51139	1.02627
1	C:\DQEMG\Data\Concentric\981\micro11.asd	M	Younger	981	OSA	M	193	135.6	45.1	1.61	2.76	1.89	1.57	2.65	2	45	64.4	11	3	5	15.6657	624.991	1098.82	1.75814	366.274	20.369	4.55401	106.581	25.65	15.5397	5.56429	1.75814
1	C:\DQEMG\Data\Concentric\981\micro11.asd	M	Younger	981	OSA	M	193	135.6	45.1	1.61	2.76	1.89	1.57	2.65	2	45	64.4	11	3	5	10.1218	723.945	1140.6	1.57554	380.202	12.6786	4.43524	123.874	45.9705	14.6997	4.35712	1.57553
1	C:\DQEMG\Data\Concentric\981\micro11.asd	M	Younger	981	OSA	M	193	135.6	45.1	1.61	2.76	1.89	1.57	2.65	2	45	64.4	11	3	5	16.5477	680.306	1165.32	1.71293	388.439	13.9337	4.54564	122.876	29.811	16.9677	5.59621	1.71294
1	C:\DQEMG\Data\Concentric\981\micro11.asd	M	Younger	981	OSA	M	193	135.6	45.1	1.61	2.76	1.89	1.57	2.65	2	45	64.4	11	3	3	9.7858	625.28	867.337	1.38712	289.112	18.2058	4.18319	195.612	73.245	18.3116	4.53543	1.38712
1	C:\DQEMG\Data\Concentric\981\micro11.asd	M	Younger	981	OSA	M	193	135.6	45.1	1.61	2.76	1.89	1.57	2.65	2	45	64.4	11	3	5	12.2218	846.481	1079.94	1.27579	359.978	20.1332	4.20342	104.255	38.1045	12.9777	4.317	1.2758
1	C:\DQEMG\Data\Concentric\981\micro12.asd	M	Younger	981	OSA	M	193	135.6	45.1	1.61	2.76	1.89	1.57	2.65	2	45	64.4	12	3	5	28.7694	2600.08	3330.23	1.28082	1110.08	11.2729	4.69581	177.855	29.982	27.2155	7.40892	1.28082
1	C:\DQEMG\Data\Concentric\981\micro12.asd	M	Younger	981	OSA	M	193	135.6	45.1	1.61	2.76	1.89	1.57	2.65	2	45	64.4	12	3	3	11.8018	449.915	739.857	1.64444	246.619	13.8232	4.29757	129.05	34.1715	21.5456	5.3102	1.64444
1	C:\DQEMG\Data\Concentric\981\micro12.asd	M	Younger	981	OSA	M	193	135.6	45.1	1.61	2.76	1.89	1.57	2.65	2	45	64.4	12	3	4	21.0416	438.297	1138.49	2.59753	379.497	20.2756	5.2393	118.375	43.776	13.0197	4.34534	2.59753
1	C:\DQEMG\Data\Concentric\981\micro12.asd	M	Younger	981	OSA	M	193	135.6	45.1	1.61	2.76	1.89	1.57	2.65	2	45	64.4	12	3	5	14.8257	862.434	1037.14	1.20258	345.714	16.1752	4.1383	129.368	52.3545	7.34985	4.18995	1.20257
1	C:\DQEMG\Data\Concentric\981\micro13.asd	M	Younger	981	OSA	M	193	135.6	45.1	1.61	2.76	1.89	1.57	2.65	2	45	64.4	13	3	3	11.1718	229.119	375.955	1.64087	125.318	14.9596	4.00093	50.7673	14.6775	17.1777	4.6255	1.64087
1	C:\DQEMG\Data\Concentric\981\micro13.asd	M	Younger	981	OSA	M	193	135.6	45.1	1.61	2.76	1.89	1.57	2.65	2	45	64.4	13	1	3	5.0819	197.618	212.243	1.07401	212.243	12.4159	3.36983					1.07401
1	C:\DQEMG\Data\Concentric\981\micro13.asd	M	Younger	981	OSA	M	193	135.6	45.1	1.61	2.76	1.89	1.57	2.65	2	45	64.4	13	3	3	7.22386	494.652	363.074	0.733999	121.025	10.7034	3.4283	87.8173	30.267	13.4397	4.38239	0.733999
1	C:\DQEMG\Data\Concentric\981\micro13.asd	M	Younger	981	OSA	M	193	135.6	45.1	1.61	2.76	1.89	1.57	2.65	2	45	64.4	13	2	2	7.64385	571.989	560.83	0.980491	280.415	5.31023	3.73788	103.671	34.656	13.1877	4.53121	0.980491
1	C:\DQEMG\Data\Concentric\981\micro14.asd	M	Younger	981	OSA	M	193	135.6	45.1	1.61	2.76	1.89	1.57	2.65	2	45	64.4	14	3	5	11.0878	423.096	667.302	1.57719	222.434	30.2391	4.20363	123.271	30.1245	18.5216	5.57097	1.57719
1	C:\DQEMG\Data\Concentric\981\micro14.asd	M	Younger	981	OSA	M	193	135.6	45.1	1.61	2.76	1.89	1.57	2.65	2	45	64.4	14	3	3	8.52583	230.911	391.001	1.6933	130.334	9.5995	4.05674					1.6933
1	C:\DQEMG\Data\Concentric\981\micro14.asd	M	Younger	981	OSA	M	193	135.6	45.1	1.61	2.76	1.89	1.57	2.65	2	45	64.4	14	3	5	21.2096	866.827	1702.82	1.96443	567.606	21.8344	4.90236	100.1	44.175	11.4238	3.91116	1.96443
1	C:\DQEMG\Data\Concentric\981\micro14.asd	M	Younger	981	OSA	M	193	135.6	45.1	1.61	2.76	1.89	1.57	2.65	2	45	64.4	14	3	3	8.44183	219.582	314.65	1.43295	104.883	19.2419	3.77455					1.43295
1	C:\DQEMG\Data\Concentric\981\micro14.asd	M	Younger	981	OSA	M	193	135.6	45.1	1.61	2.76	1.89	1.57	2.65	2	45	64.4	14	3	3	10.8358	392.231	645.607	1.64599	215.202	19.6434	4.23953	195.283	42.3795	20.9996	6.23512	1.64599
1	C:\DQEMG\Data\Concentric\981\micro14.asd	M	Younger	981	OSA	M	193	135.6	45.1	1.61	2.76	1.89	1.57	2.65	2	45	64.4	14	4	5	16.1277	519.795	970.251	1.8666	242.563	32.4252	4.58244	183.013	48.963	16.9257	5.42765	1.8666
1	C:\DQEMG\Data\Concentric\981\micro15.asd	M	Younger	981	OSA	M	193	135.6	45.1	1.61	2.76	1.89	1.57	2.65	2	45	64.4	15	3	3	15.3297	585.976	1059.5	1.80809	353.166	12.1572	4.57597	181.192	39.672	17.9336	6.16574	1.80809
1	C:\DQEMG\Data\Concentric\981\micro15.asd	M	Younger	981	OSA	M	193	135.6	45.1	1.61	2.76	1.89	1.57	2.65	2	45	64.4	15	3	3	11.3818	361.655	779.717	2.15597	259.906	24.9241	4.71426	100.83	48.9915	10.3318	3.74823	2.15597
1	C:\DQEMG\Data\Concentric\981\micro15.asd	M	Younger	981	OSA	M	193	135.6	45.1	1.61	2.76	1.89	1.57	2.65	2	45	64.4	15	3	5	10.9198	413.559	758.403	1.83385	252.801	33.0328	4.45038	176.113	36.0525	18.1436	6.44184	1.83384
1	C:\DQEMG\Data\Concentric\981\micro15.asd	M	Younger	981	OSA	M	193	135.6	45.1	1.61	2.76	1.89	1.57	2.65	2	45	64.4	15	3	3	11.9278	489.682	859.479	1.75518	286.493	12.2934	4.44509	81.9031	36.6225	11.3398	3.80016	1.75518
2	C:\DQEMG\Data\Concentric\947\micro1.asd	M	Younger	947	OSA	M	166.5	92	43	1.7	1.6	1.6	1.65	2.51	0.5	45	67.2	1	2	6	10.9618	198.946	337.509	1.69649	168.755	22.0622	3.99522	19.5562	12.298	10.1638	2.68003	1.69649
2	C:\DQEMG\Data\Concentric\947\micro1.asd	M	Younger	947	OSA	M	166.5	92	43	1.7	1.6	1.6	1.65	2.51	0.5	45	67.2	1	2	2	10.2478	227.71	315.54	1.38571	157.77	6.47962	3.74309	110.643	71.708	13.5237	3.39853	1.38571
2	C:\DQEMG\Data\Concentric\947\micro2.asd	M	Younger	947	OSA	M	166.5	92	43	1.7	1.6	1.6	1.65	2.51	0.5	45	67.2	2	3	3	11.5078	336.065	457.998	1.36283	152.666	12.191	3.88925	73.5205	33.0876	15.8337	3.74166	1.36283
2	C:\DQEMG\Data\Concentric\947\micro2.asd	M	Younger	947	OSA	M	166.5	92	43	1.7	1.6	1.6	1.65	2.51	0.5	45	67.2	2	3	5	11.8018	796.814	1226.36	1.53908	408.787	18.003	4.44044	71.618	32.9058	15.3297	3.69373	1.53908
2	C:\DQEMG\Data\Concentric\947\micro2.asd	M	Younger	947	OSA	M	166.5	92	43	1.7	1.6	1.6	1.65	2.51	0.5	45	67.2	2	3	3	20.7896	165.941	441.951	2.66331	147.317	46.0117	4.88326					2.6633
2	C:\DQEMG\Data\Concentric\947\micro4.asd	M	Younger	947	OSA	M	166.5	92	43	1.7	1.6	1.6	1.65	2.51	0.5	45	67.2	4	3	5	13.0617	678.948	996.507	1.46772	332.169	17.3179	4.29956	112.526	64.922	16.7577	3.54564	1.46772
2	C:\DQEMG\Data\Concentric\947\micro5.asd	M	Younger	947	OSA	M	166.5	92	43	1.7	1.6	1.6	1.65	2.51	0.5	45	67.2	5	2	4	8.14784	343.514	325.539	0.947675	162.77	24.5455	3.48362	50.1254	15.6954	12.0118	4.38941	0.947673
2	C:\DQEMG\Data\Concentric\947\micro6.asd	M	Younger	947	OSA	M	166.5	92	43	1.7	1.6	1.6	1.65	2.51	0.5	45	67.2	6	2	2	12.3898	105.317	195.953	1.8606	97.9767	16.7029	3.8831					1.8606
2	C:\DQEMG\Data\Concentric\947\micro6.asd	M	Younger	947	OSA	M	166.5	92	43	1.7	1.6	1.6	1.65	2.51	0.5	45	67.2	6	2	2	3.65393	67.6713	47.5896	0.703246	23.7948	3.97968	2.53365					0.703246
2	C:\DQEMG\Data\Concentric\947\micro7.asd	M	Younger	947	OSA	M	166.5	92	43	1.7	1.6	1.6	1.65	2.51	0.5	45	67.2	7	3	3	7.18186	303.06	334.857	1.10492	111.619	12.9703	3.58645					1.10492
2	C:\DQEMG\Data\Concentric\947\micro7.asd	M	Younger	947	OSA	M	166.5	92	43	1.7	1.6	1.6	1.65	2.51	0.5	45	67.2	7	3	5	10.4158	319.046	655.41	2.05428	218.47	42.4479	4.55813					2.05428
2	C:\DQEMG\Data\Concentric\947\micro7.asd	M	Younger	947	OSA	M	166.5	92	43	1.7	1.6	1.6	1.65	2.51	0.5	45	67.2	7	3	3	11.7178	235.56	350.278	1.487	116.759	25.7845	3.8591					1.487
2	C:\DQEMG\Data\Concentric\947\micro7.asd	M	Younger	947	OSA	M	166.5	92	43	1.7	1.6	1.6	1.65	2.51	0.5	45	67.2	7	2	2	10.7518	134.082	229.118	1.70879	114.559	15.7051	3.83616					1.70879
2	C:\DQEMG\Data\Concentric\947\micro7.asd	M	Younger	947	OSA	M	166.5	92	43	1.7	1.6	1.6	1.65	2.51	0.5	45	67.2	7	3	3	10.5418	172.416	368.799	2.13901	122.933	19.6577	4.37558					2.13901
2	C:\DQEMG\Data\Concentric\947\micro7.asd	M	Younger	947	OSA	M	166.5	92	43	1.7	1.6	1.6	1.65	2.51	0.5	45	67.2	7	2	2	7.55985	219.917	327.565	1.48949	163.783	4.31214	3.83175					1.48949
2	C:\DQEMG\Data\Concentric\947\micro7.asd	M	Younger	947	OSA	M	166.5	92	43	1.7	1.6	1.6	1.65	2.51	0.5	45	67.2	7	3	5	14.9097	376.747	671.852	1.78329	223.951	40.038	4.35935					1.7833
2	C:\DQEMG\Data\Concentric\947\micro7.asd	M	Younger	947	OSA	M	166.5	92	43	1.7	1.6	1.6	1.65	2.51	0.5	45	67.2	7	3	7	12.9777	308.732	623.523	2.01962	207.841	52.9696	4.50921					2.01963
2	C:\DQEMG\Data\Concentric\947\micro8.asd	M	Younger	947	OSA	M	166.5	92	43	1.7	1.6	1.6	1.65	2.51	0.5	45	67.2	8	3	3	16.7997	309.878	640.518	2.067	213.506	12.7404	4.55819					2.067
2	C:\DQEMG\Data\Concentric\947\micro8.asd	M	Younger	947	OSA	M	166.5	92	43	1.7	1.6	1.6	1.65	2.51	0.5	45	67.2	8	2	4	9.65981	167.201	262.447	1.56964	131.223	13.5195	3.79289					1.56965
2	C:\DQEMG\Data\Concentric\947\micro9.asd	M	Younger	947	OSA	M	166.5	92	43	1.7	1.6	1.6	1.65	2.51	0.5	45	67.2	9	3	3	9.7438	425.166	646.592	1.5208	215.531	13.6253	4.14936	37.3043	19.3314	9.7438	3.21599	1.5208
2	C:\DQEMG\Data\Concentric\947\micro10.asd	M	Younger	947	OSA	M	166.5	92	43	1.7	1.6	1.6	1.65	2.51	0.5	45	67.2	10	3	5	15.2457	578.959	1091.59	1.88544	363.863	22.5158	4.64808	33.0729	17.8467	10.0378	3.10472	1.88544
2	C:\DQEMG\Data\Concentric\947\micro11.asd	M	Younger	947	OSA	M	166.5	92	43	1.7	1.6	1.6	1.65	2.51	0.5	45	67.2	11	3	7	10.4998	178.031	292.182	1.64118	97.394	53.9427	3.89168	31.4644	13.0593	11.4238	3.52527	1.64119
2	C:\DQEMG\Data\Concentric\947\micro12.asd	M	Younger	947	OSA	M	166.5	92	43	1.7	1.6	1.6	1.65	2.51	0.5	45	67.2	12	3	5	15.6657	381.79	664.403	1.74023	221.468	15.0533	4.32206	31.3982	12.7866	12.2218	3.56231	1.74023
2	C:\DQEMG\Data\Concentric\947\micro12.asd	M	Younger	947	OSA	M	166.5	92	43	1.7	1.6	1.6	1.65	2.51	0.5	45	67.2	12	3	3	8.39983	248.052	371.434	1.49741	123.811	22.5456	3.89195	60.2997	15.2712	15.0357	5.13246	1.4974
2	C:\DQEMG\Data\Concentric\947\micro14.asd	M	Younger	947	OSA	M	166.5	92	43	1.7	1.6	1.6	1.65	2.51	0.5	45	67.2	14	3	3	10.2898	231.034	359.647	1.55669	119.882	9.56102	3.92036	38.7598	21.398	11.2138	3.14175	1.55668
2	C:\DQEMG\Data\Concentric\947\micro15.asd	M	Younger	947	OSA	M	166.5	92	43	1.7	1.6	1.6	1.65	2.51	0.5	45	67.2	15	3	3	10.8778	365.918	386.589	1.05649	128.863	7.14062	3.61987					1.05649
2	C:\DQEMG\Data\Concentric\947\micro16.asd	M	Younger	947	OSA	M	166.5	92	43	1.7	1.6	1.6	1.65	2.51	0.5	45	67.2	16	2	2	7.22386	229.716	229.883	1.00073	114.942	1.94563	3.36192	17.8071	6.4236	15.4557	3.57992	1.00073
1	C:\DQEMG\Data\Concentric\962\micro1.asd	M	Younger	962	OSA	M	178	89.7	41.4	1.09	2	1.98	1.16	2.3	1	42	64	1	3	3	14.3637	466.601	581.495	1.24624	193.832	14.9608	3.91518					1.24624
1	C:\DQEMG\Data\Concentric\962\micro1.asd	M	Younger	962	OSA	M	178	89.7	41.4	1.09	2	1.98	1.16	2.3	1	42	64	1	3	3	10.5418	442.606	653.18	1.47576	217.727	7.88921	4.12178					1.47576
1	C:\DQEMG\Data\Concentric\962\micro1.asd	M	Younger	962	OSA	M	178	89.7	41.4	1.09	2	1.98	1.16	2.3	1	42	64	1	4	3	12.4738	364.926	631.433	1.7303	157.858	17.5927	4.29251	54.3456	26.3736	10.7518	3.48178	1.7303
1	C:\DQEMG\Data\Concentric\962\micro1.asd	M	Younger	962	OSA	M	178	89.7	41.4	1.09	2	1.98	1.16	2.3	1	42	64	1	4	4	8.48383	500.241	411.17	0.821945	102.793	15.3717	3.52112	109.894	53.3709	11.0878	3.78637	0.821944
1	C:\DQEMG\Data\Concentric\962\micro1.asd	M	Younger	962	OSA	M	178	89.7	41.4	1.09	2	1.98	1.16	2.3	1	42	64	1	2	2	5.2499	196.436	125.053	0.636608	62.5264	8.00059	2.92983					0.636609
1	C:\DQEMG\Data\Concentric\962\micro1.asd	M	Younger	962	OSA	M	178	89.7	41.4	1.09	2	1.98	1.16	2.3	1	42	64	1	3	3	11.5918	295.729	408.82	1.38242	136.273	18.4578	3.85331	78.531	29.5812	11.0038	4.12578	1.38241
1	C:\DQEMG\Data\Concentric\962\micro2.asd	M	Younger	962	OSA	M	178	89.7	41.4	1.09	2	1.98	1.16	2.3	1	42	64	2	3	3	11.1298	276.556	481.725	1.74187	160.575	10.0525	4.18365	47.4626	13.8699	13.6077	4.56406	1.74187
1	C:\DQEMG\Data\Concentric\962\micro2.asd	M	Younger	962	OSA	M	178	89.7	41.4	1.09	2	1.98	1.16	2.3	1	42	64	2	4	4	13.4817	163.668	340.452	2.08014	85.1131	41.2141	4.2941					2.08014
1	C:\DQEMG\Data\Concentric\962\micro2.asd	M	Younger	962	OSA	M	178	89.7	41.4	1.09	2	1.98	1.16	2.3	1	42	64	2	3	3	12.4318	394.15	650.459	1.65028	216.82	17.8582	4.24594	71.1303	19.2753	13.6077	4.97523	1.65028
1	C:\DQEMG\Data\Concentric\962\micro2.asd	M	Younger	962	OSA	M	178	89.7	41.4	1.09	2	1.98	1.16	2.3	1	42	64	2	6	5	15.1197	347.031	525.067	1.51302	87.5111	68.6255	4.0534	154.636	51.4701	10.7098	4.71594	1.51303
1	C:\DQEMG\Data\Concentric\962\micro3.asd	M	Younger	962	OSA	M	178	89.7	41.4	1.09	2	1.98	1.16	2.3	1	42	64	3	4	5	14.0277	351.04	493.865	1.40686	123.466	19.9272	3.95222					1.40686
1	C:\DQEMG\Data\Concentric\962\micro3.asd	M	Younger	962	OSA	M	178	89.7	41.4	1.09	2	1.98	1.16	2.3	1	42	64	3	3	5	10.5418	372.247	772.515	2.07528	257.505	32.8781	4.64611					2.07528
1	C:\DQEMG\Data\Concentric\962\micro3.asd	M	Younger	962	OSA	M	178	89.7	41.4	1.09	2	1.98	1.16	2.3	1	42	64	3	4	6	11.7598	1347.34	1735.29	1.28794	433.822	14.6162	4.41742	88.3965	35.0757	11.0458	4.06517	1.28794
1	C:\DQEMG\Data\Concentric\962\micro3.asd	M	Younger	962	OSA	M	178	89.7	41.4	1.09	2	1.98	1.16	2.3	1	42	64	3	3	4	9.23981	147.225	252.717	1.71653	84.2389	57.6559	3.88452	68.0755	22.869	10.0378	4.33601	1.71654
1	C:\DQEMG\Data\Concentric\962\micro3.asd	M	Younger	962	OSA	M	178	89.7	41.4	1.09	2	1.98	1.16	2.3	1	42	64	3	3	5	10.2478	377.476	567.811	1.50423	189.27	24.4036	4.08112					1.50423
1	C:\DQEMG\Data\Concentric\962\micro4.asd	M	Younger	962	OSA	M	178	89.7	41.4	1.09	2	1.98	1.16	2.3	1	42	64	4	3	3	12.6417	454.342	589.997	1.29857	196.666	13.165	3.95596	283.749	76.4775	29.0214	5.59376	1.29857
1	C:\DQEMG\Data\Concentric\962\micro4.asd	M	Younger	962	OSA	M	178	89.7	41.4	1.09	2	1.98	1.16	2.3	1	42	64	4	2	2	6.25787	139.15	153.73	1.10478	76.8648	12.7975	3.24826					1.10478
1	C:\DQEMG\Data\Concentric\962\micro4.asd	M	Younger	962	OSA	M	178	89.7	41.4	1.09	2	1.98	1.16	2.3	1	42	64	4	2	2	11.9698	333.378	540.923	1.62255	270.461	3.25026	4.14549	533.159	234.184	24.8215	4.64622	1.62255
1	C:\DQEMG\Data\Concentric\962\micro4.asd	M	Younger	962	OSA	M	178	89.7	41.4	1.09	2	1.98	1.16	2.3	1	42	64	4	2	2	5.62789	167.793	155.062	0.924127	77.5309	8.95083	3.1489	62.032	20.79	12.1798	4.3016	0.924127
1	C:\DQEMG\Data\Concentric\962\micro5.asd	M	Younger	962	OSA	M	178	89.7	41.4	1.09	2	1.98	1.16	2.3	1	42	64	5	3	5	19.2356	235.247	496.18	2.10919	165.393	37.7377	4.48071					2.10919
1	C:\DQEMG\Data\Concentric\962\micro5.asd	M	Younger	962	OSA	M	178	89.7	41.4	1.09	2	1.98	1.16	2.3	1	42	64	5	3	5	9.8278	494.547	445.003	0.899819	148.334	14.5089	3.59403					0.899819
1	C:\DQEMG\Data\Concentric\962\micro5.asd	M	Younger	962	OSA	M	178	89.7	41.4	1.09	2	1.98	1.16	2.3	1	42	64	5	2	5	20.7476	174.939	508.784	2.90835	254.392	47.7416	5.15124					2.90835
1	C:\DQEMG\Data\Concentric\962\micro5.asd	M	Younger	962	OSA	M	178	89.7	41.4	1.09	2	1.98	1.16	2.3	1	42	64	5	3	7	20.7896	375.094	698.593	1.86245	232.864	29.2441	4.43659					1.86245
1	C:\DQEMG\Data\Concentric\962\micro6.asd	M	Younger	962	OSA	M	178	89.7	41.4	1.09	2	1.98	1.16	2.3	1	42	64	6	3	3	12.3478	168.664	411.702	2.44096	137.234	34.2404	4.66798					2.44096
1	C:\DQEMG\Data\Concentric\962\micro6.asd	M	Younger	962	OSA	M	178	89.7	41.4	1.09	2	1.98	1.16	2.3	1	42	64	6	3	5	9.36581	551.369	605.97	1.09903	201.99	25.8904	3.84047					1.09903
1	C:\DQEMG\Data\Concentric\962\micro6.asd	M	Younger	962	OSA	M	178	89.7	41.4	1.09	2	1.98	1.16	2.3	1	42	64	6	3	5	9.9118	322.281	437.961	1.35894	145.987	18.4694	3.86718	66.3367	20.6712	14.5737	4.5245	1.35894
1	C:\DQEMG\Data\Concentric\962\micro6.asd	M	Younger	962	OSA	M	178	89.7	41.4	1.09	2	1.98	1.16	2.3	1	42	64	6	2	2	9.49181	172.731	254.491	1.47333	127.245	10.0572	3.71071					1.47334
1	C:\DQEMG\Data\Concentric\962\micro6.asd	M	Younger	962	OSA	M	178	89.7	41.4	1.09	2	1.98	1.16	2.3	1	42	64	6	3	5	12.2638	941.743	1354.8	1.43861	451.6	13.6992	4.41254	96.9672	32.8779	12.2638	4.46622	1.43861
1	C:\DQEMG\Data\Concentric\962\micro6.asd	M	Younger	962	OSA	M	178	89.7	41.4	1.09	2	1.98	1.16	2.3	1	42	64	6	4	5	15.1197	995.311	1006.31	1.01105	251.577	19.7362	4.00901	105.012	7.6626	14.0697	14.5889	1.01105
1	C:\DQEMG\Data\Concentric\962\micro7.asd	M	Younger	962	OSA	M	178	89.7	41.4	1.09	2	1.98	1.16	2.3	1	42	64	7	2	4	8.44183	227.403	315.553	1.38764	157.777	21.1548	3.74443					1.38764
1	C:\DQEMG\Data\Concentric\962\micro7.asd	M	Younger	962	OSA	M	178	89.7	41.4	1.09	2	1.98	1.16	2.3	1	42	64	7	3	3	10.9198	392.756	452.328	1.15168	150.776	12.7367	3.7458	79.4428	25.6905	14.0277	4.50207	1.15168
1	C:\DQEMG\Data\Concentric\962\micro7.asd	M	Younger	962	OSA	M	178	89.7	41.4	1.09	2	1.98	1.16	2.3	1	42	64	7	2	2	7.18186	185.107	252.858	1.36601	126.429	7.172	3.63343	55.129	24.2649	16.2117	3.65694	1.36601
1	C:\DQEMG\Data\Concentric\962\micro7.asd	M	Younger	962	OSA	M	178	89.7	41.4	1.09	2	1.98	1.16	2.3	1	42	64	7	3	3	11.2138	209.741	300.18	1.43119	100.06	23.518	3.75288					1.43119
1	C:\DQEMG\Data\Concentric\962\micro7.asd	M	Younger	962	OSA	M	178	89.7	41.4	1.09	2	1.98	1.16	2.3	1	42	64	7	3	3	9.7438	879.111	1002.1	1.1399	334.034	8.36032	4.08394	235.123	38.2536	27.1315	7.7291	1.1399
1	C:\DQEMG\Data\Concentric\962\micro7.asd	M	Younger	962	OSA	M	178	89.7	41.4	1.09	2	1.98	1.16	2.3	1	42	64	7	2	2	6.55187	166.224	221.705	1.33377	110.852	4.63124	3.55447					1.33377
1	C:\DQEMG\Data\Concentric\962\micro8.asd	M	Younger	962	OSA	M	178	89.7	41.4	1.09	2	1.98	1.16	2.3	1	42	64	8	3	2	5.96388	302.469	272.379	0.900521	90.7931	7.15521	3.3812					0.900519
1	C:\DQEMG\Data\Concentric\962\micro8.asd	M	Younger	962	OSA	M	178	89.7	41.4	1.09	2	1.98	1.16	2.3	1	42	64	8	3	2	8.23184	524.352	558.116	1.06439	186.039	4.20499	3.78402					1.06439
1	C:\DQEMG\Data\Concentric\962\micro8.asd	M	Younger	962	OSA	M	178	89.7	41.4	1.09	2	1.98	1.16	2.3	1	42	64	8	4	3	13.3977	780.051	1360.66	1.74433	340.166	10.9936	4.63645	16.9855	13.662	5.54389	2.37878	1.74432
1	C:\DQEMG\Data\Concentric\962\micro8.asd	M	Younger	962	OSA	M	178	89.7	41.4	1.09	2	1.98	1.16	2.3	1	42	64	8	2	2	6.21588	140.602	167.731	1.19295	83.8656	3.49173	3.34094					1.19295
1	C:\DQEMG\Data\Concentric\962\micro8.asd	M	Younger	962	OSA	M	178	89.7	41.4	1.09	2	1.98	1.16	2.3	1	42	64	8	3	3	10.5838	629.92	969.367	1.53887	323.122	13.4892	4.33816	27.1591	18.6813	6.42587	2.72522	1.53887
1	C:\DQEMG\Data\Concentric\962\micro8.asd	M	Younger	962	OSA	M	178	89.7	41.4	1.09	2	1.98	1.16	2.3	1	42	64	8	3	3	7.26585	656.007	755.395	1.1515	251.798	8.89647	3.96841	30.1478	21.1761	7.05586	2.74952	1.1515
1	C:\DQEMG\Data\Concentric\962\micro8.asd	M	Younger	962	OSA	M	178	89.7	41.4	1.09	2	1.98	1.16	2.3	1	42	64	8	4	4	16.5897	683.547	1261.67	1.84576	315.416	27.2418	4.68054					1.84577
1	C:\DQEMG\Data\Concentric\962\micro9.asd	M	Younger	962	OSA	M	178	89.7	41.4	1.09	2	1.98	1.16	2.3	1	42	64	9	2	2	8.31583	156.928	225.858	1.43924	112.929	8.42281	3.63495	31.1544	11.8503	9.28181	3.70273	1.43925
1	C:\DQEMG\Data\Concentric\962\micro9.asd	M	Younger	962	OSA	M	178	89.7	41.4	1.09	2	1.98	1.16	2.3	1	42	64	9	2	4	9.07182	373.757	400.644	1.07194	200.322	17.861	3.64453					1.07194
1	C:\DQEMG\Data\Concentric\962\micro9.asd	M	Younger	962	OSA	M	178	89.7	41.4	1.09	2	1.98	1.16	2.3	1	42	64	9	3	3	14.2377	1056.55	1234.63	1.16855	411.545	13.4699	4.19244	138.818	69.8841	11.7178	3.83078	1.16855
1	C:\DQEMG\Data\Concentric\962\micro9.asd	M	Younger	962	OSA	M	178	89.7	41.4	1.09	2	1.98	1.16	2.3	1	42	64	9	3	7	12.1798	444.93	591.885	1.33029	197.295	49.6866	3.97858					1.33029
1	C:\DQEMG\Data\Concentric\962\micro9.asd	M	Younger	962	OSA	M	178	89.7	41.4	1.09	2	1.98	1.16	2.3	1	42	64	9	4	3	10.7938	788.359	1144.47	1.45172	286.119	16.0329	4.34844	171.11	52.6878	15.5817	4.96933	1.45171
1	C:\DQEMG\Data\Concentric\962\micro9.asd	M	Younger	962	OSA	M	178	89.7	41.4	1.09	2	1.98	1.16	2.3	1	42	64	9	3	3	10.5838	1042.26	1130.21	1.08439	376.737	11.174	4.10236	129.027	73.2699	9.11382	3.62591	1.08438
1	C:\DQEMG\Data\Concentric\962\micro10.asd	M	Younger	962	OSA	M	178	89.7	41.4	1.09	2	1.98	1.16	2.3	1	42	64	10	3	2	8.02184	315.193	327.478	1.03898	109.159	11.917	3.53755	162.962	36.2637	30.4494	6.05328	1.03898
1	C:\DQEMG\Data\Concentric\962\micro10.asd	M	Younger	962	OSA	M	178	89.7	41.4	1.09	2	1.98	1.16	2.3	1	42	64	10	3	2	9.11382	234.259	341.387	1.4573	113.796	11.9296	3.827	71.4172	11.4642	17.4717	7.28893	1.45731
1	C:\DQEMG\Data\Concentric\962\micro10.asd	M	Younger	962	OSA	M	178	89.7	41.4	1.09	2	1.98	1.16	2.3	1	42	64	10	5	5	11.3818	643.806	407.742	0.63333	81.5484	27.7728	3.44209	265.098	77.0715	28.0134	5.32653	0.633331
1	C:\DQEMG\Data\Concentric\962\micro10.asd	M	Younger	962	OSA	M	178	89.7	41.4	1.09	2	1.98	1.16	2.3	1	42	64	10	2	2	7.89584	188.651	208.691	1.10623	104.346	5.37419	3.38189					1.10623
1	C:\DQEMG\Data\Concentric\962\micro10.asd	M	Younger	962	OSA	M	178	89.7	41.4	1.09	2	1.98	1.16	2.3	1	42	64	10	2	2	4.40991	434.646	316.219	0.727533	158.11	5.07285	3.36567	175.139	40.4514	28.3074	5.93655	0.727532
1	C:\DQEMG\Data\Concentric\962\micro10.asd	M	Younger	962	OSA	M	178	89.7	41.4	1.09	2	1.98	1.16	2.3	1	42	64	10	5	14	19.1936	1608.44	1274.78	0.792554	254.955	31.0288	3.99896					0.792557
1	C:\DQEMG\Data\Concentric\962\micro11.asd	M	Younger	962	OSA	M	178	89.7	41.4	1.09	2	1.98	1.16	2.3	1	42	64	11	1	1	8.65183	706.496	643.256	0.910487	643.256	1.37747	3.7596					0.910488
1	C:\DQEMG\Data\Concentric\962\micro11.asd	M	Younger	962	OSA	M	178	89.7	41.4	1.09	2	1.98	1.16	2.3	1	42	64	11	1	1	4.24192	96.1555	64.0369	0.665972	64.0369	0	2.64895					0.665972
1	C:\DQEMG\Data\Concentric\962\micro11.asd	M	Younger	962	OSA	M	178	89.7	41.4	1.09	2	1.98	1.16	2.3	1	42	64	11	3	3	14.0697	535.914	650.603	1.21401	216.868	14.6466	3.9431	245.299	45.3816	30.3654	7.06213	1.21401
1	C:\DQEMG\Data\Concentric\962\micro12.asd	M	Younger	962	OSA	M	178	89.7	41.4	1.09	2	1.98	1.16	2.3	1	42	64	12	3	7	13.0617	791.031	665.585	0.841415	221.862	15.3874	3.73961	20.4195	9.5634	10.8778	3.11578	0.841415
1	C:\DQEMG\Data\Concentric\962\micro12.asd	M	Younger	962	OSA	M	178	89.7	41.4	1.09	2	1.98	1.16	2.3	1	42	64	12	3	3	14.9517	223.627	440.111	1.96806	146.704	17.2253	4.31758	20.2274	13.8699	6.97186	2.60044	1.96806
1	C:\DQEMG\Data\Concentric\962\micro12.asd	M	Younger	962	OSA	M	178	89.7	41.4	1.09	2	1.98	1.16	2.3	1	42	64	12	3	3	9.70181	252.851	357.238	1.41284	119.079	16.1765	3.8157	72.1132	34.9866	10.5418	3.60507	1.41284
1	C:\DQEMG\Data\Concentric\962\micro12.asd	M	Younger	962	OSA	M	178	89.7	41.4	1.09	2	1.98	1.16	2.3	1	42	64	12	2	4	9.7438	96.5041	144.799	1.50044	72.3993	25.2559	3.48499					1.50044
1	C:\DQEMG\Data\Concentric\962\micro13.asd	M	Younger	962	OSA	M	178	89.7	41.4	1.09	2	1.98	1.16	2.3	1	42	64	13	2	4	6.08988	196.843	152.817	0.77634	76.4085	13.6511	3.07046					0.77634
1	C:\DQEMG\Data\Concentric\962\micro13.asd	M	Younger	962	OSA	M	178	89.7	41.4	1.09	2	1.98	1.16	2.3	1	42	64	13	2	4	7.64385	116.781	185.176	1.58567	92.5879	26.9154	3.65304	23.659	4.6926	9.65981	5.71318	1.58567
1	C:\DQEMG\Data\Concentric\962\micro13.asd	M	Younger	962	OSA	M	178	89.7	41.4	1.09	2	1.98	1.16	2.3	1	42	64	13	4	4	7.85384	820.895	420.323	0.512031	105.081	11.5436	3.42632					0.51203
1	C:\DQEMG\Data\Concentric\962\micro13.asd	M	Younger	962	OSA	M	178	89.7	41.4	1.09	2	1.98	1.16	2.3	1	42	64	13	3	2	9.36581	213.634	351.921	1.64731	117.307	17.6639	3.97698	210.203	48.8862	27.8034	5.98903	1.64731
1	C:\DQEMG\Data\Concentric\962\micro13.asd	M	Younger	962	OSA	M	178	89.7	41.4	1.09	2	1.98	1.16	2.3	1	42	64	13	3	3	11.8018	293.056	530.101	1.80887	176.7	27.9441	4.27582	74.8363	24.5619	12.0538	4.43711	1.80887
1	C:\DQEMG\Data\Concentric\962\micro13.asd	M	Younger	962	OSA	M	178	89.7	41.4	1.09	2	1.98	1.16	2.3	1	42	64	13	3	7	11.8858	743.39	795.731	1.07041	265.244	44.7675	3.94163	124.389	68.9634	10.9618	3.64231	1.07041
1	C:\DQEMG\Data\Concentric\962\micro14.asd	M	Younger	962	OSA	M	178	89.7	41.4	1.09	2	1.98	1.16	2.3	1	42	64	14	3	3	14.6577	480.843	1004.07	2.08815	334.691	15.1575	4.77015	206.418	123.76	13.6077	3.76047	2.08815
1	C:\DQEMG\Data\Concentric\962\micro14.asd	M	Younger	962	OSA	M	178	89.7	41.4	1.09	2	1.98	1.16	2.3	1	42	64	14	3	3	9.36581	720.581	1031.34	1.43126	343.779	17.1297	4.28894	257.345	169.379	14.3217	3.7482	1.43126
1	C:\DQEMG\Data\Concentric\962\micro14.asd	M	Younger	962	OSA	M	178	89.7	41.4	1.09	2	1.98	1.16	2.3	1	42	64	14	3	3	10.8778	582.179	867.891	1.49076	289.297	18.0798	4.25582	231.213	148.945	10.2898	3.72536	1.49076
1	C:\DQEMG\Data\Concentric\962\micro15.asd	M	Younger	962	OSA	M	178	89.7	41.4	1.09	2	1.98	1.16	2.3	1	42	64	15	3	3	15.1617	498.485	992.641	1.99132	330.88	14.4245	4.68897	187.964	112.474	13.3137	3.72223	1.99132
1	C:\DQEMG\Data\Concentric\962\micro15.asd	M	Younger	962	OSA	M	178	89.7	41.4	1.09	2	1.98	1.16	2.3	1	42	64	15	3	3	10.8778	772.794	1072.6	1.38795	357.534	17.6749	4.27601	226.991	163.35	7.39185	3.60272	1.38795
1	C:\DQEMG\Data\Concentric\962\micro16.asd	M	Younger	962	OSA	M	178	89.7	41.4	1.09	2	1.98	1.16	2.3	1	42	64	16	3	3	11.2558	799.702	1126.8	1.40902	375.599	15.2381	4.31195	224.809	173.567	7.93784	3.5347	1.40902
1	C:\DQEMG\Data\Concentric\962\micro17.asd	M	Younger	962	OSA	M	178	89.7	41.4	1.09	2	1.98	1.16	2.3	1	42	64	17	3	3	13.0197	376.24	718.945	1.91087	239.648	15.5273	4.48633	89.3881	60.885	9.23981	3.25266	1.91087
1	C:\DQEMG\Data\Concentric\962\micro17.asd	M	Younger	962	OSA	M	178	89.7	41.4	1.09	2	1.98	1.16	2.3	1	42	64	17	3	3	9.19782	503.237	661.326	1.31414	220.442	15.8463	4.01592	97.3963	87.6744	7.22386	3.05376	1.31414
1	C:\DQEMG\Data\Concentric\962\micro18.asd	M	Younger	962	OSA	M	178	89.7	41.4	1.09	2	1.98	1.16	2.3	1	42	64	18	3	3	12.8937	392.99	718.78	1.829	239.593	14.5707	4.42338	96.3934	59.6673	11.8858	3.39125	1.829
1	C:\DQEMG\Data\Concentric\962\micro18.asd	M	Younger	962	OSA	M	178	89.7	41.4	1.09	2	1.98	1.16	2.3	1	42	64	18	3	3	7.85384	492.545	639.434	1.29823	213.145	13.712	3.99067	190.835	116.157	11.0878	3.70795	1.29822
1	C:\DQEMG\Data\Concentric\962\micro19.asd	M	Younger	962	OSA	M	178	89.7	41.4	1.09	2	1.98	1.16	2.3	1	42	64	19	3	3	8.39983	262.845	332.061	1.26333	110.687	9.70621	3.68303	113.116	62.964	13.2297	3.59561	1.26333
1	C:\DQEMG\Data\Concentric\962\micro20.asd	M	Younger	962	OSA	M	178	89.7	41.4	1.09	2	1.98	1.16	2.3	1	42	64	20	3	3	10.3318	283.754	545.055	1.92087	181.685	16.9772	4.37381	549.914	232.076	29.0214	4.73517	1.92087
1	C:\DQEMG\Data\Concentric\962\micro20.asd	M	Younger	962	OSA	M	178	89.7	41.4	1.09	2	1.98	1.16	2.3	1	42	64	20	3	3	9.07182	281.437	379.484	1.34838	126.495	7.38708	3.79776	201.454	63.6768	25.4515	4.96768	1.34838
1	C:\DQEMG\Data\Concentric\962\micro21.asd	M	Younger	962	OSA	M	178	89.7	41.4	1.09	2	1.98	1.16	2.3	1	42	64	21	3	3	11.8018	284.764	567.843	1.99408	189.281	15.9157	4.44857	538.429	224.176	25.7875	4.7524	1.99408
1	C:\DQEMG\Data\Concentric\962\micro21.asd	M	Younger	962	OSA	M	178	89.7	41.4	1.09	2	1.98	1.16	2.3	1	42	64	21	3	3	7.51785	271.636	388.902	1.4317	129.634	17.6471	3.86569	61.6365	50.4603	7.85384	2.92443	1.4317
1	C:\DQEMG\Data\Concentric\962\micro21.asd	M	Younger	962	OSA	M	178	89.7	41.4	1.09	2	1.98	1.16	2.3	1	42	64	21	2	2	6.21588	395.723	383.608	0.969385	191.804	2.82197	3.56678	145.615	74.4876	11.1298	3.82697	0.969385
1	C:\DQEMG\Data\Concentric\962\micro22.asd	M	Younger	962	OSA	M	178	89.7	41.4	1.09	2	1.98	1.16	2.3	1	42	64	22	3	3	13.5237	321.948	587.104	1.8236	195.701	10.4244	4.33139	158.97	43.5699	30.9534	5.28781	1.8236
1	C:\DQEMG\Data\Concentric\962\micro22.asd	M	Younger	962	OSA	M	178	89.7	41.4	1.09	2	1.98	1.16	2.3	1	42	64	22	3	3	10.7098	518.384	876.728	1.69127	292.243	13.7103	4.40592	433.303	158.36	27.8034	4.93583	1.69127
1	C:\DQEMG\Data\Concentric\962\micro23.asd	M	Younger	962	OSA	M	178	89.7	41.4	1.09	2	1.98	1.16	2.3	1	42	64	23	3	3	11.0458	539.649	895.109	1.65869	298.37	11.3704	4.3908	380.172	140.451	27.3415	4.85432	1.65869
1	C:\DQEMG\Data\Concentric\962\micro23.asd	M	Younger	962	OSA	M	178	89.7	41.4	1.09	2	1.98	1.16	2.3	1	42	64	23	3	3	12.5997	290.644	589.185	2.02717	196.395	12.1807	4.49053	158.266	42.8571	31.5414	5.3249	2.02717
1	C:\DQEMG\Data\Concentric\962\micro23.asd	M	Younger	962	OSA	M	178	89.7	41.4	1.09	2	1.98	1.16	2.3	1	42	64	23	3	3	10.0378	302.346	443.716	1.46758	147.905	9.76424	3.94808	294.02	88.2684	31.0374	5.27678	1.46758
1	C:\DQEMG\Data\Concentric\962\micro23.asd	M	Younger	962	OSA	M	178	89.7	41.4	1.09	2	1.98	1.16	2.3	1	42	64	23	3	3	8.77782	283.041	408.842	1.44446	136.281	12.1301	3.89631	206.327	42.3522	29.8194	6.49857	1.44446
7	C:\DQEMG\Data\Concentric\938\micro1.asd	M	Younger	938	OSA	M	182.75	77.6	40.5	1.2	2.1	1.46	1.5	2.48	0	42	93.6	1	3	3	9.36	213.822	346.753	1.62169	115.584	13.8916	3.95174	60.0664	36.234	8	3.21685	1.62169
7	C:\DQEMG\Data\Concentric\938\micro3.asd	M	Younger	938	OSA	M	182.75	77.6	40.5	1.2	2.1	1.46	1.5	2.48	0	42	93.6	3	3	3	10.92	263.019	415.961	1.58149	138.654	12.7414	4.00147	46.7402	26.109	13.4	3.20698	1.58149
7	C:\DQEMG\Data\Concentric\938\micro3.asd	M	Younger	938	OSA	M	182.75	77.6	40.5	1.2	2.1	1.46	1.5	2.48	0	42	93.6	3	3	3	8.12	180.812	266.927	1.47627	88.9757	20.0556	3.7335	41.7042	21.681	12.44	3.25962	1.47627
7	C:\DQEMG\Data\Concentric\938\micro3.asd	M	Younger	938	OSA	M	182.75	77.6	40.5	1.2	2.1	1.46	1.5	2.48	0	42	93.6	3	3	3	8.12	380.139	495.47	1.30339	165.157	15.5093	3.88333	48.6346	38.556	6.32	2.84749	1.30339
7	C:\DQEMG\Data\Concentric\938\micro3.asd	M	Younger	938	OSA	M	182.75	77.6	40.5	1.2	2.1	1.46	1.5	2.48	0	42	93.6	3	4	4	10.28	343.057	517.612	1.50882	129.403	20.2621	4.04419	73.1927	34.884	12.44	3.6408	1.50882
7	C:\DQEMG\Data\Concentric\938\micro3.asd	M	Younger	938	OSA	M	182.75	77.6	40.5	1.2	2.1	1.46	1.5	2.48	0	42	93.6	3	5	6	15	747.424	1135.37	1.51904	227.074	31.1027	4.39261	163.787	96.714	12.72	3.67901	1.51904
7	C:\DQEMG\Data\Concentric\938\micro3.asd	M	Younger	938	OSA	M	182.75	77.6	40.5	1.2	2.1	1.46	1.5	2.48	0	42	93.6	3	2	5	6.96	382.943	412.662	1.07761	206.331	19.464	3.66074					1.07761
7	C:\DQEMG\Data\Concentric\938\micro3.asd	M	Younger	938	OSA	M	182.75	77.6	40.5	1.2	2.1	1.46	1.5	2.48	0	42	93.6	3	4	4	8.56	342.422	590.404	1.7242	147.601	44.3921	4.25876	498.718	227.07	14.04	4.55248	1.7242
7	C:\DQEMG\Data\Concentric\938\micro4.asd	M	Younger	938	OSA	M	182.75	77.6	40.5	1.2	2.1	1.46	1.5	2.48	0	42	93.6	4	3	3	5.56	134.154	151.322	1.12797	50.4405	19.4203	3.25558					1.12797
7	C:\DQEMG\Data\Concentric\938\micro4.asd	M	Younger	938	OSA	M	182.75	77.6	40.5	1.2	2.1	1.46	1.5	2.48	0	42	93.6	4	2	2	12.24	334.645	587.249	1.75484	293.625	18.3765	4.27943	73.6204	25.569	13.64	4.287	1.75484
7	C:\DQEMG\Data\Concentric\938\micro5.asd	M	Younger	938	OSA	M	182.75	77.6	40.5	1.2	2.1	1.46	1.5	2.48	0	42	93.6	5	2	2	7.92	304.44	233.685	0.76759	116.842	6.46394	3.25109	47.3137	29.538	11.36	3.07217	0.76759
7	C:\DQEMG\Data\Concentric\938\micro5.asd	M	Younger	938	OSA	M	182.75	77.6	40.5	1.2	2.1	1.46	1.5	2.48	0	42	93.6	5	3	3	4	100.298	75.8332	0.756076	25.2777	25.2637	2.75737					0.756079
7	C:\DQEMG\Data\Concentric\938\micro5.asd	M	Younger	938	OSA	M	182.75	77.6	40.5	1.2	2.1	1.46	1.5	2.48	0	42	93.6	5	2	2	5.68	170.55	169.699	0.995012	84.8495	4.83871	3.22686	88.5395	43.335	12.72	3.67998	0.99501
7	C:\DQEMG\Data\Concentric\938\micro5.asd	M	Younger	938	OSA	M	182.75	77.6	40.5	1.2	2.1	1.46	1.5	2.48	0	42	93.6	5	2	2	2.72	77.8159	51.5839	0.662896	25.7919	2.1414	2.55396	14.8586	9.423	8.16	2.55103	0.662897
7	C:\DQEMG\Data\Concentric\938\micro6.asd	M	Younger	938	OSA	M	182.75	77.6	40.5	1.2	2.1	1.46	1.5	2.48	0	42	93.6	6	3	5	12.36	782.179	1057.98	1.35261	352.66	21.6489	4.24591	89.8722	61.56	14.52	3.24921	1.35261
7	C:\DQEMG\Data\Concentric\938\micro6.asd	M	Younger	938	OSA	M	182.75	77.6	40.5	1.2	2.1	1.46	1.5	2.48	0	42	93.6	6	2	2	10.16	193.984	291.856	1.50453	145.928	10.6899	3.7923					1.50454
7	C:\DQEMG\Data\Concentric\938\micro6.asd	M	Younger	938	OSA	M	182.75	77.6	40.5	1.2	2.1	1.46	1.5	2.48	0	42	93.6	6	3	3	11.84	270.213	475.139	1.75839	158.38	23.4534	4.19009	43.7044	28.62	8	2.98373	1.75839
7	C:\DQEMG\Data\Concentric\938\micro6.asd	M	Younger	938	OSA	M	182.75	77.6	40.5	1.2	2.1	1.46	1.5	2.48	0	42	93.6	6	3	3	11.64	260.691	457.416	1.75463	152.472	36.2622	4.17075	272.958	184.626	12.72	3.74473	1.75463
7	C:\DQEMG\Data\Concentric\938\micro6.asd	M	Younger	938	OSA	M	182.75	77.6	40.5	1.2	2.1	1.46	1.5	2.48	0	42	93.6	6	3	3	8.52	269.843	437.415	1.621	145.805	22.4368	4.05211	170.536	95.823	13.44	3.76117	1.621
7	C:\DQEMG\Data\Concentric\938\micro7.asd	M	Younger	938	OSA	M	182.75	77.6	40.5	1.2	2.1	1.46	1.5	2.48	0	42	93.6	7	3	3	12.56	195.73	348.732	1.7817	116.244	22.3108	4.07336	52.0052	24.273	13.8	3.52764	1.7817
7	C:\DQEMG\Data\Concentric\938\micro7.asd	M	Younger	938	OSA	M	182.75	77.6	40.5	1.2	2.1	1.46	1.5	2.48	0	42	93.6	7	2	2	9.56	101.621	161.131	1.58561	80.5656	28.6569	3.59259	12.9762	10.206	6.8	2.28028	1.58561
7	C:\DQEMG\Data\Concentric\938\micro7.asd	M	Younger	938	OSA	M	182.75	77.6	40.5	1.2	2.1	1.46	1.5	2.48	0	42	93.6	7	2	4	7.72	174.041	204.782	1.17663	102.391	33.2219	3.41728	33.7889	14.796	11.72	3.45379	1.17663
7	C:\DQEMG\Data\Concentric\938\micro7.asd	M	Younger	938	OSA	M	182.75	77.6	40.5	1.2	2.1	1.46	1.5	2.48	0	42	93.6	7	3	3	12.04	298.409	485.133	1.62573	161.711	20.9537	4.10054	56.6525	26.676	15.16	3.54985	1.62573
7	C:\DQEMG\Data\Concentric\938\micro7.asd	M	Younger	938	OSA	M	182.75	77.6	40.5	1.2	2.1	1.46	1.5	2.48	0	42	93.6	7	3	7	12.96	688.441	880.099	1.2784	293.366	16.3363	4.11626	48.7231	39.609	9.2	2.8279	1.27839
7	C:\DQEMG\Data\Concentric\938\micro7.asd	M	Younger	938	OSA	M	182.75	77.6	40.5	1.2	2.1	1.46	1.5	2.48	0	42	93.6	7	2	3	7.12	87.8669	90.7616	1.03294	45.3808	30.7947	2.97677					1.03294
7	C:\DQEMG\Data\Concentric\938\micro7.asd	M	Younger	938	OSA	M	182.75	77.6	40.5	1.2	2.1	1.46	1.5	2.48	0	42	93.6	7	3	3	8.64	302.482	421.863	1.39467	140.621	14.6905	3.87537	53.338	30.699	9.08	3.22458	1.39467
7	C:\DQEMG\Data\Concentric\938\micro8.asd	M	Younger	938	OSA	M	182.75	77.6	40.5	1.2	2.1	1.46	1.5	2.48	0	42	93.6	8	3	3	7.28	315.707	388.051	1.22915	129.35	25.1508	3.72843					1.22915
7	C:\DQEMG\Data\Concentric\938\micro8.asd	M	Younger	938	OSA	M	182.75	77.6	40.5	1.2	2.1	1.46	1.5	2.48	0	42	93.6	8	3	3	9.88	569.997	869.403	1.52528	289.801	4.99304	4.28115	70.3912	33.588	13.92	3.62191	1.52528
7	C:\DQEMG\Data\Concentric\938\micro8.asd	M	Younger	938	OSA	M	182.75	77.6	40.5	1.2	2.1	1.46	1.5	2.48	0	42	93.6	8	3	3	8.24	407.066	618.16	1.51858	206.053	10.6433	4.12824	62.6983	27.162	13.48	3.74227	1.51857
7	C:\DQEMG\Data\Concentric\938\micro8.asd	M	Younger	938	OSA	M	182.75	77.6	40.5	1.2	2.1	1.46	1.5	2.48	0	42	93.6	8	3	3	4.68	505.83	629.84	1.24516	209.947	10.4319	3.94917	110.27	47.979	12.4	3.97935	1.24516
7	C:\DQEMG\Data\Concentric\938\micro9.asd	M	Younger	938	OSA	M	182.75	77.6	40.5	1.2	2.1	1.46	1.5	2.48	0	42	93.6	9	3	2	8.44	304.863	475.929	1.56112	158.643	6.77599	4.04523	52.4102	32.049	9.32	3.14113	1.56112
7	C:\DQEMG\Data\Concentric\938\micro9.asd	M	Younger	938	OSA	M	182.75	77.6	40.5	1.2	2.1	1.46	1.5	2.48	0	42	93.6	9	3	5	12.12	615.439	788.568	1.28131	262.856	13.4262	4.0705	85.4636	54.513	14.68	3.30427	1.28131
7	C:\DQEMG\Data\Concentric\938\micro9.asd	M	Younger	938	OSA	M	182.75	77.6	40.5	1.2	2.1	1.46	1.5	2.48	0	42	93.6	9	2	3	10.16	137.223	145.077	1.05724	72.5386	20.8944	3.19466					1.05724
7	C:\DQEMG\Data\Concentric\938\micro9.asd	M	Younger	938	OSA	M	182.75	77.6	40.5	1.2	2.1	1.46	1.5	2.48	0	42	93.6	9	3	2	12.8	191.604	421.863	2.20174	140.621	17.5179	4.48415	55.3727	29.943	10.96	3.32557	2.20174
7	C:\DQEMG\Data\Concentric\938\micro9.asd	M	Younger	938	OSA	M	182.75	77.6	40.5	1.2	2.1	1.46	1.5	2.48	0	42	93.6	9	3	3	8.16	589.147	823.376	1.39757	274.459	13.8233	4.1678	155.578	93.177	13.2	3.63901	1.39757
7	C:\DQEMG\Data\Concentric\938\micro9.asd	M	Younger	938	OSA	M	182.75	77.6	40.5	1.2	2.1	1.46	1.5	2.48	0	42	93.6	9	3	3	14.08	774.086	1100.48	1.42165	366.827	12.6632	4.31044	129.054	74.358	12.24	3.6069	1.42165
7	C:\DQEMG\Data\Concentric\938\micro9.asd	M	Younger	938	OSA	M	182.75	77.6	40.5	1.2	2.1	1.46	1.5	2.48	0	42	93.6	9	3	3	10.12	687.224	932.394	1.35675	310.798	10.4765	4.19385	188.898	104.706	11.04	3.82405	1.35675
7	C:\DQEMG\Data\Concentric\938\micro9.asd	M	Younger	938	OSA	M	182.75	77.6	40.5	1.2	2.1	1.46	1.5	2.48	0	42	93.6	9	5	5	11.08	459.331	750.215	1.63328	150.043	46.7292	4.2954	102.339	58.725	8.48	3.51151	1.63328
7	C:\DQEMG\Data\Concentric\938\micro10.asd	M	Younger	938	OSA	M	182.75	77.6	40.5	1.2	2.1	1.46	1.5	2.48	0	42	93.6	10	3	3	9.08	388.445	508.335	1.30864	169.445	7.77612	3.89797	28.687	11.88	11.12	3.48955	1.30864
7	C:\DQEMG\Data\Concentric\938\micro10.asd	M	Younger	938	OSA	M	182.75	77.6	40.5	1.2	2.1	1.46	1.5	2.48	0	42	93.6	10	3	3	13.36	191.445	342.714	1.79014	114.238	19.2871	4.07219	25.6381	11.043	9.64	3.36475	1.79014
7	C:\DQEMG\Data\Concentric\938\micro10.asd	M	Younger	938	OSA	M	182.75	77.6	40.5	1.2	2.1	1.46	1.5	2.48	0	42	93.6	10	3	2	7.88	686.959	607.368	0.88414	202.456	2.82227	3.72107	48.451	29.997	10	3.09227	0.88414
7	C:\DQEMG\Data\Concentric\938\micro11.asd	M	Younger	938	OSA	M	182.75	77.6	40.5	1.2	2.1	1.46	1.5	2.48	0	42	93.6	11	2	2	9.16	241.594	321.283	1.32984	160.641	1.7517	3.71293	26.5712	9.423	12.28	3.79401	1.32985
7	C:\DQEMG\Data\Concentric\938\micro11.asd	M	Younger	938	OSA	M	182.75	77.6	40.5	1.2	2.1	1.46	1.5	2.48	0	42	93.6	11	3	3	9.64	494.932	423.687	0.85605	141.229	6.39162	3.5506	39.1565	24.867	9.08	2.97026	0.856051
7	C:\DQEMG\Data\Concentric\938\micro11.asd	M	Younger	938	OSA	M	182.75	77.6	40.5	1.2	2.1	1.46	1.5	2.48	0	42	93.6	11	2	3	6.48	400.876	255.818	0.638147	127.909	12.5231	3.24116	95.2117	32.616	13.92	4.4326	0.638147
7	C:\DQEMG\Data\Concentric\938\micro12.asd	M	Younger	938	OSA	M	182.75	77.6	40.5	1.2	2.1	1.46	1.5	2.48	0	42	93.6	12	2	2	7.04	391.195	493.409	1.26128	246.704	4.36782	3.85368	27.6718	20.763	5.6	2.65004	1.26129
7	C:\DQEMG\Data\Concentric\938\micro12.asd	M	Younger	938	OSA	M	182.75	77.6	40.5	1.2	2.1	1.46	1.5	2.48	0	42	93.6	12	4	4	10.32	374.32	561.045	1.49884	140.261	17.305	4.07208	53.1252	34.371	8.28	3.08183	1.49884
7	C:\DQEMG\Data\Concentric\938\micro12.asd	M	Younger	938	OSA	M	182.75	77.6	40.5	1.2	2.1	1.46	1.5	2.48	0	42	93.6	12	5	5	15.96	690.557	961.367	1.39216	192.273	19.3351	4.23136	67.1425	43.902	10	3.17186	1.39216
7	C:\DQEMG\Data\Concentric\938\micro12.asd	M	Younger	938	OSA	M	182.75	77.6	40.5	1.2	2.1	1.46	1.5	2.48	0	42	93.6	12	2	2	7.84	400.506	519.427	1.29693	259.714	6.71642	3.89954	52.0744	37.26	7.52	2.96884	1.29693
7	C:\DQEMG\Data\Concentric\938\micro12.asd	M	Younger	938	OSA	M	182.75	77.6	40.5	1.2	2.1	1.46	1.5	2.48	0	42	93.6	12	2	2	6.12	381.779	467.236	1.22384	233.618	3.18692	3.80565	43.268	26.919	7.56	3.0374	1.22384
7	C:\DQEMG\Data\Concentric\938\micro12.asd	M	Younger	938	OSA	M	182.75	77.6	40.5	1.2	2.1	1.46	1.5	2.48	0	42	93.6	12	6	8	11.6	632.367	1054.46	1.66749	175.744	75.0795	4.46845	176.704	63.396	12.72	4.58937	1.66748
7	C:\DQEMG\Data\Concentric\938\micro13.asd	M	Younger	938	OSA	M	182.75	77.6	40.5	1.2	2.1	1.46	1.5	2.48	0	42	93.6	13	5	5	13.76	641.571	823.331	1.2833	164.666	23.3757	4.09055	143.496	101.763	10.52	3.41769	1.2833
7	C:\DQEMG\Data\Concentric\938\micro13.asd	M	Younger	938	OSA	M	182.75	77.6	40.5	1.2	2.1	1.46	1.5	2.48	0	42	93.6	13	3	3	8.32	179.066	253.503	1.41569	84.5011	29.4535	3.66871	36.8766	23.409	9.96	2.9447	1.4157
7	C:\DQEMG\Data\Concentric\938\micro13.asd	M	Younger	938	OSA	M	182.75	77.6	40.5	1.2	2.1	1.46	1.5	2.48	0	42	93.6	13	3	3	8.16	218.265	298.991	1.36985	99.6636	14.0693	3.70884	51.1661	29.43	11.52	3.20736	1.36985
7	C:\DQEMG\Data\Concentric\938\micro13.asd	M	Younger	938	OSA	M	182.75	77.6	40.5	1.2	2.1	1.46	1.5	2.48	0	42	93.6	13	4	4	10.56	281.798	473.633	1.68075	118.408	23.8877	4.13069	86.8817	47.223	12.72	3.51397	1.68075
7	C:\DQEMG\Data\Concentric\938\micro13.asd	M	Younger	938	OSA	M	182.75	77.6	40.5	1.2	2.1	1.46	1.5	2.48	0	42	93.6	13	4	4	10.28	196.788	365.539	1.85753	91.3848	59.9731	4.15153	68.728	28.188	13.6	3.88827	1.85753
7	C:\DQEMG\Data\Concentric\938\micro13.asd	M	Younger	938	OSA	M	182.75	77.6	40.5	1.2	2.1	1.46	1.5	2.48	0	42	93.6	13	4	4	10.64	292.061	552.648	1.89224	138.162	30.9726	4.35771	110.182	51.057	18.44	3.86607	1.89223
7	C:\DQEMG\Data\Concentric\938\micro13.asd	M	Younger	938	OSA	M	182.75	77.6	40.5	1.2	2.1	1.46	1.5	2.48	0	42	93.6	13	4	5	12.96	326.605	673.709	2.06277	168.427	32.3534	4.57679	99.7564	53.271	9.4	3.59911	2.06276
7	C:\DQEMG\Data\Concentric\938\micro13.asd	M	Younger	938	OSA	M	182.75	77.6	40.5	1.2	2.1	1.46	1.5	2.48	0	42	93.6	13	3	3	9.04	228.581	350.439	1.53311	116.813	40.28	3.89215	70.1935	33.75	12.08	3.60808	1.53311
7	C:\DQEMG\Data\Concentric\938\micro13.asd	M	Younger	938	OSA	M	182.75	77.6	40.5	1.2	2.1	1.46	1.5	2.48	0	42	93.6	13	3	3	13.24	331.366	609.393	1.83904	203.131	25.3193	4.35934	82.9634	48.789	7.44	3.38877	1.83903
7	C:\DQEMG\Data\Concentric\938\micro13.asd	M	Younger	938	OSA	M	182.75	77.6	40.5	1.2	2.1	1.46	1.5	2.48	0	42	93.6	13	3	3	8.64	457.532	700.646	1.53136	233.549	15.0191	4.19178	105.009	63.342	7.92	3.4595	1.53136
7	C:\DQEMG\Data\Concentric\938\micro13.asd	M	Younger	938	OSA	M	182.75	77.6	40.5	1.2	2.1	1.46	1.5	2.48	0	42	93.6	13	2	4	9.24	264.024	309.173	1.171	154.587	18.6135	3.59265	88.1669	43.794	11.72	3.65463	1.171
7	C:\DQEMG\Data\Concentric\938\micro14.asd	M	Younger	938	OSA	M	182.75	77.6	40.5	1.2	2.1	1.46	1.5	2.48	0	42	93.6	14	3	3	15.16	169.227	390.381	2.30685	130.127	13.2229	4.53532	16.8653	10.719	9.36	2.60356	2.30685
7	C:\DQEMG\Data\Concentric\938\micro14.asd	M	Younger	938	OSA	M	182.75	77.6	40.5	1.2	2.1	1.46	1.5	2.48	0	42	93.6	14	3	5	13.56	215.197	430.375	1.99991	143.458	32.9892	4.33275	32.7596	13.203	13.16	3.6019	1.99991
7	C:\DQEMG\Data\Concentric\938\micro14.asd	M	Younger	938	OSA	M	182.75	77.6	40.5	1.2	2.1	1.46	1.5	2.48	0	42	93.6	14	3	3	12.32	236.833	460.495	1.94438	153.498	14.742	4.31883	17.3113	14.148	7.72	2.37428	1.94439
7	C:\DQEMG\Data\Concentric\938\micro14.asd	M	Younger	938	OSA	M	182.75	77.6	40.5	1.2	2.1	1.46	1.5	2.48	0	42	93.6	14	3	3	11.8	384.371	720.143	1.87356	240.048	15.2216	4.45831	45.7812	28.134	10.36	3.07649	1.87356
7	C:\DQEMG\Data\Concentric\938\micro15.asd	M	Younger	938	OSA	M	182.75	77.6	40.5	1.2	2.1	1.46	1.5	2.48	0	42	93.6	15	3	3	10.76	442.456	739.722	1.67186	246.574	21.21	4.31772	45.5447	25.866	8.64	3.17352	1.67185
7	C:\DQEMG\Data\Concentric\938\micro15.asd	M	Younger	938	OSA	M	182.75	77.6	40.5	1.2	2.1	1.46	1.5	2.48	0	42	93.6	15	3	3	11.68	1344.82	1581.19	1.17576	527.065	9.92251	4.30443	133.343	67.284	14.28	3.80971	1.17576
7	C:\DQEMG\Data\Concentric\938\micro15.asd	M	Younger	938	OSA	M	182.75	77.6	40.5	1.2	2.1	1.46	1.5	2.48	0	42	93.6	15	4	4	8.44	193.984	258.059	1.33031	64.5147	31.6062	3.61808	52.0517	23.058	15.28	3.62025	1.33031
7	C:\DQEMG\Data\Concentric\938\micro15.asd	M	Younger	938	OSA	M	182.75	77.6	40.5	1.2	2.1	1.46	1.5	2.48	0	42	93.6	15	3	3	8.08	110.244	134.324	1.21843	44.7746	36.9722	3.26078	13.891	8.505	8.6	2.56295	1.21842
7	C:\DQEMG\Data\Concentric\938\micro15.asd	M	Younger	938	OSA	M	182.75	77.6	40.5	1.2	2.1	1.46	1.5	2.48	0	42	93.6	15	5	7	13.12	1379.16	1467.82	1.06429	293.563	16.1597	4.2039	102.113	65.691	8	3.37195	1.06429
7	C:\DQEMG\Data\Concentric\938\micro16.asd	M	Younger	938	OSA	M	182.75	77.6	40.5	1.2	2.1	1.46	1.5	2.48	0	42	93.6	16	3	3	12.12	175.311	363.605	2.07406	121.202	14.8159	4.31787	65.5258	27.216	12.68	3.84245	2.07406
7	C:\DQEMG\Data\Concentric\938\micro16.asd	M	Younger	938	OSA	M	182.75	77.6	40.5	1.2	2.1	1.46	1.5	2.48	0	42	93.6	16	3	3	10.44	895.544	1257.33	1.40399	419.111	9.33014	4.35607	108.491	56.673	13.76	3.66771	1.40398
7	C:\DQEMG\Data\Concentric\938\micro16.asd	M	Younger	938	OSA	M	182.75	77.6	40.5	1.2	2.1	1.46	1.5	2.48	0	42	93.6	16	3	4	10.24	919.243	1151.62	1.2528	383.875	12.9942	4.21622	79.164	52.596	8.8	3.22609	1.25279
7	C:\DQEMG\Data\Concentric\938\micro16.asd	M	Younger	938	OSA	M	182.75	77.6	40.5	1.2	2.1	1.46	1.5	2.48	0	42	93.6	16	4	4	13.72	134.895	282.698	2.09569	70.6744	76.8039	4.22569					2.09569
7	C:\DQEMG\Data\Concentric\938\micro16.asd	M	Younger	938	OSA	M	182.75	77.6	40.5	1.2	2.1	1.46	1.5	2.48	0	42	93.6	16	5	5	15	886.551	1347.13	1.51952	269.426	23.7902	4.46722	118.493	50.895	13.92	4.03486	1.51952
5	C:\DQEMG\Data\Concentric\822\micro1.asd	M	Younger	822	OSA	M	181.5	114.6	42.4	1.49	2.61	1.97	1.81	3.11	0	42	64.8	1	4	5	12.0958	165.536	237.371	1.43395	59.3426	39.8741	3.65285					1.43395
5	C:\DQEMG\Data\Concentric\822\micro1.asd	M	Younger	822	OSA	M	181.5	114.6	42.4	1.49	2.61	1.97	1.81	3.11	0	42	64.8	1	3	3	16.2117	594.807	1011.74	1.70095	337.245	32.5124	4.47533	226.314	45.2736	23.3515	6.65465	1.70096
5	C:\DQEMG\Data\Concentric\822\micro1.asd	M	Younger	822	OSA	M	181.5	114.6	42.4	1.49	2.61	1.97	1.81	3.11	0	42	64.8	1	4	5	14.9517	200.45	378.502	1.88826	94.6255	31.0803	4.19027					1.88826
5	C:\DQEMG\Data\Concentric\822\micro1.asd	M	Younger	822	OSA	M	181.5	114.6	42.4	1.49	2.61	1.97	1.81	3.11	0	42	64.8	1	2	5	13.6077	150.714	274.071	1.81848	137.035	37.0918	3.99664	82.7943	19.584	16.2117	5.51955	1.81848
5	C:\DQEMG\Data\Concentric\822\micro1.asd	M	Younger	822	OSA	M	181.5	114.6	42.4	1.49	2.61	1.97	1.81	3.11	0	42	64.8	1	3	3	12.0958	275.951	665.801	2.41275	221.934	51.71	4.85358	328.882	115.949	13.7337	4.9007	2.41275
5	C:\DQEMG\Data\Concentric\822\micro2.asd	M	Younger	822	OSA	M	181.5	114.6	42.4	1.49	2.61	1.97	1.81	3.11	0	42	64.8	2	3	3	13.9857	323.024	649.1	2.00945	216.367	13.4074	4.51868	132.595	36.2592	18.5636	5.21628	2.00945
5	C:\DQEMG\Data\Concentric\822\micro2.asd	M	Younger	822	OSA	M	181.5	114.6	42.4	1.49	2.61	1.97	1.81	3.11	0	42	64.8	2	3	4	10.1638	242.833	291.438	1.20016	97.146	26.9075	3.58547	54.5458	24.2784	9.11382	3.6319	1.20016
5	C:\DQEMG\Data\Concentric\822\micro2.asd	M	Younger	822	OSA	M	181.5	114.6	42.4	1.49	2.61	1.97	1.81	3.11	0	42	64.8	2	3	3	13.9017	360.196	830.37	2.30533	276.79	11.8309	4.86187	221.179	56.9664	23.9815	5.63824	2.30533
5	C:\DQEMG\Data\Concentric\822\micro3.asd	M	Younger	822	OSA	M	181.5	114.6	42.4	1.49	2.61	1.97	1.81	3.11	0	42	64.8	3	3	3	10.6258	168.142	353.63	2.10317	117.877	28.9256	4.32884	52.9315	19.4655	13.6077	4.00851	2.10316
5	C:\DQEMG\Data\Concentric\822\micro3.asd	M	Younger	822	OSA	M	181.5	114.6	42.4	1.49	2.61	1.97	1.81	3.11	0	42	64.8	3	3	5	8.65183	681.657	921.682	1.35212	307.227	15.5271	4.18569	148.128	93.48	11.9698	3.55531	1.35212
5	C:\DQEMG\Data\Concentric\822\micro3.asd	M	Younger	822	OSA	M	181.5	114.6	42.4	1.49	2.61	1.97	1.81	3.11	0	42	64.8	3	3	3	19.8656	741.352	988.356	1.33318	329.452	15.2726	4.2032	100.307	58.5675	11.5918	3.48033	1.33318
5	C:\DQEMG\Data\Concentric\822\micro3.asd	M	Younger	822	OSA	M	181.5	114.6	42.4	1.49	2.61	1.97	1.81	3.11	0	42	64.8	3	4	4	11.7178	325.919	663.401	2.03548	165.85	32.3326	4.54859	810.18	402.277	14.1537	4.61851	2.03548
5	C:\DQEMG\Data\Concentric\822\micro3.asd	M	Younger	822	OSA	M	181.5	114.6	42.4	1.49	2.61	1.97	1.81	3.11	0	42	64.8	3	3	3	12.2638	1042.32	1529.36	1.46728	509.788	14.5039	4.48527	220.155	112.774	12.8937	4.00439	1.46727
5	C:\DQEMG\Data\Concentric\822\micro4.asd	M	Younger	822	OSA	M	181.5	114.6	42.4	1.49	2.61	1.97	1.81	3.11	0	42	64.8	4	3	5	13.1037	834.339	1032.52	1.23753	344.174	13.5635	4.15887	19.2081	9.5616	10.5838	2.98941	1.23753
5	C:\DQEMG\Data\Concentric\822\micro4.asd	M	Younger	822	OSA	M	181.5	114.6	42.4	1.49	2.61	1.97	1.81	3.11	0	42	64.8	4	3	7	11.4658	487.865	642.306	1.31656	214.102	35.9839	4.00486					1.31657
5	C:\DQEMG\Data\Concentric\822\micro4.asd	M	Younger	822	OSA	M	181.5	114.6	42.4	1.49	2.61	1.97	1.81	3.11	0	42	64.8	4	3	5	14.6577	467.948	794.227	1.69726	264.742	21.3561	4.36745	41.0385	18.1728	12.1798	3.51766	1.69725
5	C:\DQEMG\Data\Concentric\822\micro5.asd	M	Younger	822	OSA	M	181.5	114.6	42.4	1.49	2.61	1.97	1.81	3.11	0	42	64.8	5	3	3	9.19782	197.15	294.643	1.49452	98.2144	10.2496	3.78931					1.49451
5	C:\DQEMG\Data\Concentric\822\micro5.asd	M	Younger	822	OSA	M	181.5	114.6	42.4	1.49	2.61	1.97	1.81	3.11	0	42	64.8	5	3	2	8.14784	266.514	320.639	1.20308	106.88	9.54812	3.6288	28.1952	13.8528	8.23184	3.17688	1.20309
5	C:\DQEMG\Data\Concentric\822\micro5.asd	M	Younger	822	OSA	M	181.5	114.6	42.4	1.49	2.61	1.97	1.81	3.11	0	42	64.8	5	3	3	14.4477	752.816	1119.78	1.48746	373.26	12.6673	4.36414	72.8225	26.8992	14.7417	4.13698	1.48746
5	C:\DQEMG\Data\Concentric\822\micro6.asd	M	Younger	822	OSA	M	181.5	114.6	42.4	1.49	2.61	1.97	1.81	3.11	0	42	64.8	6	2	2	10.7518	179.664	262.242	1.45963	131.121	9.3458	3.71409					1.45962
5	C:\DQEMG\Data\Concentric\822\micro6.asd	M	Younger	822	OSA	M	181.5	114.6	42.4	1.49	2.61	1.97	1.81	3.11	0	42	64.8	6	3	3	12.8517	220.309	594.563	2.69876	198.188	20.4336	5.0418					2.69877
5	C:\DQEMG\Data\Concentric\822\micro6.asd	M	Younger	822	OSA	M	181.5	114.6	42.4	1.49	2.61	1.97	1.81	3.11	0	42	64.8	6	2	4	7.55985	287.937	292.746	1.0167	146.373	6.41464	3.476					1.0167
5	C:\DQEMG\Data\Concentric\822\micro6.asd	M	Younger	822	OSA	M	181.5	114.6	42.4	1.49	2.61	1.97	1.81	3.11	0	42	64.8	6	3	5	17.9336	2129.74	3412	1.60208	1137.33	18.6404	4.9304	278.576	91.7568	19.1936	4.99866	1.60207
5	C:\DQEMG\Data\Concentric\822\micro7.asd	M	Younger	822	OSA	M	181.5	114.6	42.4	1.49	2.61	1.97	1.81	3.11	0	42	64.8	7	2	4	12.7677	269.351	436.319	1.61989	218.16	16.2081	4.05021	208.039	98.064	13.3137	4.11297	1.61989
5	C:\DQEMG\Data\Concentric\822\micro7.asd	M	Younger	822	OSA	M	181.5	114.6	42.4	1.49	2.61	1.97	1.81	3.11	0	42	64.8	7	4	10	11.0458	148.514	224.618	1.51244	56.1546	99.922	3.6842	146.067	53.856	14.9517	4.44341	1.51244
5	C:\DQEMG\Data\Concentric\822\micro7.asd	M	Younger	822	OSA	M	181.5	114.6	42.4	1.49	2.61	1.97	1.81	3.11	0	42	64.8	7	3	4	10.0378	120.316	152.622	1.2685	50.8739	42.5168	3.34883	108.465	33.3792	13.0197	4.77295	1.26851
5	C:\DQEMG\Data\Concentric\822\micro8.asd	M	Younger	822	OSA	M	181.5	114.6	42.4	1.49	2.61	1.97	1.81	3.11	0	42	64.8	8	3	5	11.4238	221.236	345.459	1.5615	115.153	13.2949	3.90635	101.788	29.8656	18.6056	4.88337	1.5615
5	C:\DQEMG\Data\Concentric\822\micro8.asd	M	Younger	822	OSA	M	181.5	114.6	42.4	1.49	2.61	1.97	1.81	3.11	0	42	64.8	8	3	6	10.5838	256.439	247.059	0.96342	82.3529	36.9835	3.37241	128.096	45.2736	15.5397	4.48522	0.963422
5	C:\DQEMG\Data\Concentric\822\micro9.asd	M	Younger	822	OSA	M	181.5	114.6	42.4	1.49	2.61	1.97	1.81	3.11	0	42	64.8	9	3	3	12.6837	199.929	380.931	1.90534	126.977	32.841	4.20621					1.90533
5	C:\DQEMG\Data\Concentric\822\micro9.asd	M	Younger	822	OSA	M	181.5	114.6	42.4	1.49	2.61	1.97	1.81	3.11	0	42	64.8	9	3	5	14.1537	647.033	1177.88	1.82043	392.626	22.2103	4.63136	45.2684	14.976	12.8517	4.19813	1.82043
5	C:\DQEMG\Data\Concentric\822\micro9.asd	M	Younger	822	OSA	M	181.5	114.6	42.4	1.49	2.61	1.97	1.81	3.11	0	42	64.8	9	4	4	9.19782	425.044	818.245	1.92508	204.561	30.4318	4.55352	52.7448	20.5632	12.4738	3.8781	1.92508
5	C:\DQEMG\Data\Concentric\822\micro9.asd	M	Younger	822	OSA	M	181.5	114.6	42.4	1.49	2.61	1.97	1.81	3.11	0	42	64.8	9	3	3	7.22386	245.786	339.419	1.38096	113.14	21.9081	3.77151					1.38095
5	C:\DQEMG\Data\Concentric\822\micro9.asd	M	Younger	822	OSA	M	181.5	114.6	42.4	1.49	2.61	1.97	1.81	3.11	0	42	64.8	9	4	6	9.7438	235.248	333.719	1.41859	83.4297	27.3936	3.79011					1.41858
5	C:\DQEMG\Data\Concentric\822\micro10.asd	M	Younger	822	OSA	M	181.5	114.6	42.4	1.49	2.61	1.97	1.81	3.11	0	42	64.8	10	3	3	13.3557	166.636	333.213	1.99964	111.071	23.9576	4.22142	49.9115	19.4655	11.6338	3.85337	1.99965
5	C:\DQEMG\Data\Concentric\822\micro10.asd	M	Younger	822	OSA	M	181.5	114.6	42.4	1.49	2.61	1.97	1.81	3.11	0	42	64.8	10	3	4	8.65183	92.64	105.453	1.13831	35.151	39.6563	3.10511					1.13831
5	C:\DQEMG\Data\Concentric\822\micro10.asd	M	Younger	822	OSA	M	181.5	114.6	42.4	1.49	2.61	1.97	1.81	3.11	0	42	64.8	10	4	6	10.2898	144.171	183.235	1.27096	45.8087	70.9036	3.42983	53.2463	25.7925	11.8858	3.4759	1.27096
5	C:\DQEMG\Data\Concentric\822\micro10.asd	M	Younger	822	OSA	M	181.5	114.6	42.4	1.49	2.61	1.97	1.81	3.11	0	42	64.8	10	3	2	5.75388	383.53	262.95	0.685606	87.65	6.6878	3.2694	49.4794	17.8695	12.5577	4.02104	0.685605
5	C:\DQEMG\Data\Concentric\822\micro11.asd	M	Younger	822	OSA	M	181.5	114.6	42.4	1.49	2.61	1.97	1.81	3.11	0	42	64.8	11	4	4	6.55187	261.94	266.758	1.0184	66.6896	34.4717	3.4366					1.01839
5	C:\DQEMG\Data\Concentric\822\micro11.asd	M	Younger	822	OSA	M	181.5	114.6	42.4	1.49	2.61	1.97	1.81	3.11	0	42	64.8	11	2	4	14.5737	126.511	337.055	2.66423	168.528	38.7643	4.76636					2.66423
5	C:\DQEMG\Data\Concentric\822\micro11.asd	M	Younger	822	OSA	M	181.5	114.6	42.4	1.49	2.61	1.97	1.81	3.11	0	42	64.8	11	3	7	13.5237	156.156	449.648	2.87947	149.883	80.0705	5.07304					2.87948
5	C:\DQEMG\Data\Concentric\822\micro11.asd	M	Younger	822	OSA	M	181.5	114.6	42.4	1.49	2.61	1.97	1.81	3.11	0	42	64.8	11	3	5	9.44981	1087.88	1435.83	1.31983	478.608	16.3926	4.35642	155.146	57.0528	15.8757	4.47562	1.31984
5	C:\DQEMG\Data\Concentric\822\micro11.asd	M	Younger	822	OSA	M	181.5	114.6	42.4	1.49	2.61	1.97	1.81	3.11	0	42	64.8	11	5	6	13.7337	898.318	1295.8	1.44247	259.159	57.5798	4.3959	229.717	100.08	12.1798	4.29568	1.44247
5	C:\DQEMG\Data\Concentric\822\micro12.asd	M	Younger	822	OSA	M	181.5	114.6	42.4	1.49	2.61	1.97	1.81	3.11	0	42	64.8	12	2	2	8.27383	183.138	286.531	1.56456	143.265	19.7597	3.82734					1.56456
5	C:\DQEMG\Data\Concentric\822\micro12.asd	M	Younger	822	OSA	M	181.5	114.6	42.4	1.49	2.61	1.97	1.81	3.11	0	42	64.8	12	3	2	3.69593	156.446	106.642	0.681655	35.5473	14.5633	2.87602					0.681654
5	C:\DQEMG\Data\Concentric\822\micro12.asd	M	Younger	822	OSA	M	181.5	114.6	42.4	1.49	2.61	1.97	1.81	3.11	0	42	64.8	12	2	4	8.39983	310.518	376.406	1.21219	188.203	27.8389	3.70427					1.21219
5	C:\DQEMG\Data\Concentric\822\micro12.asd	M	Younger	822	OSA	M	181.5	114.6	42.4	1.49	2.61	1.97	1.81	3.11	0	42	64.8	12	2	4	16.4637	371.255	912.865	2.45886	456.432	26.4036	5.02853					2.45886
5	C:\DQEMG\Data\Concentric\822\micro12.asd	M	Younger	822	OSA	M	181.5	114.6	42.4	1.49	2.61	1.97	1.81	3.11	0	42	64.8	12	3	3	11.9278	477.443	605.09	1.26735	201.697	16.2321	3.94628					1.26736
5	C:\DQEMG\Data\Concentric\822\micro13.asd	M	Younger	822	OSA	M	181.5	114.6	42.4	1.49	2.61	1.97	1.81	3.11	0	42	64.8	13	3	3	13.7337	419.312	586.198	1.398	195.399	9.32063	4.02054					1.398
5	C:\DQEMG\Data\Concentric\822\micro13.asd	M	Younger	822	OSA	M	181.5	114.6	42.4	1.49	2.61	1.97	1.81	3.11	0	42	64.8	13	2	4	5.79588	144.634	189.628	1.31109	94.814	10.7086	3.47136					1.31109
5	C:\DQEMG\Data\Concentric\822\micro13.asd	M	Younger	822	OSA	M	181.5	114.6	42.4	1.49	2.61	1.97	1.81	3.11	0	42	64.8	13	2	2	11.8018	293.206	391.249	1.33439	195.625	18.6118	3.80156					1.33438
5	C:\DQEMG\Data\Concentric\822\micro13.asd	M	Younger	822	OSA	M	181.5	114.6	42.4	1.49	2.61	1.97	1.81	3.11	0	42	64.8	13	2	5	6.97186	209.54	236.974	1.13093	118.487	22.4233	3.45219					1.13092
5	C:\DQEMG\Data\Concentric\822\micro14.asd	M	Younger	822	OSA	M	181.5	114.6	42.4	1.49	2.61	1.97	1.81	3.11	0	42	64.8	14	3	3	8.48383	120.606	217.705	1.8051	72.5683	79.1167	3.88646					1.80509
5	C:\DQEMG\Data\Concentric\822\micro14.asd	M	Younger	822	OSA	M	181.5	114.6	42.4	1.49	2.61	1.97	1.81	3.11	0	42	64.8	14	1	1	6.21588	86.0394	133.831	1.55547	133.831	25.2019	3.49016					1.55546
5	C:\DQEMG\Data\Concentric\822\micro14.asd	M	Younger	822	OSA	M	181.5	114.6	42.4	1.49	2.61	1.97	1.81	3.11	0	42	64.8	14	2	4	7.01386	140.755	200.875	1.42712	100.437	40.58	3.57559					1.42713
5	C:\DQEMG\Data\Concentric\822\micro14.asd	M	Younger	822	OSA	M	181.5	114.6	42.4	1.49	2.61	1.97	1.81	3.11	0	42	64.8	14	4	4	10.7098	348.037	417.544	1.19971	104.386	20.554	3.74134					1.19971
5	C:\DQEMG\Data\Concentric\822\micro14.asd	M	Younger	822	OSA	M	181.5	114.6	42.4	1.49	2.61	1.97	1.81	3.11	0	42	64.8	14	5	6	6.63587	142.723	171.879	1.20428	34.3757	71.1359	3.35878					1.20428
5	C:\DQEMG\Data\Concentric\822\micro14.asd	M	Younger	822	OSA	M	181.5	114.6	42.4	1.49	2.61	1.97	1.81	3.11	0	42	64.8	14	2	4	12.5997	852.578	1353.47	1.5875	676.734	7.96604	4.51824	232.196	80.5824	13.1877	4.78771	1.5875
5	C:\DQEMG\Data\Concentric\822\micro15.asd	M	Younger	822	OSA	M	181.5	114.6	42.4	1.49	2.61	1.97	1.81	3.11	0	42	64.8	15	2	4	9.53381	84.1287	97.1655	1.15496	48.5827	31.1769	3.07991	122.968	57.2544	13.4817	3.90556	1.15496
5	C:\DQEMG\Data\Concentric\822\micro15.asd	M	Younger	822	OSA	M	181.5	114.6	42.4	1.49	2.61	1.97	1.81	3.11	0	42	64.8	15	2	2	9.65981	543.044	932.054	1.71635	466.027	2.82013	4.45119	206.978	115.574	10.6678	3.85373	1.71635
5	C:\DQEMG\Data\Concentric\822\micro15.asd	M	Younger	822	OSA	M	181.5	114.6	42.4	1.49	2.61	1.97	1.81	3.11	0	42	64.8	15	2	3	10.6258	329.625	598.743	1.81644	299.372	6.99104	4.33446	198.765	114.595	12.1798	3.79366	1.81644
5	C:\DQEMG\Data\Concentric\822\micro16.asd	M	Younger	822	OSA	M	181.5	114.6	42.4	1.49	2.61	1.97	1.81	3.11	0	42	64.8	16	2	2	10.9198	291.637	367.443	1.25993	183.721	2.36699	3.72478	93.3067	61.9776	13.6077	3.29772	1.25993
5	C:\DQEMG\Data\Concentric\822\micro17.asd	M	Younger	822	OSA	M	181.5	114.6	42.4	1.49	2.61	1.97	1.81	3.11	0	42	64.8	17	2	2	10.4578	297.537	368.345	1.23798	184.172	1.71525	3.71152					1.23798
4	C:\DQEMG\Data\Concentric\723\micro1.asd	F	Younger	723	Control	F	171	66.5	30.4	1.3	2.15	1.79	1.3	2.16	0	42	0.72	1	3	3	13.9437	223.88	417.092	1.86302	139.031	21.5182	4.21303	158.269	72.7765	11.3818	4.03672	1.86302
4	C:\DQEMG\Data\Concentric\723\micro2.asd	F	Younger	723	Control	F	171	66.5	30.4	1.3	2.15	1.79	1.3	2.16	0	42	0.72	2	3	3	11.4658	608.985	726.054	1.19224	242.018	5.7733	3.97684	556.442	205.527	27.3415	5.02026	1.19224
4	C:\DQEMG\Data\Concentric\723\micro3.asd	F	Younger	723	Control	F	171	66.5	30.4	1.3	2.15	1.79	1.3	2.16	0	42	0.72	3	3	4	8.14784	91.26	91.7696	1.00558	30.5899	26.6346	2.96586	43.4385	20.827	8.81982	3.40431	1.00558
4	C:\DQEMG\Data\Concentric\723\micro3.asd	F	Younger	723	Control	F	171	66.5	30.4	1.3	2.15	1.79	1.3	2.16	0	42	0.72	3	2	2	5.83788	144.32	147.434	1.02158	73.7171	3.87109	3.1809					1.02158
4	C:\DQEMG\Data\Concentric\723\micro4.asd	F	Younger	723	Control	F	171	66.5	30.4	1.3	2.15	1.79	1.3	2.16	0	42	0.72	4	3	5	13.0617	257.634	348.656	1.3533	116.219	22.5136	3.7643	58.2987	23.246	14.0277	3.87425	1.3533
4	C:\DQEMG\Data\Concentric\723\micro4.asd	F	Younger	723	Control	F	171	66.5	30.4	1.3	2.15	1.79	1.3	2.16	0	42	0.72	4	2	3	7.81184	464.022	215.494	0.464405	107.747	3.5237	3.13094	99.6929	61.36	9.02982	3.41261	0.464405
4	C:\DQEMG\Data\Concentric\723\micro5.asd	F	Younger	723	Control	F	171	66.5	30.4	1.3	2.15	1.79	1.3	2.16	0	42	0.72	5	2	4	6.97186	149.994	138.746	0.925013	69.3732	24.298	3.10108	33.0905	13.275	10.9618	3.61573	0.92501
4	C:\DQEMG\Data\Concentric\723\micro6.asd	F	Younger	723	Control	F	171	66.5	30.4	1.3	2.15	1.79	1.3	2.16	0	42	0.72	6	2	2	9.15582	91.728	121.69	1.32664	60.8452	17.4107	3.28914					1.32664
4	C:\DQEMG\Data\Concentric\723\micro7.asd	F	Younger	723	Control	F	171	66.5	30.4	1.3	2.15	1.79	1.3	2.16	0	42	0.72	7	3	5	15.7917	291.271	627.068	2.15286	209.023	77.2545	4.61716					2.15287
4	C:\DQEMG\Data\Concentric\723\micro7.asd	F	Younger	723	Control	F	171	66.5	30.4	1.3	2.15	1.79	1.3	2.16	0	42	0.72	7	3	3	7.60185	157.891	276.911	1.7538	92.3036	14.3201	3.95217					1.75381
4	C:\DQEMG\Data\Concentric\723\micro7.asd	F	Younger	723	Control	F	171	66.5	30.4	1.3	2.15	1.79	1.3	2.16	0	42	0.72	7	3	3	8.02184	386.861	560.222	1.44812	186.741	17.3144	4.03568	51.3109	22.597	13.4397	3.62475	1.44812
4	C:\DQEMG\Data\Concentric\723\micro8.asd	F	Younger	723	Control	F	171	66.5	30.4	1.3	2.15	1.79	1.3	2.16	0	42	0.72	8	3	3	13.1877	229.905	421.374	1.83282	140.458	21.7303	4.19437					1.83282
4	C:\DQEMG\Data\Concentric\723\micro9.asd	F	Younger	723	Control	F	171	66.5	30.4	1.3	2.15	1.79	1.3	2.16	0	42	0.72	9	3	3	10.6258	495.027	623.935	1.26041	207.978	10.8485	3.95504	42.6901	12.0065	15.4137	4.635	1.26041
4	C:\DQEMG\Data\Concentric\723\micro9.asd	F	Younger	723	Control	F	171	66.5	30.4	1.3	2.15	1.79	1.3	2.16	0	42	0.72	9	3	5	12.5157	303.673	404.124	1.33079	134.708	24.4558	3.81319					1.33079
4	C:\DQEMG\Data\Concentric\723\micro10.asd	F	Younger	723	Control	F	171	66.5	30.4	1.3	2.15	1.79	1.3	2.16	0	42	0.72	10	4	5	9.9538	807.826	817.941	1.01252	204.485	19.2447	3.91984	59.0644	13.393	17.9756	5.53697	1.01252
4	C:\DQEMG\Data\Concentric\723\micro10.asd	F	Younger	723	Control	F	171	66.5	30.4	1.3	2.15	1.79	1.3	2.16	0	42	0.72	10	5	5	10.3738	267.871	441.961	1.6499	88.3923	88.5565	4.07783					1.6499
4	C:\DQEMG\Data\Concentric\723\micro10.asd	F	Younger	723	Control	F	171	66.5	30.4	1.3	2.15	1.79	1.3	2.16	0	42	0.72	10	3	3	8.81982	886.451	1040.83	1.17416	346.944	9.95512	4.12181	31.3039	15.7235	9.8698	3.18745	1.17415
4	C:\DQEMG\Data\Concentric\723\micro12.asd	F	Younger	723	Control	F	171	66.5	30.4	1.3	2.15	1.79	1.3	2.16	0	42	0.72	12	2	2	6.00588	115.128	88.2119	0.766207	44.106	6.17378	2.82739					0.766207
4	C:\DQEMG\Data\Concentric\723\micro12.asd	F	Younger	723	Control	F	171	66.5	30.4	1.3	2.15	1.79	1.3	2.16	0	42	0.72	12	2	3	6.04788	92.8395	53.4706	0.575947	26.7353	27.0636	2.54368					0.575947
4	C:\DQEMG\Data\Concentric\723\micro12.asd	F	Younger	723	Control	F	171	66.5	30.4	1.3	2.15	1.79	1.3	2.16	0	42	0.72	12	4	7	12.1798	419.035	404.761	0.965934	101.19	59.9818	3.58819	66.7547	18.0835	15.3717	4.94875	0.965936
4	C:\DQEMG\Data\Concentric\723\micro13.asd	F	Younger	723	Control	F	171	66.5	30.4	1.3	2.15	1.79	1.3	2.16	0	42	0.72	13	2	2	5.71189	92.6055	96.6958	1.04417	48.3479	2.33733	3.01081					1.04417
4	C:\DQEMG\Data\Concentric\723\micro13.asd	F	Younger	723	Control	F	171	66.5	30.4	1.3	2.15	1.79	1.3	2.16	0	42	0.72	13	5	7	14.9097	337.545	401.655	1.18993	80.331	47.3484	3.71826	46.9237	12.4195	18.6056	4.87233	1.18993
4	C:\DQEMG\Data\Concentric\723\micro13.asd	F	Younger	723	Control	F	171	66.5	30.4	1.3	2.15	1.79	1.3	2.16	0	42	0.72	13	2	2	10.8778	110.097	143.574	1.30407	71.7872	20.9352	3.34584					1.30407
4	C:\DQEMG\Data\Concentric\723\micro14.asd	F	Younger	723	Control	F	171	66.5	30.4	1.3	2.15	1.79	1.3	2.16	0	42	0.72	14	5	9	10.6258	304.434	356.152	1.16988	71.2304	51.9312	3.65338	56.4353	16.1365	17.0937	4.70518	1.16988
4	C:\DQEMG\Data\Concentric\723\micro14.asd	F	Younger	723	Control	F	171	66.5	30.4	1.3	2.15	1.79	1.3	2.16	0	42	0.72	14	3	7	9.7438	903.415	1018.77	1.12769	339.591	37.8197	4.08357	203.249	93.869	20.1596	4.13776	1.12769
4	C:\DQEMG\Data\Concentric\723\micro14.asd	F	Younger	723	Control	F	171	66.5	30.4	1.3	2.15	1.79	1.3	2.16	0	42	0.72	14	2	2	5.75388	103.135	107.067	1.03812	53.5333	3.54509	3.05153	53.3577	19.883	11.4658	3.98207	1.03812
4	C:\DQEMG\Data\Concentric\723\micro15.asd	F	Younger	723	Control	F	171	66.5	30.4	1.3	2.15	1.79	1.3	2.16	0	42	0.72	15	3	3	15.7917	292.581	587.931	2.00946	195.977	16.828	4.47571	85.2056	40.356	11.8858	3.71726	2.00946
4	C:\DQEMG\Data\Concentric\723\micro15.asd	F	Younger	723	Control	F	171	66.5	30.4	1.3	2.15	1.79	1.3	2.16	0	42	0.72	15	3	3	9.23981	342.908	304.228	0.8872	101.409	13.7474	3.42238	18.7333	11.4755	11.0038	2.69223	0.8872
4	C:\DQEMG\Data\Concentric\723\micro18.asd	F	Younger	723	Control	F	171	66.5	30.4	1.3	2.15	1.79	1.3	2.16	0	42	0.72	18	2	2	7.26585	104.548	134.513	1.28662	67.2565	4.68397	3.30593					1.28661
4	C:\DQEMG\Data\Concentric\723\micro20.asd	F	Younger	723	Control	F	171	66.5	30.4	1.3	2.15	1.79	1.3	2.16	0	42	0.72	20	5	6	9.70181	144.668	162.762	1.12507	32.5523	72.6754	3.28545	27.8646	12.095	8.60983	3.38642	1.12507
2	C:\DQEMG\Data\Concentric\1008\micro1.asd	M	Younger	1008	OSA	M	180	87.5	40.2	1.21	2.12	1.4	0.92	2.18	1	41	20.7	1	1	3	14.5317	193.039	716.258	3.71044	716.258	19.5261	5.99608	308.145	112.512	11.5078	4.78997	3.71043
2	C:\DQEMG\Data\Concentric\1008\micro1.asd	M	Younger	1008	OSA	M	180	87.5	40.2	1.21	2.12	1.4	0.92	2.18	1	41	20.7	1	3	3	11.2138	282.784	457.855	1.6191	152.618	15.3665	4.07055	12.8874	44.5016	0.587988	1.93797	1.6191
2	C:\DQEMG\Data\Concentric\1008\micro1.asd	M	Younger	1008	OSA	M	180	87.5	40.2	1.21	2.12	1.4	0.92	2.18	1	41	20.7	1	2	4	11.1718	318.103	592.722	1.86331	296.361	13.1689	4.36587	237.535	114.486	6.46787	4.13355	1.8633
2	C:\DQEMG\Data\Concentric\1008\micro1.asd	M	Younger	1008	OSA	M	180	87.5	40.2	1.21	2.12	1.4	0.92	2.18	1	41	20.7	1	3	3	13.6917	272.246	418.847	1.53849	139.616	20.3637	3.97345	76.02	72.3008	2.22596	2.91058	1.53849
2	C:\DQEMG\Data\Concentric\1008\micro2.asd	M	Younger	1008	OSA	M	180	87.5	40.2	1.21	2.12	1.4	0.92	2.18	1	41	20.7	2	3	3	9.40781	434.713	658.042	1.51374	219.347	17.7877	4.15194	29.5093	21.9362	3.06594	2.68639	1.51374
2	C:\DQEMG\Data\Concentric\1008\micro2.asd	M	Younger	1008	OSA	M	180	87.5	40.2	1.21	2.12	1.4	0.92	2.18	1	41	20.7	2	2	2	9.70181	215.909	201.947	0.935334	100.974	6.66398	3.2696	24.3106	23.3662	1.88996	2.40901	0.935334
2	C:\DQEMG\Data\Concentric\1008\micro2.asd	M	Younger	1008	OSA	M	180	87.5	40.2	1.21	2.12	1.4	0.92	2.18	1	41	20.7	2	3	3	10.1218	274.33	346.32	1.26242	115.44	23.3221	3.7007	15.0627	16.9312	1.63797	2.11833	1.26242
2	C:\DQEMG\Data\Concentric\1008\micro2.asd	M	Younger	1008	OSA	M	180	87.5	40.2	1.21	2.12	1.4	0.92	2.18	1	41	20.7	2	3	3	13.5657	207.861	434.513	2.0904	144.838	27.7716	4.40817	42.7475	40.6692	1.72197	2.66037	2.0904
2	C:\DQEMG\Data\Concentric\1008\micro3.asd	M	Younger	1008	OSA	M	180	87.5	40.2	1.21	2.12	1.4	0.92	2.18	1	41	20.7	3	3	3	11.3818	553.64	792.678	1.43176	264.226	16.8845	4.17498	41.4298	22.5654	4.03192	3.18943	1.43176
2	C:\DQEMG\Data\Concentric\1008\micro3.asd	M	Younger	1008	OSA	M	180	87.5	40.2	1.21	2.12	1.4	0.92	2.18	1	41	20.7	3	3	3	8.18984	279.367	354.199	1.26786	118.066	9.69949	3.71404	93.0143	36.2076	17.2197	4.12772	1.26786
2	C:\DQEMG\Data\Concentric\1008\micro3.asd	M	Younger	1008	OSA	M	180	87.5	40.2	1.21	2.12	1.4	0.92	2.18	1	41	20.7	3	3	2	13.3977	145.792	248.469	1.70427	82.823	41.104	3.868	152.176	98.813	6.38387	3.53485	1.70427
2	C:\DQEMG\Data\Concentric\1008\micro3.asd	M	Younger	1008	OSA	M	180	87.5	40.2	1.21	2.12	1.4	0.92	2.18	1	41	20.7	3	3	3	12.3478	746.157	980.83	1.31451	326.943	15.0772	4.18734	543.023	88.5742	38.2612	8.07802	1.31451
2	C:\DQEMG\Data\Concentric\1008\micro4.asd	M	Younger	1008	OSA	M	180	87.5	40.2	1.21	2.12	1.4	0.92	2.18	1	41	20.7	4	3	5	16.7577	475.648	1073.5	2.25692	357.834	19.4583	4.93421	270.367	27.742	65.4767	11.1889	2.25692
2	C:\DQEMG\Data\Concentric\1008\micro4.asd	M	Younger	1008	OSA	M	180	87.5	40.2	1.21	2.12	1.4	0.92	2.18	1	41	20.7	4	3	5	16.5477	264.661	618.613	2.33738	206.204	46.7403	4.76007	12.5847	16.9884	1.55397	1.97093	2.33738
2	C:\DQEMG\Data\Concentric\1008\micro5.asd	M	Younger	1008	OSA	M	180	87.5	40.2	1.21	2.12	1.4	0.92	2.18	1	41	20.7	5	3	3	21.9236	1887.6	2076.67	1.10017	692.223	8.07644	4.37607	63.1182	51.0224	3.19194	2.94483	1.10016
2	C:\DQEMG\Data\Concentric\1008\micro6.asd	M	Younger	1008	OSA	M	180	87.5	40.2	1.21	2.12	1.4	0.92	2.18	1	41	20.7	6	3	3	10.2478	498.519	692.137	1.38839	230.712	17.7816	4.08607	100.232	88.1452	3.98992	3.08232	1.38839
2	C:\DQEMG\Data\Concentric\1008\micro6.asd	M	Younger	1008	OSA	M	180	87.5	40.2	1.21	2.12	1.4	0.92	2.18	1	41	20.7	6	3	2	10.7518	427.939	956.213	2.23446	318.738	10.9254	4.86584	51.4968	41.2984	2.47795	2.86288	2.23446
2	C:\DQEMG\Data\Concentric\1008\micro6.asd	M	Younger	1008	OSA	M	180	87.5	40.2	1.21	2.12	1.4	0.92	2.18	1	41	20.7	6	3	5	10.9198	746.042	1245.25	1.66914	415.084	69.8525	4.5419	81.4445	75.4182	2.01596	2.95738	1.66914
2	C:\DQEMG\Data\Concentric\1008\micro6.asd	M	Younger	1008	OSA	M	180	87.5	40.2	1.21	2.12	1.4	0.92	2.18	1	41	20.7	6	2	2	8.94582	224.073	383.504	1.71151	191.752	15.2584	4.0619	67.7848	42.042	4.61991	3.23599	1.71151
2	C:\DQEMG\Data\Concentric\1008\micro6.asd	M	Younger	1008	OSA	M	180	87.5	40.2	1.21	2.12	1.4	0.92	2.18	1	41	20.7	6	3	5	7.85384	608.355	730.887	1.20142	243.629	16.2416	3.98557	173.517	156.728	4.9979	3.30227	1.20142
2	C:\DQEMG\Data\Concentric\1008\micro7.asd	M	Younger	1008	OSA	M	180	87.5	40.2	1.21	2.12	1.4	0.92	2.18	1	41	20.7	7	4	5	19.1096	347.516	590.342	1.69875	147.585	32.5641	4.23972	113.176	22.594	47.669	6.36311	1.69875
2	C:\DQEMG\Data\Concentric\1008\micro7.asd	M	Younger	1008	OSA	M	180	87.5	40.2	1.21	2.12	1.4	0.92	2.18	1	41	20.7	7	3	5	20.7896	563.425	1059.21	1.87995	353.07	36.3118	4.63079	132.074	41.899	25.0315	4.7744	1.87995
2	C:\DQEMG\Data\Concentric\1008\micro7.asd	M	Younger	1008	OSA	M	180	87.5	40.2	1.21	2.12	1.4	0.92	2.18	1	41	20.7	7	2	3	6.88786	78.4545	82.3148	1.0492	41.1574	25.8672	2.94382	211.666	20.2488	66.8627	11.7597	1.0492
2	C:\DQEMG\Data\Concentric\1008\micro7.asd	M	Younger	1008	OSA	M	180	87.5	40.2	1.21	2.12	1.4	0.92	2.18	1	41	20.7	7	4	4	21.8816	190.723	695.804	3.64825	173.951	72.5258	5.92865	911.87	57.1714	34.4393	17.7069	3.64824
2	C:\DQEMG\Data\Concentric\1008\micro7.asd	M	Younger	1008	OSA	M	180	87.5	40.2	1.21	2.12	1.4	0.92	2.18	1	41	20.7	7	4	4	11.8438	198.481	418.755	2.1098	104.689	62.9959	4.40752	389.943	35.6356	21.7136	12.4944	2.1098
2	C:\DQEMG\Data\Concentric\1008\micro7.asd	M	Younger	1008	OSA	M	180	87.5	40.2	1.21	2.12	1.4	0.92	2.18	1	41	20.7	7	3	5	16.1277	746.447	1296.24	1.73655	432.08	44.419	4.60954	800.656	76.505	66.7367	12.3491	1.73655
2	C:\DQEMG\Data\Concentric\1008\micro8.asd	M	Younger	1008	OSA	M	180	87.5	40.2	1.21	2.12	1.4	0.92	2.18	1	41	20.7	8	3	3	11.5498	411.206	731.918	1.77993	243.973	15.4111	4.39399	17.4615	17.5032	1.97396	2.24073	1.77993
2	C:\DQEMG\Data\Concentric\1008\micro8.asd	M	Younger	1008	OSA	M	180	87.5	40.2	1.21	2.12	1.4	0.92	2.18	1	41	20.7	8	5	5	14.1117	203.692	430.85	2.1152	86.1701	83.8687	4.42418	168.721	68.3254	13.0197	4.30396	2.1152
2	C:\DQEMG\Data\Concentric\1008\micro8.asd	M	Younger	1008	OSA	M	180	87.5	40.2	1.21	2.12	1.4	0.92	2.18	1	41	20.7	8	3	5	11.2558	642.864	678.325	1.05516	226.108	17.0449	3.86328	21.3413	34.32	1.97396	2.15738	1.05516
2	C:\DQEMG\Data\Concentric\1008\micro8.asd	M	Younger	1008	OSA	M	180	87.5	40.2	1.21	2.12	1.4	0.92	2.18	1	41	20.7	8	5	5	12.5997	570.431	658.448	1.1543	131.69	41.8798	3.9105	621.57	80.8236	53.2969	9.59799	1.1543
2	C:\DQEMG\Data\Concentric\1008\micro9.asd	M	Younger	1008	OSA	M	180	87.5	40.2	1.21	2.12	1.4	0.92	2.18	1	41	20.7	9	5	5	13.4397	481.149	937.715	1.94891	187.543	26.6486	4.63119	27.4325	29.9442	3.82192	2.39243	1.94891
2	C:\DQEMG\Data\Concentric\1008\micro9.asd	M	Younger	1008	OSA	M	180	87.5	40.2	1.21	2.12	1.4	0.92	2.18	1	41	20.7	9	3	3	13.2297	559.719	702.886	1.25578	234.295	15.8788	4.00375	52.7448	48.763	2.77194	2.76975	1.25578
2	C:\DQEMG\Data\Concentric\1008\micro10.asd	M	Younger	1008	OSA	M	180	87.5	40.2	1.21	2.12	1.4	0.92	2.18	1	41	20.7	10	3	3	11.3818	152.972	293.315	1.91745	97.7718	17.7139	4.10205	174.658	41.5272	27.5514	5.8242	1.91744
2	C:\DQEMG\Data\Concentric\1008\micro10.asd	M	Younger	1008	OSA	M	180	87.5	40.2	1.21	2.12	1.4	0.92	2.18	1	41	20.7	10	3	5	12.0538	149.556	267.845	1.79094	89.2817	49.3225	3.96574	650.418	78.1924	55.0189	10.2113	1.79093
2	C:\DQEMG\Data\Concentric\1008\micro10.asd	M	Younger	1008	OSA	M	180	87.5	40.2	1.21	2.12	1.4	0.92	2.18	1	41	20.7	10	3	5	10.1218	305.828	315.315	1.03102	105.105	18.8092	3.5165	59.1231	48.2768	2.30995	2.90841	1.03102
2	C:\DQEMG\Data\Concentric\1008\micro10.asd	M	Younger	1008	OSA	M	180	87.5	40.2	1.21	2.12	1.4	0.92	2.18	1	41	20.7	10	3	3	5.1239	504.02	460.603	0.913859	153.534	8.62148	3.61631	53.0848	60.3174	1.88996	2.66053	0.913859
2	C:\DQEMG\Data\Concentric\1008\micro11.asd	M	Younger	1008	OSA	M	180	87.5	40.2	1.21	2.12	1.4	0.92	2.18	1	41	20.7	11	3	2	7.39185	264.256	308.171	1.16619	102.724	7.351	3.58821	314.122	43.4148	43.4271	8.873	1.16618
2	C:\DQEMG\Data\Concentric\1008\micro11.asd	M	Younger	1008	OSA	M	180	87.5	40.2	1.21	2.12	1.4	0.92	2.18	1	41	20.7	11	3	3	11.8858	305.654	539.275	1.76433	179.758	21.093	4.24956	178.222	40.183	26.6275	6.0393	1.76433
2	C:\DQEMG\Data\Concentric\1008\micro11.asd	M	Younger	1008	OSA	M	180	87.5	40.2	1.21	2.12	1.4	0.92	2.18	1	41	20.7	11	3	3	12.0118	736.835	503.606	0.683472	167.869	6.61638	3.55084	131.671	44.616	14.9097	4.6007	0.683472
2	C:\DQEMG\Data\Concentric\1008\micro11.asd	M	Younger	1008	OSA	M	180	87.5	40.2	1.21	2.12	1.4	0.92	2.18	1	41	20.7	11	3	3	11.5498	269.119	481.912	1.7907	160.637	17.3838	4.22065	555.496	83.7408	55.0609	8.55645	1.7907
2	C:\DQEMG\Data\Concentric\1008\micro12.asd	M	Younger	1008	OSA	M	180	87.5	40.2	1.21	2.12	1.4	0.92	2.18	1	41	20.7	12	3	3	8.31583	336.283	331.545	0.98591	110.515	9.89153	3.51262	52.6067	39.2106	1.93196	2.93505	0.985911
2	C:\DQEMG\Data\Concentric\1008\micro12.asd	M	Younger	1008	OSA	M	180	87.5	40.2	1.21	2.12	1.4	0.92	2.18	1	41	20.7	12	3	4	7.85384	146.892	198.737	1.35295	66.2458	34.5881	3.51994	81.3713	48.62	3.90592	3.36043	1.35295
2	C:\DQEMG\Data\Concentric\1008\micro13.asd	M	Younger	1008	OSA	M	180	87.5	40.2	1.21	2.12	1.4	0.92	2.18	1	41	20.7	13	3	3	7.68585	379.535	397.776	1.04806	132.592	12.1358	3.62731	53.8607	48.334	2.26795	2.7986	1.04806
2	C:\DQEMG\Data\Concentric\1008\micro13.asd	M	Younger	1008	OSA	M	180	87.5	40.2	1.21	2.12	1.4	0.92	2.18	1	41	20.7	13	3	3	9.19782	935.896	914.873	0.977538	304.958	7.31254	3.94876	87.2979	54.8262	3.40193	3.33125	0.977537
2	C:\DQEMG\Data\Concentric\958\micro1.asd	M	Younger	958	Control	M	160.5	61.6	39.5	1.1	2	1.59	1.16	2	3	41	8.6	1	3	3	13.1877	355.63	647.858	1.82172	215.953	8.20944	4.37272					1.82172
2	C:\DQEMG\Data\Concentric\958\micro2.asd	M	Younger	958	Control	M	160.5	61.6	39.5	1.1	2	1.59	1.16	2	3	41	8.6	2	3	4	6.25787	161.809	150.196	0.928234	50.0654	24.5601	3.13723	28.0135	13.2462	9.44981	3.23692	0.92823
2	C:\DQEMG\Data\Concentric\958\micro2.asd	M	Younger	958	Control	M	160.5	61.6	39.5	1.1	2	1.59	1.16	2	3	41	8.6	2	3	5	9.32381	475.723	605.279	1.27234	201.76	16.9638	3.94969	61.911	31.1256	9.8278	3.48219	1.27233
2	C:\DQEMG\Data\Concentric\958\micro2.asd	M	Younger	958	Control	M	160.5	61.6	39.5	1.1	2	1.59	1.16	2	3	41	8.6	2	3	3	10.2478	838.674	1277.61	1.52337	425.87	9.56009	4.44696	39.3884	14.3451	9.57581	3.90248	1.52337
2	C:\DQEMG\Data\Concentric\958\micro3.asd	M	Younger	958	Control	M	160.5	61.6	39.5	1.1	2	1.59	1.16	2	3	41	8.6	3	4	8	9.57581	114.88	177.621	1.54615	44.4053	108.325	3.60639					1.54614
2	C:\DQEMG\Data\Concentric\958\micro3.asd	M	Younger	958	Control	M	160.5	61.6	39.5	1.1	2	1.59	1.16	2	3	41	8.6	3	2	3	8.14784	98.0694	98.106	1.00037	49.053	24.5609	2.99191	42.2324	14.7609	9.7438	4.03021	1.00037
2	C:\DQEMG\Data\Concentric\958\micro4.asd	M	Younger	958	Control	M	160.5	61.6	39.5	1.1	2	1.59	1.16	2	3	41	8.6	4	3	3	10.7938	372.595	490.502	1.31645	163.501	11.3831	3.88768					1.31645
2	C:\DQEMG\Data\Concentric\958\micro4.asd	M	Younger	958	Control	M	160.5	61.6	39.5	1.1	2	1.59	1.16	2	3	41	8.6	4	3	3	13.9017	154.72	374.117	2.41802	124.706	14.6264	4.60757					2.41803
2	C:\DQEMG\Data\Concentric\958\micro5.asd	M	Younger	958	Control	M	160.5	61.6	39.5	1.1	2	1.59	1.16	2	3	41	8.6	5	3	3	13.2297	355.63	647.875	1.82177	215.958	8.27479	4.37277					1.82177
2	C:\DQEMG\Data\Concentric\958\micro6.asd	M	Younger	958	Control	M	160.5	61.6	39.5	1.1	2	1.59	1.16	2	3	41	8.6	6	2	2	7.22386	515.986	605.877	1.17421	302.939	1.41313	3.88685	39.5069	14.9094	12.7257	3.82326	1.17421
2	C:\DQEMG\Data\Concentric\958\micro6.asd	M	Younger	958	Control	M	160.5	61.6	39.5	1.1	2	1.59	1.16	2	3	41	8.6	6	2	2	11.0458	222.697	359.229	1.61308	179.615	3.90034	3.9608					1.61308
2	C:\DQEMG\Data\Concentric\958\micro6.asd	M	Younger	958	Control	M	160.5	61.6	39.5	1.1	2	1.59	1.16	2	3	41	8.6	6	2	6	10.5838	343.545	493.777	1.4373	246.888	15.4575	3.97328					1.4373
2	C:\DQEMG\Data\Concentric\958\micro7.asd	M	Younger	958	Control	M	160.5	61.6	39.5	1.1	2	1.59	1.16	2	3	41	8.6	7	3	5	17.0937	370.388	758.323	2.04738	252.774	36.4235	4.61603					2.04737
2	C:\DQEMG\Data\Concentric\958\micro8.asd	M	Younger	958	Control	M	160.5	61.6	39.5	1.1	2	1.59	1.16	2	3	41	8.6	8	3	3	16.5897	374.745	694.718	1.85384	231.573	7.93799	4.42758					1.85384
2	C:\DQEMG\Data\Concentric\958\micro8.asd	M	Younger	958	Control	M	160.5	61.6	39.5	1.1	2	1.59	1.16	2	3	41	8.6	8	3	5	9.7438	188.709	245.896	1.30305	81.9655	22.0135	3.57884					1.30304
2	C:\DQEMG\Data\Concentric\958\micro9.asd	M	Younger	958	Control	M	160.5	61.6	39.5	1.1	2	1.59	1.16	2	3	41	8.6	9	3	4	16.0017	304.56	641.767	2.10719	213.922	15.8336	4.59087					2.10719
2	C:\DQEMG\Data\Concentric\958\micro9.asd	M	Younger	958	Control	M	160.5	61.6	39.5	1.1	2	1.59	1.16	2	3	41	8.6	9	3	3	9.70181	195.216	335.684	1.71955	111.895	27.9018	4.01007					1.71955
2	C:\DQEMG\Data\Concentric\958\micro10.asd	M	Younger	958	Control	M	160.5	61.6	39.5	1.1	2	1.59	1.16	2	3	41	8.6	10	2	2	9.15582	271.385	410.092	1.51111	205.046	0.07493	3.94469	51.7361	26.5518	10.5838	3.37259	1.51111
2	C:\DQEMG\Data\Concentric\958\micro10.asd	M	Younger	958	Control	M	160.5	61.6	39.5	1.1	2	1.59	1.16	2	3	41	8.6	10	2	3	7.39185	125.438	163.427	1.30285	81.7133	33.6267	3.40128	65.2028	24.057	11.3398	4.09159	1.30285
2	C:\DQEMG\Data\Concentric\958\micro10.asd	M	Younger	958	Control	M	160.5	61.6	39.5	1.1	2	1.59	1.16	2	3	41	8.6	10	2	2	11.8858	390.083	535.782	1.37351	267.891	0.0521288	3.96467	62.2789	26.8488	12.0118	3.74854	1.37351
2	C:\DQEMG\Data\Concentric\958\micro11.asd	M	Younger	958	Control	M	160.5	61.6	39.5	1.1	2	1.59	1.16	2	3	41	8.6	11	2	3	10.0378	160.763	215.292	1.33919	107.646	9.26997	3.54537	62.4349	17.2557	17.9756	4.85515	1.33919
2	C:\DQEMG\Data\Concentric\958\micro11.asd	M	Younger	958	Control	M	160.5	61.6	39.5	1.1	2	1.59	1.16	2	3	41	8.6	11	2	2	11.0458	557.411	618.586	1.10975	309.293	3.91912	3.85592	52.6043	27.4725	10.8358	3.3537	1.10975
2	C:\DQEMG\Data\Concentric\958\micro11.asd	M	Younger	958	Control	M	160.5	61.6	39.5	1.1	2	1.59	1.16	2	3	41	8.6	11	2	2	8.02184	308.453	365.549	1.18511	182.775	1.262	3.67429	40.0532	16.9587	11.5498	3.5912	1.1851
2	C:\DQEMG\Data\Concentric\958\micro12.asd	M	Younger	958	Control	M	160.5	61.6	39.5	1.1	2	1.59	1.16	2	3	41	8.6	12	3	2	10.6258	716.141	935.239	1.30594	311.746	2.67321	4.16094	52.2101	17.226	17.1357	4.26707	1.30594
2	C:\DQEMG\Data\Concentric\958\micro12.asd	M	Younger	958	Control	M	160.5	61.6	39.5	1.1	2	1.59	1.16	2	3	41	8.6	12	3	3	10.5418	608.714	699.589	1.14929	233.196	9.34905	3.9337	235.496	123.374	10.9618	4.00002	1.14929
2	C:\DQEMG\Data\Concentric\958\micro12.asd	M	Younger	958	Control	M	160.5	61.6	39.5	1.1	2	1.59	1.16	2	3	41	8.6	12	4	5	8.56783	1098.21	1200.21	1.09288	300.051	10.9539	4.13356	135.754	39.798	14.8257	5.01094	1.09288
2	C:\DQEMG\Data\Concentric\958\micro12.asd	M	Younger	958	Control	M	160.5	61.6	39.5	1.1	2	1.59	1.16	2	3	41	8.6	12	2	4	10.3738	892.3	881.492	0.987888	440.746	5.16018	3.9384	232.82	98.0694	17.4297	4.36557	0.987887
2	C:\DQEMG\Data\Concentric\958\micro12.asd	M	Younger	958	Control	M	160.5	61.6	39.5	1.1	2	1.59	1.16	2	3	41	8.6	12	2	4	7.72785	157.044	253.28	1.6128	126.64	25.4347	3.80882	154.54	61.6275	18.7736	4.29742	1.6128
2	C:\DQEMG\Data\Concentric\958\micro13.asd	M	Younger	958	Control	M	160.5	61.6	39.5	1.1	2	1.59	1.16	2	3	41	8.6	13	3	3	11.1718	272.024	352.27	1.295	117.423	14.0859	3.7296					1.295
2	C:\DQEMG\Data\Concentric\958\micro13.asd	M	Younger	958	Control	M	160.5	61.6	39.5	1.1	2	1.59	1.16	2	3	41	8.6	13	3	3	15.2037	223.395	355.269	1.59032	118.423	19.5189	3.93939					1.59032
2	C:\DQEMG\Data\Concentric\958\micro13.asd	M	Younger	958	Control	M	160.5	61.6	39.5	1.1	2	1.59	1.16	2	3	41	8.6	13	3	2	10.4578	183.887	397.82	2.1634	132.607	9.16271	4.42795	148.58	31.5711	19.7816	6.20549	2.16339
2	C:\DQEMG\Data\Concentric\958\micro13.asd	M	Younger	958	Control	M	160.5	61.6	39.5	1.1	2	1.59	1.16	2	3	41	8.6	13	3	3	12.7257	318.911	497.93	1.56134	165.977	9.73766	4.06501	95.4292	35.7885	12.4318	4.22022	1.56134
2	C:\DQEMG\Data\Concentric\958\micro13.asd	M	Younger	958	Control	M	160.5	61.6	39.5	1.1	2	1.59	1.16	2	3	41	8.6	13	3	3	11.2978	215.377	427.119	1.98313	142.373	16.0103	4.31632	103.886	40.4811	11.3398	4.17354	1.98312
2	C:\DQEMG\Data\Concentric\958\micro14.asd	M	Younger	958	Control	M	160.5	61.6	39.5	1.1	2	1.59	1.16	2	3	41	8.6	14	4	4	15.6657	771.452	1356.14	1.75791	339.036	25.2335	4.64522	193.891	74.3391	14.3217	4.47941	1.75791
2	C:\DQEMG\Data\Concentric\958\micro14.asd	M	Younger	958	Control	M	160.5	61.6	39.5	1.1	2	1.59	1.16	2	3	41	8.6	14	2	7	12.1378	183.887	373.531	2.03131	186.766	46.5245	4.29586	161.191	49.7772	22.4276	4.93528	2.03131
2	C:\DQEMG\Data\Concentric\958\micro14.asd	M	Younger	958	Control	M	160.5	61.6	39.5	1.1	2	1.59	1.16	2	3	41	8.6	14	3	3	9.23981	869.583	1185.42	1.36321	395.14	15.2235	4.30252	65.1279	32.4918	9.36581	3.51621	1.36321
2	C:\DQEMG\Data\Concentric\958\micro14.asd	M	Younger	958	Control	M	160.5	61.6	39.5	1.1	2	1.59	1.16	2	3	41	8.6	14	5	6	13.6917	91.9723	206.661	2.24699	41.3323	82.1226	4.21065					2.24699
2	C:\DQEMG\Data\Concentric\958\micro15.asd	M	Younger	958	Control	M	160.5	61.6	39.5	1.1	2	1.59	1.16	2	3	41	8.6	15	3	3	13.8597	337.387	573.799	1.70072	191.266	6.58688	4.22884	115.161	47.5497	15.7077	4.09906	1.70071
2	C:\DQEMG\Data\Concentric\958\micro15.asd	M	Younger	958	Control	M	160.5	61.6	39.5	1.1	2	1.59	1.16	2	3	41	8.6	15	3	3	12.4318	263.019	481.74	1.83158	160.58	23.9121	4.25157	75.0421	26.0766	16.4217	4.29401	1.83158
2	C:\DQEMG\Data\Concentric\958\micro16.asd	M	Younger	958	Control	M	160.5	61.6	39.5	1.1	2	1.59	1.16	2	3	41	8.6	16	3	5	12.5577	749.49	1256.48	1.67644	418.825	26.8062	4.55121	165.488	72.0522	14.3217	4.15443	1.67645
2	C:\DQEMG\Data\Concentric\958\micro16.asd	M	Younger	958	Control	M	160.5	61.6	39.5	1.1	2	1.59	1.16	2	3	41	8.6	16	4	4	10.3738	739.439	893.037	1.20772	223.259	14.6342	4.07662	186.692	90.4959	13.4397	4.01962	1.20772
2	C:\DQEMG\Data\Concentric\958\micro16.asd	M	Younger	958	Control	M	160.5	61.6	39.5	1.1	2	1.59	1.16	2	3	41	8.6	16	3	3	8.39983	670.125	915.157	1.36565	305.052	18.5972	4.19181	59.8516	34.7193	9.8698	3.26444	1.36565
2	C:\DQEMG\Data\Concentric\958\micro16.asd	M	Younger	958	Control	M	160.5	61.6	39.5	1.1	2	1.59	1.16	2	3	41	8.6	16	2	2	10.2058	149.433	279.08	1.86759	139.54	7.23173	4.04204	155.621	53.6976	17.8076	4.62805	1.86759
2	C:\DQEMG\Data\Concentric\958\micro16.asd	M	Younger	958	Control	M	160.5	61.6	39.5	1.1	2	1.59	1.16	2	3	41	8.6	16	4	4	11.0458	130.725	189.758	1.45158	47.4396	38.8	3.56794					1.45158
2	C:\DQEMG\Data\Concentric\958\micro16.asd	M	Younger	958	Control	M	160.5	61.6	39.5	1.1	2	1.59	1.16	2	3	41	8.6	16	2	2	5.62789	97.7242	102.584	1.04973	51.292	8.32343	3.03973	93.0791	39.4119	11.2138	3.95733	1.04973
2	C:\DQEMG\Data\Concentric\958\micro18.asd	M	Younger	958	Control	M	160.5	61.6	39.5	1.1	2	1.59	1.16	2	3	41	8.6	18	3	3	6.71987	169.112	230.161	1.361	76.7202	13.2596	3.58917	54.751	27.621	8.60983	3.42346	1.361
1	C:\DQEMG\Data\Concentric\957\micro1.asd	M	Younger	957	Control	M	172.5	86.9	40	1.11	2	2	1.39	2.23	1	41	3	1	3	3	10.3738	222.414	296.264	1.33204	98.7545	8.14199	3.6792	194.944	63.366	22.4276	4.87833	1.33204
1	C:\DQEMG\Data\Concentric\957\micro2.asd	M	Younger	957	Control	M	172.5	86.9	40	1.11	2	2	1.39	2.23	1	41	3	2	3	3	15.7497	385.248	517.938	1.34443	172.646	12.06	3.93017	83.2133	15.6645	21.7136	6.50714	1.34443
1	C:\DQEMG\Data\Concentric\957\micro3.asd	M	Younger	957	Control	M	172.5	86.9	40	1.11	2	2	1.39	2.23	1	41	3	3	4	5	11.9698	190.951	331.2	1.73448	82.8	61.5278	4.0154					1.73448
1	C:\DQEMG\Data\Concentric\957\micro3.asd	M	Younger	957	Control	M	172.5	86.9	40	1.11	2	2	1.39	2.23	1	41	3	3	2	4	17.2197	139.412	381.37	2.73555	190.685	23.7684	4.87986	221.612	38.763	33.2633	7.30552	2.73556
1	C:\DQEMG\Data\Concentric\957\micro3.asd	M	Younger	957	Control	M	172.5	86.9	40	1.11	2	2	1.39	2.23	1	41	3	3	3	3	7.76984	183.32	202.427	1.10423	67.4758	12.504	3.36744					1.10423
1	C:\DQEMG\Data\Concentric\957\micro4.asd	M	Younger	957	Control	M	172.5	86.9	40	1.11	2	2	1.39	2.23	1	41	3	4	3	4	7.76984	193.358	178.859	0.925014	59.6196	34.5628	3.21138					0.925015
1	C:\DQEMG\Data\Concentric\957\micro4.asd	M	Younger	957	Control	M	172.5	86.9	40	1.11	2	2	1.39	2.23	1	41	3	4	2	2	3.02394	72.7293	57.6005	0.791984	28.8002	0	2.65369					0.791985
1	C:\DQEMG\Data\Concentric\957\micro4.asd	M	Younger	957	Control	M	172.5	86.9	40	1.11	2	2	1.39	2.23	1	41	3	4	3	5	14.8257	277.064	447.116	1.61376	149.039	27.5106	4.05635	68.3456	20.9745	11.7598	4.5802	1.61376
1	C:\DQEMG\Data\Concentric\957\micro4.asd	M	Younger	957	Control	M	172.5	86.9	40	1.11	2	2	1.39	2.23	1	41	3	4	5	5	13.9857	322.791	522.77	1.61953	104.554	58.1651	4.12845					1.61953
1	C:\DQEMG\Data\Concentric\957\micro4.asd	M	Younger	957	Control	M	172.5	86.9	40	1.11	2	2	1.39	2.23	1	41	3	4	3	4	8.86182	305.24	275.348	0.902069	91.7825	30.1538	3.38671	97.6932	37.4945	14.0277	4.1795	0.902071
1	C:\DQEMG\Data\Concentric\957\micro5.asd	M	Younger	957	Control	M	172.5	86.9	40	1.11	2	2	1.39	2.23	1	41	3	5	3	3	17.7236	592.342	1102.27	1.86087	367.424	14.1611	4.63344					1.86087
1	C:\DQEMG\Data\Concentric\957\micro5.asd	M	Younger	957	Control	M	172.5	86.9	40	1.11	2	2	1.39	2.23	1	41	3	5	3	3	15.5817	318.741	460.552	1.44491	153.517	7.44935	3.94835					1.44491
1	C:\DQEMG\Data\Concentric\957\micro7.asd	M	Younger	957	Control	M	172.5	86.9	40	1.11	2	2	1.39	2.23	1	41	3	7	3	5	14.6157	285.928	502.941	1.75898	167.647	34.6951	4.21523	124.384	25.96	25.9135	6.20568	1.75898
1	C:\DQEMG\Data\Concentric\957\micro7.asd	M	Younger	957	Control	M	172.5	86.9	40	1.11	2	2	1.39	2.23	1	41	3	7	5	7	14.4477	288.51	585.614	2.02979	117.123	70.7528	4.48995	131.795	35.282	22.1756	5.28303	2.02979
1	C:\DQEMG\Data\Concentric\957\micro8.asd	M	Younger	957	Control	M	172.5	86.9	40	1.11	2	2	1.39	2.23	1	41	3	8	2	2	8.44183	155.144	274.322	1.76818	137.161	2.70525	3.95891	239.427	37.052	31.9614	8.03073	1.76818
1	C:\DQEMG\Data\Concentric\957\micro8.asd	M	Younger	957	Control	M	172.5	86.9	40	1.11	2	2	1.39	2.23	1	41	3	8	2	2	16.0857	193.534	335.118	1.73157	167.559	9.37216	4.01833	42.8995	12.154	13.8597	4.61438	1.73157
1	C:\DQEMG\Data\Concentric\957\micro9.asd	M	Younger	957	Control	M	172.5	86.9	40	1.11	2	2	1.39	2.23	1	41	3	9	3	3	15.2037	244.544	451.578	1.84661	150.526	10.1776	4.23497					1.84661
1	C:\DQEMG\Data\Concentric\957\micro10.asd	M	Younger	957	Control	M	172.5	86.9	40	1.11	2	2	1.39	2.23	1	41	3	10	2	2	6.80386	136.36	137.811	1.01064	68.9053	5.78993	3.14533	225.482	40.061	23.8975	7.23119	1.01064
1	C:\DQEMG\Data\Concentric\957\micro11.asd	M	Younger	957	Control	M	172.5	86.9	40	1.11	2	2	1.39	2.23	1	41	3	11	5	5	16.2117	214.196	429.637	2.00581	85.9273	43.8613	4.33662	142.967	52.687	15.6657	4.43522	2.00581
1	C:\DQEMG\Data\Concentric\957\micro15.asd	M	Younger	957	Control	M	172.5	86.9	40	1.11	2	2	1.39	2.23	1	41	3	15	3	7	17.4717	193.24	439.542	2.27459	146.514	56.8196	4.56069	53.7611	24.7752	12.3058	3.56397	2.27459
1	C:\DQEMG\Data\Concentric\957\micro16.asd	M	Younger	957	Control	M	172.5	86.9	40	1.11	2	2	1.39	2.23	1	41	3	16	2	4	11.8858	221.592	379.356	1.71195	189.678	17.1391	4.05751	75.3161	26.7565	16.7577	4.2423	1.71196
1	C:\DQEMG\Data\Concentric\957\micro16.asd	M	Younger	957	Control	M	172.5	86.9	40	1.11	2	2	1.39	2.23	1	41	3	16	2	4	7.72785	114.817	105.396	0.917948	52.6981	17.5358	2.97795					0.917948
1	C:\DQEMG\Data\Concentric\957\micro17.asd	M	Younger	957	Control	M	172.5	86.9	40	1.11	2	2	1.39	2.23	1	41	3	17	2	4	11.2558	216.133	374.44	1.73245	187.22	10.7958	4.06717	91.8911	33.158	15.9597	4.2919	1.73245
1	C:\DQEMG\Data\Concentric\957\micro17.asd	M	Younger	957	Control	M	172.5	86.9	40	1.11	2	2	1.39	2.23	1	41	3	17	2	4	7.72785	128.846	107.719	0.836022	53.8593	13.1663	2.9461					0.836029
1	C:\DQEMG\Data\Concentric\957\micro17.asd	M	Younger	957	Control	M	172.5	86.9	40	1.11	2	2	1.39	2.23	1	41	3	17	3	6	9.11382	538.631	305.435	0.567057	101.812	11.9115	3.29835	43.4732	11.564	18.2276	4.82247	0.567058
1	C:\DQEMG\Data\Concentric\957\micro17.asd	M	Younger	957	Control	M	172.5	86.9	40	1.11	2	2	1.39	2.23	1	41	3	17	4	4	11.6758	129.551	252.25	1.94711	63.0624	51.4046	4.05955					1.94711
1	C:\DQEMG\Data\Concentric\957\micro18.asd	M	Younger	957	Control	M	172.5	86.9	40	1.11	2	2	1.39	2.23	1	41	3	18	3	4	17.8916	1176.64	2574.86	2.18831	858.287	2.87852	5.25896	161.88	38.055	29.1894	5.83425	2.18832
1	C:\DQEMG\Data\Concentric\957\micro18.asd	M	Younger	957	Control	M	172.5	86.9	40	1.11	2	2	1.39	2.23	1	41	3	18	3	5	12.7257	576.375	963.641	1.6719	321.214	14.1664	4.4326	103.414	45.1645	20.1176	3.94452	1.6719
1	C:\DQEMG\Data\Concentric\957\micro18.asd	M	Younger	957	Control	M	172.5	86.9	40	1.11	2	2	1.39	2.23	1	41	3	18	3	3	9.9118	447.764	541.411	1.20914	180.47	6.5548	3.86019	96.8482	45.548	16.7997	3.78476	1.20914
1	C:\DQEMG\Data\Concentric\957\micro18.asd	M	Younger	957	Control	M	172.5	86.9	40	1.11	2	2	1.39	2.23	1	41	3	18	6	8	13.6497	179.035	387.178	2.16258	64.5297	140.607	4.41552					2.16258
4	C:\DQEMG\Data\Concentric\865\micro1.asd	M	Younger	865	Control	M	178	93.8	42.6	1.17	2.08	1.85	1.49	2.53	3	39	0.63	1	3	3	15.4557	399.619	841.121	2.10481	280.374	14.4068	4.70645	81.0542	9.6942	17.3877	9.34761	2.10481
4	C:\DQEMG\Data\Concentric\865\micro1.asd	M	Younger	865	Control	M	178	93.8	42.6	1.17	2.08	1.85	1.49	2.53	3	39	0.63	1	3	3	14.5737	332.92	684.805	2.05697	228.268	13.9138	4.57931	60.8084	17.1536	13.8177	4.77929	2.05697
4	C:\DQEMG\Data\Concentric\865\micro2.asd	M	Younger	865	Control	M	178	93.8	42.6	1.17	2.08	1.85	1.49	2.53	3	39	0.63	2	3	3	15.2877	230.289	591.613	2.569	197.204	23.9531	4.93128	65.3137	20.083	14.5737	4.55502	2.569
4	C:\DQEMG\Data\Concentric\865\micro2.asd	M	Younger	865	Control	M	178	93.8	42.6	1.17	2.08	1.85	1.49	2.53	3	39	0.63	2	3	7	12.5157	841.484	1135.58	1.3495	378.528	14.4509	4.27454					1.3495
4	C:\DQEMG\Data\Concentric\865\micro2.asd	M	Younger	865	Control	M	178	93.8	42.6	1.17	2.08	1.85	1.49	2.53	3	39	0.63	2	2	2	8.23184	213.126	321.406	1.50806	160.703	2.80097	3.83669	174.82	40.6794	17.9336	5.90688	1.50806
4	C:\DQEMG\Data\Concentric\865\micro2.asd	M	Younger	865	Control	M	178	93.8	42.6	1.17	2.08	1.85	1.49	2.53	3	39	0.63	2	3	3	14.0697	915.587	1371.94	1.49842	457.312	12.1873	4.46013					1.49843
4	C:\DQEMG\Data\Concentric\865\micro3.asd	M	Younger	865	Control	M	178	93.8	42.6	1.17	2.08	1.85	1.49	2.53	3	39	0.63	3	3	3	13.3137	495.879	778.345	1.56963	259.448	11.3671	4.265					1.56963
4	C:\DQEMG\Data\Concentric\865\micro3.asd	M	Younger	865	Control	M	178	93.8	42.6	1.17	2.08	1.85	1.49	2.53	3	39	0.63	3	3	3	14.3637	288.033	666.052	2.31241	222.017	16.2216	4.77186					2.31242
4	C:\DQEMG\Data\Concentric\865\micro3.asd	M	Younger	865	Control	M	178	93.8	42.6	1.17	2.08	1.85	1.49	2.53	3	39	0.63	3	3	5	11.7598	737.992	697.619	0.945293	232.54	13.8913	3.81334	70.7144	20.7776	16.0857	4.72099	0.945293
4	C:\DQEMG\Data\Concentric\865\micro3.asd	M	Younger	865	Control	M	178	93.8	42.6	1.17	2.08	1.85	1.49	2.53	3	39	0.63	3	3	5	14.4477	979.416	862.28	0.880402	287.427	9.57041	3.87137	146.088	36.6628	16.2117	5.54886	0.880402
4	C:\DQEMG\Data\Concentric\865\micro4.asd	M	Younger	865	Control	M	178	93.8	42.6	1.17	2.08	1.85	1.49	2.53	3	39	0.63	4	3	5	15.7917	395.601	691.307	1.74749	230.436	11.2377	4.34474					1.74749
4	C:\DQEMG\Data\Concentric\865\micro5.asd	M	Younger	865	Control	M	178	93.8	42.6	1.17	2.08	1.85	1.49	2.53	3	39	0.63	5	3	5	13.3557	732.481	655.558	0.894983	218.519	10.8103	3.75978	34.08	12.5934	13.3137	3.80632	0.894983
4	C:\DQEMG\Data\Concentric\865\micro6.asd	M	Younger	865	Control	M	178	93.8	42.6	1.17	2.08	1.85	1.49	2.53	3	39	0.63	6	3	3	8.81982	335.503	441.047	1.31458	147.016	8.89649	3.84028					1.31458
4	C:\DQEMG\Data\Concentric\865\micro6.asd	M	Younger	865	Control	M	178	93.8	42.6	1.17	2.08	1.85	1.49	2.53	3	39	0.63	6	3	3	12.9357	509.827	812.78	1.59423	270.927	8.09503	4.30165	32.2675	13.2578	11.2138	3.55632	1.59423
4	C:\DQEMG\Data\Concentric\865\micro6.asd	M	Younger	865	Control	M	178	93.8	42.6	1.17	2.08	1.85	1.49	2.53	3	39	0.63	6	3	3	7.26585	498.863	501.839	1.00596	167.28	12.5705	3.70395	127.407	35.0018	15.0777	5.1841	1.00597
4	C:\DQEMG\Data\Concentric\865\micro7.asd	M	Younger	865	Control	M	178	93.8	42.6	1.17	2.08	1.85	1.49	2.53	3	39	0.63	7	3	5	16.0017	1738.01	2770.16	1.59386	923.386	15.5174	4.83392					1.59387
4	C:\DQEMG\Data\Concentric\865\micro7.asd	M	Younger	865	Control	M	178	93.8	42.6	1.17	2.08	1.85	1.49	2.53	3	39	0.63	7	2	2	7.05586	582.954	502.999	0.862844	251.499	3.49055	3.62848					0.862845
4	C:\DQEMG\Data\Concentric\865\micro8.asd	M	Younger	865	Control	M	178	93.8	42.6	1.17	2.08	1.85	1.49	2.53	3	39	0.63	8	2	2	8.77782	232.929	279.691	1.20075	139.845	5.5446	3.56798	31.684	14.2846	9.44981	3.37292	1.20076
4	C:\DQEMG\Data\Concentric\865\micro8.asd	M	Younger	865	Control	M	178	93.8	42.6	1.17	2.08	1.85	1.49	2.53	3	39	0.63	8	2	5	16.5477	717.385	1791.11	2.49672	895.553	84.6735	5.35247	61.038	18.5428	17.4297	4.55991	2.49672
4	C:\DQEMG\Data\Concentric\865\micro9.asd	M	Younger	865	Control	M	178	93.8	42.6	1.17	2.08	1.85	1.49	2.53	3	39	0.63	9	2	6	16.0017	261.859	679.654	2.5955	339.827	24.2328	5.01356					2.5955
4	C:\DQEMG\Data\Concentric\865\micro9.asd	M	Younger	865	Control	M	178	93.8	42.6	1.17	2.08	1.85	1.49	2.53	3	39	0.63	9	3	3	9.07182	316.618	560.507	1.77029	186.836	25.7795	4.27083	91.2317	29.7772	14.1117	4.53769	1.77029
4	C:\DQEMG\Data\Concentric\865\micro9.asd	M	Younger	865	Control	M	178	93.8	42.6	1.17	2.08	1.85	1.49	2.53	3	39	0.63	9	3	3	11.3398	411.673	732.314	1.77887	244.105	21.3818	4.39342					1.77887
4	C:\DQEMG\Data\Concentric\865\micro10.asd	M	Younger	865	Control	M	178	93.8	42.6	1.17	2.08	1.85	1.49	2.53	3	39	0.63	10	2	4	15.7077	227.993	649.061	2.84685	324.531	10.5363	5.20477					2.84685
4	C:\DQEMG\Data\Concentric\865\micro10.asd	M	Younger	865	Control	M	178	93.8	42.6	1.17	2.08	1.85	1.49	2.53	3	39	0.63	10	3	3	13.6497	261.514	578.159	2.21081	192.72	15.935	4.62831	27.0697	15.0094	9.70181	2.97988	2.21081
4	C:\DQEMG\Data\Concentric\865\micro11.asd	M	Younger	865	Control	M	178	93.8	42.6	1.17	2.08	1.85	1.49	2.53	3	39	0.63	11	3	5	13.5657	725.364	968.669	1.33543	322.89	23.1661	4.19598	105.267	16.157	27.8454	7.72362	1.33542
4	C:\DQEMG\Data\Concentric\865\micro11.asd	M	Younger	865	Control	M	178	93.8	42.6	1.17	2.08	1.85	1.49	2.53	3	39	0.63	11	3	3	9.32381	501.504	521.853	1.04058	173.951	5.36225	3.74085					1.04058
4	C:\DQEMG\Data\Concentric\865\micro11.asd	M	Younger	865	Control	M	178	93.8	42.6	1.17	2.08	1.85	1.49	2.53	3	39	0.63	11	3	5	9.9118	432.968	662.923	1.53111	220.974	33.1765	4.16757					1.53111
4	C:\DQEMG\Data\Concentric\865\micro11.asd	M	Younger	865	Control	M	178	93.8	42.6	1.17	2.08	1.85	1.49	2.53	3	39	0.63	11	2	2	7.97984	191.027	330.068	1.72786	165.034	10.2163	4.00896					1.72786
4	C:\DQEMG\Data\Concentric\865\micro11.asd	M	Younger	865	Control	M	178	93.8	42.6	1.17	2.08	1.85	1.49	2.53	3	39	0.63	11	5	7	10.3738	408.114	550.153	1.34804	110.031	78.2419	3.95882					1.34804
4	C:\DQEMG\Data\Concentric\865\micro11.asd	M	Younger	865	Control	M	178	93.8	42.6	1.17	2.08	1.85	1.49	2.53	3	39	0.63	11	3	3	10.6678	497.715	739.549	1.48589	246.516	10.1488	4.18287	25.2762	11.8686	7.76984	3.20407	1.48589
4	C:\DQEMG\Data\Concentric\865\micro11.asd	M	Younger	865	Control	M	178	93.8	42.6	1.17	2.08	1.85	1.49	2.53	3	39	0.63	11	3	3	8.31583	494.558	449.564	0.909021	149.855	10.2542	3.60324					0.909022
4	C:\DQEMG\Data\Concentric\865\micro11.asd	M	Younger	865	Control	M	178	93.8	42.6	1.17	2.08	1.85	1.49	2.53	3	39	0.63	11	3	7	9.23981	339.521	424.606	1.2506	141.535	35.5537	3.78147					1.2506
4	C:\DQEMG\Data\Concentric\865\micro11.asd	M	Younger	865	Control	M	178	93.8	42.6	1.17	2.08	1.85	1.49	2.53	3	39	0.63	11	3	3	15.2877	498.232	1041.49	2.09037	347.163	25.5588	4.7878	56.6291	18.1804	14.8677	4.37445	2.09037
4	C:\DQEMG\Data\Concentric\865\micro11.asd	M	Younger	865	Control	M	178	93.8	42.6	1.17	2.08	1.85	1.49	2.53	3	39	0.63	11	4	7	19.1936	410.812	758.179	1.84556	189.545	84.9867	4.4592					1.84556
4	C:\DQEMG\Data\Concentric\865\micro11.asd	M	Younger	865	Control	M	178	93.8	42.6	1.17	2.08	1.85	1.49	2.53	3	39	0.63	11	5	7	7.76984	320.809	461.91	1.43983	92.3819	74.414	3.94607					1.43983
4	C:\DQEMG\Data\Concentric\865\micro12.asd	M	Younger	865	Control	M	178	93.8	42.6	1.17	2.08	1.85	1.49	2.53	3	39	0.63	12	3	3	16.6737	723.24	1230.56	1.70146	410.187	14.0079	4.56074	21.6372	10.3586	9.07182	3.10412	1.70145
4	C:\DQEMG\Data\Concentric\865\micro12.asd	M	Younger	865	Control	M	178	93.8	42.6	1.17	2.08	1.85	1.49	2.53	3	39	0.63	12	3	3	12.6837	580.658	965.993	1.66362	321.998	20.606	4.42754	36.9135	13.6202	12.0958	3.84439	1.66362
4	C:\DQEMG\Data\Concentric\865\micro12.asd	M	Younger	865	Control	M	178	93.8	42.6	1.17	2.08	1.85	1.49	2.53	3	39	0.63	12	3	3	5.92188	299.054	325.413	1.08814	108.471	14.0307	3.56389					1.08814
4	C:\DQEMG\Data\Concentric\865\micro13.asd	M	Younger	865	Control	M	178	93.8	42.6	1.17	2.08	1.85	1.49	2.53	3	39	0.63	13	3	5	14.7837	216.685	629.951	2.90722	209.984	36.6093	5.24305	84.0717	30.9852	17.9336	4.20444	2.90722
4	C:\DQEMG\Data\Concentric\865\micro13.asd	M	Younger	865	Control	M	178	93.8	42.6	1.17	2.08	1.85	1.49	2.53	3	39	0.63	13	3	3	15.6237	991.011	1426.71	1.43965	475.571	6.68984	4.43573					1.43965
4	C:\DQEMG\Data\Concentric\865\micro13.asd	M	Younger	865	Control	M	178	93.8	42.6	1.17	2.08	1.85	1.49	2.53	3	39	0.63	13	3	5	13.4817	338.832	724.59	2.13849	241.53	18.2619	4.66848	21.7653	11.0532	7.34985	3.01263	2.13849
4	C:\DQEMG\Data\Concentric\865\micro14.asd	M	Younger	865	Control	M	178	93.8	42.6	1.17	2.08	1.85	1.49	2.53	3	39	0.63	14	2	3	12.5157	326.95	562.503	1.72045	281.252	5.53897	4.23494					1.72046
4	C:\DQEMG\Data\Concentric\865\micro14.asd	M	Younger	865	Control	M	178	93.8	42.6	1.17	2.08	1.85	1.49	2.53	3	39	0.63	14	2	3	8.73583	277.759	410.1	1.47646	205.05	9.99173	3.92013					1.47646
4	C:\DQEMG\Data\Concentric\865\micro14.asd	M	Younger	865	Control	M	178	93.8	42.6	1.17	2.08	1.85	1.49	2.53	3	39	0.63	14	5	4	8.48383	600.921	622.01	1.0351	124.402	18.7363	3.81391					1.03509
4	C:\DQEMG\Data\Concentric\865\micro14.asd	M	Younger	865	Control	M	178	93.8	42.6	1.17	2.08	1.85	1.49	2.53	3	39	0.63	14	3	3	15.8757	402.431	826.21	2.05305	275.403	17.3299	4.65774					2.05305
4	C:\DQEMG\Data\Concentric\865\micro14.asd	M	Younger	865	Control	M	178	93.8	42.6	1.17	2.08	1.85	1.49	2.53	3	39	0.63	14	3	3	11.0458	515.911	681.802	1.32155	227.267	14.486	4.03412					1.32155
4	C:\DQEMG\Data\Concentric\865\micro15.asd	M	Younger	865	Control	M	178	93.8	42.6	1.17	2.08	1.85	1.49	2.53	3	39	0.63	15	2	2	5.79588	179.719	244.122	1.35835	122.061	0.447145	3.61295	29.9298	17.818	6.97186	2.93061	1.35835
4	C:\DQEMG\Data\Concentric\865\micro15.asd	M	Younger	865	Control	M	178	93.8	42.6	1.17	2.08	1.85	1.49	2.53	3	39	0.63	15	2	2	6.71987	341.989	517.721	1.51385	258.861	0	4.04786					1.51385
4	C:\DQEMG\Data\Concentric\865\micro19.asd	M	Younger	865	Control	M	178	93.8	42.6	1.17	2.08	1.85	1.49	2.53	3	39	0.63	19	2	2	8.35783	213.609	397.996	1.8632	198.998	3.47623	4.19282	50.1312	21.5628	13.0197	3.6586	1.8632
4	C:\DQEMG\Data\Concentric\865\micro19.asd	M	Younger	865	Control	M	178	93.8	42.6	1.17	2.08	1.85	1.49	2.53	3	39	0.63	19	3	3	16.0857	330.246	571.059	1.72919	190.353	24.8489	4.24803	41.4873	25.3076	8.48383	3.04257	1.72919
4	C:\DQEMG\Data\Concentric\865\micro19.asd	M	Younger	865	Control	M	178	93.8	42.6	1.17	2.08	1.85	1.49	2.53	3	39	0.63	19	3	3	12.0118	414.657	869.334	2.09652	289.778	10.8862	4.7142	134.987	62.4234	10.4158	3.95779	2.09651
4	C:\DQEMG\Data\Concentric\865\micro19.asd	M	Younger	865	Control	M	178	93.8	42.6	1.17	2.08	1.85	1.49	2.53	3	39	0.63	19	2	2	10.6258	253.349	645.5	2.54787	322.75	6.38322	4.95159	112.712	47.4744	12.3478	4.05062	2.54787
4	C:\DQEMG\Data\Concentric\865\micro19.asd	M	Younger	865	Control	M	178	93.8	42.6	1.17	2.08	1.85	1.49	2.53	3	39	0.63	19	2	2	10.5838	286.515	619.895	2.16357	309.948	2.76582	4.62072	105.936	51.34	11.4658	3.77388	2.16357
4	C:\DQEMG\Data\Concentric\865\micro20.asd	M	Younger	865	Control	M	178	93.8	42.6	1.17	2.08	1.85	1.49	2.53	3	39	0.63	20	3	3	15.0777	533.994	1026.43	1.92218	342.144	17.5937	4.64971	136.449	57.531	11.0878	4.13165	1.92218
4	C:\DQEMG\Data\Concentric\865\micro20.asd	M	Younger	865	Control	M	178	93.8	42.6	1.17	2.08	1.85	1.49	2.53	3	39	0.63	20	2	2	8.65183	178.331	370.505	2.07763	185.253	0.345622	4.32885	37.828	16.0966	11.5918	3.5568	2.07763
4	C:\DQEMG\Data\Concentric\865\micro20.asd	M	Younger	865	Control	M	178	93.8	42.6	1.17	2.08	1.85	1.49	2.53	3	39	0.63	20	2	2	14.1537	330.188	749.573	2.27014	374.786	3.17333	4.7889	159.688	54.0278	22.0076	4.68828	2.27014
4	C:\DQEMG\Data\Concentric\865\micro20.asd	M	Younger	865	Control	M	178	93.8	42.6	1.17	2.08	1.85	1.49	2.53	3	39	0.63	20	3	3	10.9618	231.278	462.729	2.00075	154.243	25.8629	4.36488	36.3973	21.442	10.6678	3.02874	2.00075
4	C:\DQEMG\Data\Concentric\865\micro20.asd	M	Younger	865	Control	M	178	93.8	42.6	1.17	2.08	1.85	1.49	2.53	3	39	0.63	20	2	2	18.8996	301.777	998.691	3.30937	499.346	11.9627	5.78905	187.199	49.6186	21.5456	5.4684	3.30937
4	C:\DQEMG\Data\Concentric\865\micro21.asd	M	Younger	865	Control	M	178	93.8	42.6	1.17	2.08	1.85	1.49	2.53	3	39	0.63	21	3	3	19.1936	631.084	1462.59	2.31758	487.53	26.7975	5.11767	173.36	34.2166	12.5577	6.60078	2.31758
4	C:\DQEMG\Data\Concentric\865\micro21.asd	M	Younger	865	Control	M	178	93.8	42.6	1.17	2.08	1.85	1.49	2.53	3	39	0.63	21	3	3	10.2058	363.646	626.773	1.72358	208.924	10.7103	4.28426	93.4297	38.807	13.3977	3.99646	1.72358
4	C:\DQEMG\Data\Concentric\865\micro22.asd	M	Younger	865	Control	M	178	93.8	42.6	1.17	2.08	1.85	1.49	2.53	3	39	0.63	22	3	3	13.2717	192.771	512.892	2.66063	170.964	20.4324	4.94567	100.672	45.9644	16.7997	3.85264	2.66063
4	C:\DQEMG\Data\Concentric\865\micro22.asd	M	Younger	865	Control	M	178	93.8	42.6	1.17	2.08	1.85	1.49	2.53	3	39	0.63	22	3	3	17.8076	494.782	1109.5	2.24239	369.832	16.0873	4.93682	172.385	77.2818	16.9257	4.11868	2.2424
4	C:\DQEMG\Data\Concentric\865\micro22.asd	M	Younger	865	Control	M	178	93.8	42.6	1.17	2.08	1.85	1.49	2.53	3	39	0.63	22	2	3	5.45989	104.075	67.5457	0.649009	33.7728	19.2047	2.66636					0.64901
4	C:\DQEMG\Data\Concentric\865\micro23.asd	M	Younger	865	Control	M	178	93.8	42.6	1.17	2.08	1.85	1.49	2.53	3	39	0.63	23	3	5	15.1617	323.966	523.21	1.61502	174.403	41.1853	4.12552					1.61502
4	C:\DQEMG\Data\Concentric\865\micro23.asd	M	Younger	865	Control	M	178	93.8	42.6	1.17	2.08	1.85	1.49	2.53	3	39	0.63	23	2	2	5.41789	136.555	105.507	0.772633	52.7533	11.1181	2.90794					0.772634
4	C:\DQEMG\Data\Concentric\865\micro23.asd	M	Younger	865	Control	M	178	93.8	42.6	1.17	2.08	1.85	1.49	2.53	3	39	0.63	23	3	3	13.7337	294.749	340.842	1.15638	113.614	13.6514	3.62583					1.15638
4	C:\DQEMG\Data\Concentric\865\micro23.asd	M	Younger	865	Control	M	178	93.8	42.6	1.17	2.08	1.85	1.49	2.53	3	39	0.63	23	3	5	5.45989	196.652	146.839	0.746693	48.9463	41.331	3.04039					0.746695
5	C:\DQEMG\Data\Concentric\583\micro1.asd	M	Younger	583	Control	M	169.5	88.9	39.5	1	2	2	1	2		39	8.7	1	5	5	9.28181	127.218	212.726	1.67214	42.5453	76.7833	3.77669					1.67214
5	C:\DQEMG\Data\Concentric\583\micro1.asd	M	Younger	583	Control	M	169.5	88.9	39.5	1	2	2	1	2		39	8.7	1	3	3	7.76984	333.39	491.072	1.47296	163.691	23.1883	3.99592	88.5904	33.453	10.2898	4.17264	1.47297
5	C:\DQEMG\Data\Concentric\583\micro2.asd	M	Younger	583	Control	M	169.5	88.9	39.5	1	2	2	1	2		39	8.7	2	3	3	9.70181	790.646	1145.09	1.4483	381.698	12.8884	4.34628	36.302	11.2985	13.5657	4.26601	1.4483
5	C:\DQEMG\Data\Concentric\583\micro2.asd	M	Younger	583	Control	M	169.5	88.9	39.5	1	2	2	1	2		39	8.7	2	3	3	8.86182	239.003	395.871	1.65634	131.957	20.5079	4.03475					1.65634
5	C:\DQEMG\Data\Concentric\583\micro2.asd	M	Younger	583	Control	M	169.5	88.9	39.5	1	2	2	1	2		39	8.7	2	3	3	8.23184	369.342	480.039	1.29971	160.013	10.3286	3.86714					1.29971
5	C:\DQEMG\Data\Concentric\583\micro2.asd	M	Younger	583	Control	M	169.5	88.9	39.5	1	2	2	1	2		39	8.7	2	3	6	6.76186	106.757	184.343	1.72676	61.4478	80.5089	3.75515					1.72675
5	C:\DQEMG\Data\Concentric\583\micro3.asd	M	Younger	583	Control	M	169.5	88.9	39.5	1	2	2	1	2		39	8.7	3	3	3	9.9538	303.797	502.569	1.65429	167.523	26.094	4.13688	23.7388	8.4665	11.4658	3.73155	1.65429
5	C:\DQEMG\Data\Concentric\583\micro3.asd	M	Younger	583	Control	M	169.5	88.9	39.5	1	2	2	1	2		39	8.7	3	2	2	8.02184	264.551	452.767	1.71146	226.384	7.23181	4.13396	29.3823	9.8235	12.3058	3.98329	1.71145
5	C:\DQEMG\Data\Concentric\583\micro3.asd	M	Younger	583	Control	M	169.5	88.9	39.5	1	2	2	1	2		39	8.7	3	2	2	7.55985	213.744	313.773	1.46798	156.887	12.4256	3.79788	22.9136	9.735	10.5838	3.34207	1.46799
5	C:\DQEMG\Data\Concentric\583\micro3.asd	M	Younger	583	Control	M	169.5	88.9	39.5	1	2	2	1	2		39	8.7	3	3	3	13.3557	777.41	1041.04	1.33911	347.014	18.1413	4.22976					1.33911
5	C:\DQEMG\Data\Concentric\583\micro3.asd	M	Younger	583	Control	M	169.5	88.9	39.5	1	2	2	1	2		39	8.7	3	3	3	5.75388	180.105	202.754	1.12576	67.5846	37.4037	3.38128					1.12575
5	C:\DQEMG\Data\Concentric\583\micro3.asd	M	Younger	583	Control	M	169.5	88.9	39.5	1	2	2	1	2		39	8.7	3	2	7	16.0857	1073.52	1269.88	1.18291	634.939	37.4091	4.21372					1.18291
5	C:\DQEMG\Data\Concentric\583\micro3.asd	M	Younger	583	Control	M	169.5	88.9	39.5	1	2	2	1	2		39	8.7	3	5	5	15.4557	538.465	872.098	1.6196	174.42	72.8371	4.35076	102.769	19.116	16.1697	6.65747	1.6196
5	C:\DQEMG\Data\Concentric\583\micro3.asd	M	Younger	583	Control	M	169.5	88.9	39.5	1	2	2	1	2		39	8.7	3	3	5	7.18186	633.199	424.181	0.669901	141.394	22.2638	3.47144					0.669902
5	C:\DQEMG\Data\Concentric\583\micro3.asd	M	Younger	583	Control	M	169.5	88.9	39.5	1	2	2	1	2		39	8.7	3	5	11	14.8677	839.025	1300.38	1.54987	260.076	86.9627	4.47365					1.54987
5	C:\DQEMG\Data\Concentric\583\micro4.asd	M	Younger	583	Control	M	169.5	88.9	39.5	1	2	2	1	2		39	8.7	4	3	3	7.76984	346.102	393.73	1.13761	131.243	29.8878	3.67682	114.123	83.3375	7.51785	3.29025	1.13761
5	C:\DQEMG\Data\Concentric\583\micro5.asd	M	Younger	583	Control	M	169.5	88.9	39.5	1	2	2	1	2		39	8.7	5	3	3	5.71189	214.496	251.307	1.17162	83.7691	28.5368	3.50304	114.334	78.706	9.32381	3.34868	1.17162
5	C:\DQEMG\Data\Concentric\583\micro5.asd	M	Younger	583	Control	M	169.5	88.9	39.5	1	2	2	1	2		39	8.7	5	3	3	19.5716	932.141	879.567	0.9436	293.189	10.6994	3.91308	211.613	58.2035	25.4515	5.40069	0.943599
5	C:\DQEMG\Data\Concentric\583\micro6.asd	M	Younger	583	Control	M	169.5	88.9	39.5	1	2	2	1	2		39	8.7	6	3	7	11.7598	306.745	440.249	1.43523	146.75	20.8687	3.922					1.43523
5	C:\DQEMG\Data\Concentric\583\micro6.asd	M	Younger	583	Control	M	169.5	88.9	39.5	1	2	2	1	2		39	8.7	6	3	3	5.66989	219.062	191.633	0.87479	63.8778	9.11609	3.21536					0.874789
5	C:\DQEMG\Data\Concentric\583\micro7.asd	M	Younger	583	Control	M	169.5	88.9	39.5	1	2	2	1	2		39	8.7	7	3	5	11.5078	186.867	339.682	1.81777	113.227	32.3693	4.08931					1.81777
5	C:\DQEMG\Data\Concentric\583\micro8.asd	M	Younger	583	Control	M	169.5	88.9	39.5	1	2	2	1	2		39	8.7	8	3	5	8.81982	203.745	268.344	1.31706	89.448	32.0567	3.62615					1.31706
5	C:\DQEMG\Data\Concentric\583\micro8.asd	M	Younger	583	Control	M	169.5	88.9	39.5	1	2	2	1	2		39	8.7	8	3	3	5.33389	231.258	241.422	1.04395	80.4741	12.9218	3.40805					1.04395
5	C:\DQEMG\Data\Concentric\583\micro8.asd	M	Younger	583	Control	M	169.5	88.9	39.5	1	2	2	1	2		39	8.7	8	2	2	8.02184	194.786	305.84	1.57013	152.92	5.11869	3.85969	36.5758	14.8975	10.8778	3.62828	1.57013
5	C:\DQEMG\Data\Concentric\583\micro8.asd	M	Younger	583	Control	M	169.5	88.9	39.5	1	2	2	1	2		39	8.7	8	3	3	10.1638	651.117	687.237	1.05547	229.079	12.2148	3.86913	34.2948	13.039	11.3398	3.74541	1.05547
5	C:\DQEMG\Data\Concentric\583\micro8.asd	M	Younger	583	Control	M	169.5	88.9	39.5	1	2	2	1	2		39	8.7	8	2	2	4.7879	209.294	186.327	0.890264	93.1634	4.40486	3.21102					0.890264
5	C:\DQEMG\Data\Concentric\583\micro9.asd	M	Younger	583	Control	M	169.5	88.9	39.5	1	2	2	1	2		39	8.7	9	3	3	17.7236	1231.49	1506.61	1.2234	502.202	18.3704	4.31384	176.683	93.1905	20.8316	3.86531	1.2234
5	C:\DQEMG\Data\Concentric\583\micro10.asd	M	Younger	583	Control	M	169.5	88.9	39.5	1	2	2	1	2		39	8.7	10	3	3	9.53381	918.904	1021.75	1.11192	340.583	11.7216	4.07519	100.835	52.1304	10.7938	3.65137	1.11192
5	C:\DQEMG\Data\Concentric\583\micro10.asd	M	Younger	583	Control	M	169.5	88.9	39.5	1	2	2	1	2		39	8.7	10	3	7	8.31583	190.046	219.378	1.15434	73.1259	41.3321	3.4332					1.15434
5	C:\DQEMG\Data\Concentric\583\micro10.asd	M	Younger	583	Control	M	169.5	88.9	39.5	1	2	2	1	2		39	8.7	10	3	3	9.23981	333.795	498.238	1.49265	166.079	12.9091	4.01613	28.4977	19.9662	4.7879	2.72759	1.49265
5	C:\DQEMG\Data\Concentric\583\micro11.asd	M	Younger	583	Control	M	169.5	88.9	39.5	1	2	2	1	2		39	8.7	11	3	3	9.07182	352.118	393.78	1.11832	131.26	10.7108	3.66501					1.11832
5	C:\DQEMG\Data\Concentric\583\micro11.asd	M	Younger	583	Control	M	169.5	88.9	39.5	1	2	2	1	2		39	8.7	11	3	5	7.81184	517.426	660.289	1.2761	220.096	45.057	3.98995					1.2761
5	C:\DQEMG\Data\Concentric\583\micro11.asd	M	Younger	583	Control	M	169.5	88.9	39.5	1	2	2	1	2		39	8.7	11	1	3	11.5078	126.466	190.225	1.50416	190.225	38.734	3.60613					1.50416
5	C:\DQEMG\Data\Concentric\583\micro13.asd	M	Younger	583	Control	M	169.5	88.9	39.5	1	2	2	1	2		39	8.7	13	3	3	9.9118	923.239	1023.3	1.10838	341.101	11.9045	4.07369					1.10838
5	C:\DQEMG\Data\Concentric\583\micro13.asd	M	Younger	583	Control	M	169.5	88.9	39.5	1	2	2	1	2		39	8.7	13	3	7	7.72785	190.913	218.501	1.14451	72.8338	39.343	3.42534					1.14451
5	C:\DQEMG\Data\Concentric\583\micro13.asd	M	Younger	583	Control	M	169.5	88.9	39.5	1	2	2	1	2		39	8.7	13	3	3	9.28181	332.234	501.26	1.50875	167.087	13.9701	4.0302					1.50876
5	C:\DQEMG\Data\Concentric\583\micro14.asd	M	Younger	583	Control	M	169.5	88.9	39.5	1	2	2	1	2		39	8.7	14	3	9	12.3478	276.631	478.075	1.7282	159.358	55.3803	4.17011					1.7282
5	C:\DQEMG\Data\Concentric\583\micro14.asd	M	Younger	583	Control	M	169.5	88.9	39.5	1	2	2	1	2		39	8.7	14	3	3	7.85384	598.461	640.138	1.06964	213.379	10.5128	3.84668					1.06964
5	C:\DQEMG\Data\Concentric\583\micro15.asd	M	Younger	583	Control	M	169.5	88.9	39.5	1	2	2	1	2		39	8.7	15	3	7	10.9198	491.936	582.219	1.18353	194.073	43.4673	3.87543					1.18353
5	C:\DQEMG\Data\Concentric\583\micro15.asd	M	Younger	583	Control	M	169.5	88.9	39.5	1	2	2	1	2		39	8.7	15	4	7	11.7178	279.752	344.822	1.2326	86.2054	46.3843	3.67937					1.2326
5	C:\DQEMG\Data\Concentric\583\micro15.asd	M	Younger	583	Control	M	169.5	88.9	39.5	1	2	2	1	2		39	8.7	15	4	4	7.26585	127.391	183.03	1.43676	45.7575	62.137	3.5419					1.43676
5	C:\DQEMG\Data\Concentric\583\micro15.asd	M	Younger	583	Control	M	169.5	88.9	39.5	1	2	2	1	2		39	8.7	15	2	8	11.9278	147.043	328.241	2.23228	164.121	57.4686	4.39972	85.5165	27.7005	20.0336	4.52967	2.23228
5	C:\DQEMG\Data\Concentric\583\micro16.asd	M	Younger	583	Control	M	169.5	88.9	39.5	1	2	2	1	2		39	8.7	16	3	5	11.1298	627.188	597.02	0.9519	199.007	11.8422	3.7493					0.9519
5	C:\DQEMG\Data\Concentric\583\micro16.asd	M	Younger	583	Control	M	169.5	88.9	39.5	1	2	2	1	2		39	8.7	16	3	5	5.37589	367.897	322.486	0.876565	107.495	14.6661	3.44229					0.876566
5	C:\DQEMG\Data\Concentric\583\micro16.asd	M	Younger	583	Control	M	169.5	88.9	39.5	1	2	2	1	2		39	8.7	16	3	7	11.4238	447.834	474.547	1.05965	158.182	32.8536	3.71077	25.4498	10.6495	11.3398	3.41709	1.05965
5	C:\DQEMG\Data\Concentric\583\micro16.asd	M	Younger	583	Control	M	169.5	88.9	39.5	1	2	2	1	2		39	8.7	16	3	3	5.75388	572.22	468.105	0.81805	156.035	9.40404	3.57561					0.818051
5	C:\DQEMG\Data\Concentric\583\micro16.asd	M	Younger	583	Control	M	169.5	88.9	39.5	1	2	2	1	2		39	8.7	16	3	5	6.17388	388.127	319.519	0.823234	106.506	29.166	3.41221					0.823233
5	C:\DQEMG\Data\Concentric\583\micro16.asd	M	Younger	583	Control	M	169.5	88.9	39.5	1	2	2	1	2		39	8.7	16	3	3	7.55985	163.343	227.199	1.39094	75.7331	28.8394	3.60403					1.39093
5	C:\DQEMG\Data\Concentric\583\micro17.asd	M	Younger	583	Control	M	169.5	88.9	39.5	1	2	2	1	2		39	8.7	17	3	3	5.0399	182.07	210.634	1.15688	70.2113	13.254	3.41712					1.15688
5	C:\DQEMG\Data\Concentric\583\micro17.asd	M	Younger	583	Control	M	169.5	88.9	39.5	1	2	2	1	2		39	8.7	17	3	4	4.24192	331.021	167.047	0.504643	55.6824	17.7667	3.0245					0.504642
5	C:\DQEMG\Data\Concentric\583\micro17.asd	M	Younger	583	Control	M	169.5	88.9	39.5	1	2	2	1	2		39	8.7	17	4	4	10.8358	273.105	322.153	1.17959	80.5383	39.4497	3.61592					1.17959
5	C:\DQEMG\Data\Concentric\583\micro17.asd	M	Younger	583	Control	M	169.5	88.9	39.5	1	2	2	1	2		39	8.7	17	2	6	5.75388	289.173	252.133	0.871909	126.066	19.3084	3.33307					0.871911
5	C:\DQEMG\Data\Concentric\583\micro17.asd	M	Younger	583	Control	M	169.5	88.9	39.5	1	2	2	1	2		39	8.7	17	3	3	5.1659	189.7	238.563	1.25758	79.5209	8.21145	3.53565					1.25758
5	C:\DQEMG\Data\Concentric\583\micro17.asd	M	Younger	583	Control	M	169.5	88.9	39.5	1	2	2	1	2		39	8.7	17	3	5	11.8858	501.184	648.307	1.29355	216.102	21.4393	3.99355					1.29355
5	C:\DQEMG\Data\Concentric\583\micro18.asd	M	Younger	583	Control	M	169.5	88.9	39.5	1	2	2	1	2		39	8.7	18	3	3	10.2478	172.764	307.008	1.77703	102.336	11.3081	4.01449	32.9716	9.322	12.5577	4.50648	1.77704
5	C:\DQEMG\Data\Concentric\583\micro19.asd	M	Younger	583	Control	M	169.5	88.9	39.5	1	2	2	1	2		39	8.7	19	3	3	12.7677	370.151	468.984	1.26701	156.328	17.169	3.83539					1.26701
5	C:\DQEMG\Data\Concentric\583\micro19.asd	M	Younger	583	Control	M	169.5	88.9	39.5	1	2	2	1	2		39	8.7	19	2	2	4.28391	200.277	105.174	0.525141	52.5868	4.01155	2.82677					0.525143
5	C:\DQEMG\Data\Concentric\583\micro19.asd	M	Younger	583	Control	M	169.5	88.9	39.5	1	2	2	1	2		39	8.7	19	3	3	5.62789	583.838	451.396	0.773153	150.465	6.23701	3.53945					0.773153
5	C:\DQEMG\Data\Concentric\583\micro19.asd	M	Younger	583	Control	M	169.5	88.9	39.5	1	2	2	1	2		39	8.7	19	1	3	7.51785	104.445	178.051	1.70474	178.051	74.5434	3.72362					1.70473
5	C:\DQEMG\Data\Concentric\583\micro20.asd	M	Younger	583	Control	M	169.5	88.9	39.5	1	2	2	1	2		39	8.7	20	3	5	9.7858	288.711	434.597	1.5053	144.866	35.5355	3.96577					1.5053
5	C:\DQEMG\Data\Concentric\583\micro20.asd	M	Younger	583	Control	M	169.5	88.9	39.5	1	2	2	1	2		39	8.7	20	2	4	5.45989	166.002	151.455	0.91237	75.7275	17.688	3.13248					0.912369
5	C:\DQEMG\Data\Concentric\583\micro20.asd	M	Younger	583	Control	M	169.5	88.9	39.5	1	2	2	1	2		39	8.7	20	2	4	5.2499	158.834	125.706	0.791427	62.8529	33.2787	2.99237					0.79143
5	C:\DQEMG\Data\Concentric\583\micro20.asd	M	Younger	583	Control	M	169.5	88.9	39.5	1	2	2	1	2		39	8.7	20	2	2	4.45191	126.582	150.382	1.18802	75.191	3.15068	3.29039					1.18802
5	C:\DQEMG\Data\Concentric\583\micro21.asd	M	Younger	583	Control	M	169.5	88.9	39.5	1	2	2	1	2		39	8.7	21	3	3	6.21588	198.543	248.853	1.2534	82.951	15.4148	3.55125					1.2534
5	C:\DQEMG\Data\Concentric\583\micro21.asd	M	Younger	583	Control	M	169.5	88.9	39.5	1	2	2	1	2		39	8.7	21	2	4	8.48383	94.5608	151.266	1.59966	75.6328	24.7555	3.57538					1.59967
2	C:\DQEMG\Data\Concentric\992\micro1.asd	F	Younger	992	Control	F	153	78.8	39.3	1.19	2.4	2.21	1.17	2.32	3	37	5.7	1	2	4	12.5157	304.29	409.595	1.34607	204.798	10.667	3.82936	44.1452	25.7562	10.6258	3.12485	1.34607
2	C:\DQEMG\Data\Concentric\992\micro1.asd	F	Younger	992	Control	F	153	78.8	39.3	1.19	2.4	2.21	1.17	2.32	3	37	5.7	1	3	3	12.1378	259.038	539.14	2.08132	179.713	9.67813	4.49468	237.857	75.7926	23.7295	5.01789	2.08132
2	C:\DQEMG\Data\Concentric\992\micro1.asd	F	Younger	992	Control	F	153	78.8	39.3	1.19	2.4	2.21	1.17	2.32	3	37	5.7	1	3	3	10.8778	342.93	456.904	1.33235	152.301	9.78371	3.86756					1.33235
2	C:\DQEMG\Data\Concentric\992\micro2.asd	F	Younger	992	Control	F	153	78.8	39.3	1.19	2.4	2.21	1.17	2.32	3	37	5.7	2	3	3	10.3738	440.68	406.956	0.923472	135.652	11.8085	3.5676	37.8996	14.8707	12.8517	3.72094	0.923473
2	C:\DQEMG\Data\Concentric\992\micro2.asd	F	Younger	992	Control	F	153	78.8	39.3	1.19	2.4	2.21	1.17	2.32	3	37	5.7	2	3	3	17.4297	621.978	605.003	0.972709	201.668	7.20624	3.76648	168.012	60.4791	19.6976	4.55962	0.972708
2	C:\DQEMG\Data\Concentric\992\micro2.asd	F	Younger	992	Control	F	153	78.8	39.3	1.19	2.4	2.21	1.17	2.32	3	37	5.7	2	3	3	9.9958	569.02	592.692	1.0416	197.564	4.69887	3.79673	121.316	52.4349	10.5838	4.03327	1.0416
2	C:\DQEMG\Data\Concentric\992\micro3.asd	F	Younger	992	Control	F	153	78.8	39.3	1.19	2.4	2.21	1.17	2.32	3	37	5.7	3	3	3	12.4738	260.393	547.722	2.10344	182.574	14.867	4.51907	91.3403	39.0033	14.6577	3.93296	2.10344
2	C:\DQEMG\Data\Concentric\992\micro3.asd	F	Younger	992	Control	F	153	78.8	39.3	1.19	2.4	2.21	1.17	2.32	3	37	5.7	3	2	2	10.4158	156.259	263.62	1.68707	131.81	7.11871	3.88092	90.5298	24.723	15.5817	5.05487	1.68707
2	C:\DQEMG\Data\Concentric\992\micro3.asd	F	Younger	992	Control	F	153	78.8	39.3	1.19	2.4	2.21	1.17	2.32	3	37	5.7	3	3	3	8.90382	664.484	853.075	1.28382	284.358	14.439	4.1063	245.672	136.235	17.9336	3.93758	1.28382
2	C:\DQEMG\Data\Concentric\992\micro4.asd	F	Younger	992	Control	F	153	78.8	39.3	1.19	2.4	2.21	1.17	2.32	3	37	5.7	4	4	4	6.76186	290.375	241.536	0.831808	60.3841	29.1386	3.29477					0.831807
2	C:\DQEMG\Data\Concentric\992\micro4.asd	F	Younger	992	Control	F	153	78.8	39.3	1.19	2.4	2.21	1.17	2.32	3	37	5.7	4	3	3	8.44183	174.398	179.687	1.03033	59.8956	24.184	3.27187	82.9266	29.4462	14.9937	4.28524	1.03033
2	C:\DQEMG\Data\Concentric\992\micro4.asd	F	Younger	992	Control	F	153	78.8	39.3	1.19	2.4	2.21	1.17	2.32	3	37	5.7	4	3	2	4.9979	243.57	284.324	1.16732	94.7748	4.75684	3.55394	130.257	45.4608	21.2936	4.5229	1.16732
2	C:\DQEMG\Data\Concentric\992\micro4.asd	F	Younger	992	Control	F	153	78.8	39.3	1.19	2.4	2.21	1.17	2.32	3	37	5.7	4	3	3	19.8656	863.708	1625.66	1.88219	541.888	16.5169	4.81855	347.003	121.364	21.9656	4.94328	1.88219
2	C:\DQEMG\Data\Concentric\992\micro4.asd	F	Younger	992	Control	F	153	78.8	39.3	1.19	2.4	2.21	1.17	2.32	3	37	5.7	4	2	2	10.4158	106.548	235.897	2.21401	117.949	36.4004	4.24154	69.6714	27.0477	11.3398	4.008	2.214
2	C:\DQEMG\Data\Concentric\992\micro4.asd	F	Younger	992	Control	F	153	78.8	39.3	1.19	2.4	2.21	1.17	2.32	3	37	5.7	4	3	3	4.9979	217.81	223.393	1.02563	74.4642	17.6874	3.36371					1.02563
2	C:\DQEMG\Data\Concentric\992\micro4.asd	F	Younger	992	Control	F	153	78.8	39.3	1.19	2.4	2.21	1.17	2.32	3	37	5.7	4	2	2	6.71987	444.82	285.278	0.641334	142.639	1.07291	3.28952					0.641334
2	C:\DQEMG\Data\Concentric\992\micro5.asd	F	Younger	992	Control	F	153	78.8	39.3	1.19	2.4	2.21	1.17	2.32	3	37	5.7	5	3	5	13.7757	504.045	691.319	1.37154	230.44	16.4157	4.07401	231.19	92.8035	24.6955	4.45874	1.37154
2	C:\DQEMG\Data\Concentric\992\micro5.asd	F	Younger	992	Control	F	153	78.8	39.3	1.19	2.4	2.21	1.17	2.32	3	37	5.7	5	3	3	9.44981	522.33	460.534	0.881691	153.511	7.34808	3.59964	279.296	228.669	7.72785	3.58061	0.881692
2	C:\DQEMG\Data\Concentric\992\micro6.asd	F	Younger	992	Control	F	153	78.8	39.3	1.19	2.4	2.21	1.17	2.32	3	37	5.7	6	4	4	15.6657	1529.96	1525.72	0.997231	381.431	11.0831	4.18191	159.752	42.0291	23.4355	5.42454	0.997229
2	C:\DQEMG\Data\Concentric\992\micro6.asd	F	Younger	992	Control	F	153	78.8	39.3	1.19	2.4	2.21	1.17	2.32	3	37	5.7	6	2	6	12.4318	324.415	435.198	1.34149	217.599	40.3049	3.85259	90.6568	28.3392	17.7236	4.65138	1.34149
2	C:\DQEMG\Data\Concentric\992\micro6.asd	F	Younger	992	Control	F	153	78.8	39.3	1.19	2.4	2.21	1.17	2.32	3	37	5.7	6	3	3	13.7337	555.393	908.667	1.63608	302.889	12.8844	4.38068	238.057	81.3276	23.3095	4.83737	1.63608
2	C:\DQEMG\Data\Concentric\992\micro6.asd	F	Younger	992	Control	F	153	78.8	39.3	1.19	2.4	2.21	1.17	2.32	3	37	5.7	6	2	2	8.86182	191.935	200.774	1.04605	100.387	8.79269	3.32921					1.04605
2	C:\DQEMG\Data\Concentric\992\micro6.asd	F	Younger	992	Control	F	153	78.8	39.3	1.19	2.4	2.21	1.17	2.32	3	37	5.7	6	3	4	7.34985	370.3	255.311	0.689471	85.1037	19.3401	3.25802	244.112	98.8551	17.2617	4.46439	0.689471
2	C:\DQEMG\Data\Concentric\992\micro7.asd	F	Younger	992	Control	F	153	78.8	39.3	1.19	2.4	2.21	1.17	2.32	3	37	5.7	7	3	3	11.0878	257.106	507.054	1.97216	169.018	12.4658	4.38227	58.682	33.6897	13.1877	3.26933	1.97216
2	C:\DQEMG\Data\Concentric\992\micro7.asd	F	Younger	992	Control	F	153	78.8	39.3	1.19	2.4	2.21	1.17	2.32	3	37	5.7	7	3	3	11.7178	300.544	549.818	1.82941	183.273	13.3789	4.30732	137.248	73.4679	9.8698	3.73423	1.82941
2	C:\DQEMG\Data\Concentric\992\micro8.asd	F	Younger	992	Control	F	153	78.8	39.3	1.19	2.4	2.21	1.17	2.32	3	37	5.7	8	3	3	14.5317	781.425	832.878	1.06585	277.626	6.04489	3.95873	227.393	71.4753	24.1075	5.03558	1.06585
2	C:\DQEMG\Data\Concentric\992\micro8.asd	F	Younger	992	Control	F	153	78.8	39.3	1.19	2.4	2.21	1.17	2.32	3	37	5.7	8	2	4	10.1218	356.788	371.011	1.03987	185.506	19.8066	3.59227	87.2799	25.2027	17.3037	4.86456	1.03986
2	C:\DQEMG\Data\Concentric\992\micro9.asd	F	Younger	992	Control	F	153	78.8	39.3	1.19	2.4	2.21	1.17	2.32	3	37	5.7	9	3	3	11.6758	520.778	679.473	1.30473	226.491	7.40311	4.02138	69.9674	27.2691	12.8517	4.00148	1.30473
2	C:\DQEMG\Data\Concentric\992\micro9.asd	F	Younger	992	Control	F	153	78.8	39.3	1.19	2.4	2.21	1.17	2.32	3	37	5.7	9	5	5	12.6417	473.513	496.611	1.04878	99.3221	33.0237	3.72411	102.113	46.6047	13.3557	3.85948	1.04878
2	C:\DQEMG\Data\Concentric\992\micro9.asd	F	Younger	992	Control	F	153	78.8	39.3	1.19	2.4	2.21	1.17	2.32	3	37	5.7	9	3	3	8.06384	333.845	367.005	1.09933	122.335	5.08095	3.62287	73.8635	21.9555	16.1277	4.70578	1.09933
2	C:\DQEMG\Data\Concentric\992\micro9.asd	F	Younger	992	Control	F	153	78.8	39.3	1.19	2.4	2.21	1.17	2.32	3	37	5.7	9	3	5	11.9698	733.585	999.942	1.36309	333.314	24.2162	4.22854					1.36309
2	C:\DQEMG\Data\Concentric\992\micro10.asd	F	Younger	992	Control	F	153	78.8	39.3	1.19	2.4	2.21	1.17	2.32	3	37	5.7	10	3	3	14.4897	269.785	601.676	2.2302	200.559	15.1654	4.66122	62.372	36.8262	9.53381	3.25984	2.23021
2	C:\DQEMG\Data\Concentric\992\micro11.asd	F	Younger	992	Control	F	153	78.8	39.3	1.19	2.4	2.21	1.17	2.32	3	37	5.7	11	3	3	14.9517	649.865	812.542	1.25032	270.847	10.1221	4.06315					1.25032
2	C:\DQEMG\Data\Concentric\992\micro12.asd	F	Younger	992	Control	F	153	78.8	39.3	1.19	2.4	2.21	1.17	2.32	3	37	5.7	12	3	3	12.7677	254.171	546.267	2.14921	182.089	12.067	4.55434	87.6596	43.9479	12.8937	3.63756	2.14921
2	C:\DQEMG\Data\Concentric\992\micro12.asd	F	Younger	992	Control	F	153	78.8	39.3	1.19	2.4	2.21	1.17	2.32	3	37	5.7	12	3	3	9.9958	178.976	340.443	1.90217	113.481	28.1732	4.15497	140.882	77.3793	12.7677	3.70929	1.90217
2	C:\DQEMG\Data\Concentric\992\micro13.asd	F	Younger	992	Control	F	153	78.8	39.3	1.19	2.4	2.21	1.17	2.32	3	37	5.7	13	3	7	16.7157	376.05	573.681	1.52555	191.227	47.026	4.10079					1.52554
2	C:\DQEMG\Data\Concentric\992\micro14.asd	F	Younger	992	Control	F	153	78.8	39.3	1.19	2.4	2.21	1.17	2.32	3	37	5.7	14	4	7	13.3137	663.435	664.793	1.00205	166.198	30.2479	3.82384					1.00205
2	C:\DQEMG\Data\Concentric\992\micro14.asd	F	Younger	992	Control	F	153	78.8	39.3	1.19	2.4	2.21	1.17	2.32	3	37	5.7	14	3	5	13.6497	535.095	498.714	0.93201	166.238	41.7687	3.66044					0.93201
2	C:\DQEMG\Data\Concentric\992\micro16.asd	F	Younger	992	Control	F	153	78.8	39.3	1.19	2.4	2.21	1.17	2.32	3	37	5.7	16	2	2	3.56993	119.945	84.0838	0.70102	42.0419	0	2.78					0.70102
2	C:\DQEMG\Data\Concentric\992\micro16.asd	F	Younger	992	Control	F	153	78.8	39.3	1.19	2.4	2.21	1.17	2.32	3	37	5.7	16	3	3	12.1798	984.745	815.853	0.828491	271.951	4.35887	3.82181					0.828492
2	C:\DQEMG\Data\Concentric\992\micro16.asd	F	Younger	992	Control	F	153	78.8	39.3	1.19	2.4	2.21	1.17	2.32	3	37	5.7	16	2	2	9.61781	122.82	175.845	1.43173	87.9224	22.2846	3.521					1.43173
2	C:\DQEMG\Data\Concentric\992\micro17.asd	F	Younger	992	Control	F	153	78.8	39.3	1.19	2.4	2.21	1.17	2.32	3	37	5.7	17	2	2	8.27383	328.383	448.486	1.36574	224.243	4.47382	3.88212					1.36574
2	C:\DQEMG\Data\Concentric\992\micro17.asd	F	Younger	992	Control	F	153	78.8	39.3	1.19	2.4	2.21	1.17	2.32	3	37	5.7	17	1	1	6.04788	124.66	168.655	1.35292	168.655	6.54981	3.44865					1.35292
2	C:\DQEMG\Data\Concentric\992\micro18.asd	F	Younger	992	Control	F	153	78.8	39.3	1.19	2.4	2.21	1.17	2.32	3	37	5.7	18	3	3	10.5418	189.601	392.42	2.06971	130.807	15.9598	4.34756	110.785	75.0177	9.19782	3.35195	2.06971
2	C:\DQEMG\Data\Concentric\992\micro18.asd	F	Younger	992	Control	F	153	78.8	39.3	1.19	2.4	2.21	1.17	2.32	3	37	5.7	18	3	3	9.9118	353.902	522.538	1.4765	174.179	17.5734	4.02539	213.058	131.696	8.90382	3.73737	1.4765
2	C:\DQEMG\Data\Concentric\992\micro19.asd	F	Younger	992	Control	F	153	78.8	39.3	1.19	2.4	2.21	1.17	2.32	3	37	5.7	19	2	6	4.03192	321.77	164.535	0.511345	82.2677	25.4467	3.01889					0.511344
2	C:\DQEMG\Data\Concentric\992\micro19.asd	F	Younger	992	Control	F	153	78.8	39.3	1.19	2.4	2.21	1.17	2.32	3	37	5.7	19	3	4	13.6917	252.713	485.19	1.91993	161.73	34.198	4.32255					1.91992
2	C:\DQEMG\Data\Concentric\992\micro19.asd	F	Younger	992	Control	F	153	78.8	39.3	1.19	2.4	2.21	1.17	2.32	3	37	5.7	19	6	13	10.8358	422.74	459.365	1.08664	76.5608	75.1088	3.71271					1.08664
2	C:\DQEMG\Data\Concentric\992\micro19.asd	F	Younger	992	Control	F	153	78.8	39.3	1.19	2.4	2.21	1.17	2.32	3	37	5.7	19	2	2	4.32591	99.7625	88.5056	0.887163	44.2528	1.03746	2.88613					0.887163
2	C:\DQEMG\Data\Concentric\992\micro19.asd	F	Younger	992	Control	F	153	78.8	39.3	1.19	2.4	2.21	1.17	2.32	3	37	5.7	19	3	4	11.1298	265.765	347.978	1.30934	115.993	25.6274	3.73384					1.30934
2	C:\DQEMG\Data\Concentric\992\micro19.asd	F	Younger	992	Control	F	153	78.8	39.3	1.19	2.4	2.21	1.17	2.32	3	37	5.7	19	3	3	2.89794	284.74	162.579	0.570975	54.1931	7.83522	3.02542					0.570974
1	C:\DQEMG\Data\Concentric\948\micro1.asd	M	Younger	948	OSA	M	178.5	95.7	43.7	1.55	2.68	2	1.58	3.05	0.5	37	55.9	1	1	4	11.3818	191.829	426.952	2.22569	426.952	75.1968	4.50861					2.22569
1	C:\DQEMG\Data\Concentric\948\micro1.asd	M	Younger	948	OSA	M	178.5	95.7	43.7	1.55	2.68	2	1.58	3.05	0.5	37	55.9	1	1	3	8.39983	136.117	301.527	2.21521	301.527	26.5832	4.34912					2.2152
1	C:\DQEMG\Data\Concentric\948\micro3.asd	M	Younger	948	OSA	M	178.5	95.7	43.7	1.55	2.68	2	1.58	3.05	0.5	37	55.9	3	3	3	20.2856	441.855	794.043	1.79707	264.681	16.7034	4.44235	107.652	61.971	20.7056	3.52932	1.79707
1	C:\DQEMG\Data\Concentric\948\micro3.asd	M	Younger	948	OSA	M	178.5	95.7	43.7	1.55	2.68	2	1.58	3.05	0.5	37	55.9	3	4	4	14.5737	222.656	544.695	2.44635	136.174	20.3521	4.79399	55.2427	22.1552	11.4238	3.83892	2.44635
1	C:\DQEMG\Data\Concentric\948\micro4.asd	M	Younger	948	OSA	M	178.5	95.7	43.7	1.55	2.68	2	1.58	3.05	0.5	37	55.9	4	3	3	12.5577	293.32	618.431	2.10838	206.144	12.5187	4.57573	53.2111	16.7753	19.4456	4.39666	2.10838
1	C:\DQEMG\Data\Concentric\948\micro4.asd	M	Younger	948	OSA	M	178.5	95.7	43.7	1.55	2.68	2	1.58	3.05	0.5	37	55.9	4	4	4	8.44183	301.599	403.445	1.33769	100.861	23.5427	3.81712	69.4834	21.7693	15.7917	4.52965	1.33769
1	C:\DQEMG\Data\Concentric\948\micro5.asd	M	Younger	948	OSA	M	178.5	95.7	43.7	1.55	2.68	2	1.58	3.05	0.5	37	55.9	5	2	4	4.9139	115.029	63.4655	0.551732	31.7327	18.2896	2.61254	26.8348	14.8004	11.2138	2.98339	0.551735
1	C:\DQEMG\Data\Concentric\948\micro6.asd	M	Younger	948	OSA	M	178.5	95.7	43.7	1.55	2.68	2	1.58	3.05	0.5	37	55.9	6	3	5	10.0378	129.688	219.993	1.69632	73.3309	34.0969	3.80923	28.0122	11.7586	11.4238	3.45263	1.69633
1	C:\DQEMG\Data\Concentric\948\micro7.asd	M	Younger	948	OSA	M	178.5	95.7	43.7	1.55	2.68	2	1.58	3.05	0.5	37	55.9	7	3	5	13.9437	342.02	909.7	2.65979	303.233	30.0726	5.19384	38.4689	22.2006	12.1378	3.07915	2.65979
1	C:\DQEMG\Data\Concentric\948\micro7.asd	M	Younger	948	OSA	M	178.5	95.7	43.7	1.55	2.68	2	1.58	3.05	0.5	37	55.9	7	4	5	12.2218	432.797	737.041	1.70297	184.26	34.8543	4.33926	56.0598	32.6653	8.73583	3.23027	1.70297
1	C:\DQEMG\Data\Concentric\948\micro9.asd	M	Younger	948	OSA	M	178.5	95.7	43.7	1.55	2.68	2	1.58	3.05	0.5	37	55.9	9	3	3	20.9576	243.89	734.092	3.00993	244.697	48.752	5.39712	12.4941	10.1923	6.55187	2.23411	3.00993
1	C:\DQEMG\Data\Concentric\948\micro9.asd	M	Younger	948	OSA	M	178.5	95.7	43.7	1.55	2.68	2	1.58	3.05	0.5	37	55.9	9	2	3	6.92986	162.561	143.351	0.881831	71.6755	9.81126	3.09285					0.881829
1	C:\DQEMG\Data\Concentric\948\micro9.asd	M	Younger	948	OSA	M	178.5	95.7	43.7	1.55	2.68	2	1.58	3.05	0.5	37	55.9	9	3	3	9.57581	291.664	356.688	1.22294	118.896	21.3809	3.68782					1.22294
1	C:\DQEMG\Data\Concentric\948\micro9.asd	M	Younger	948	OSA	M	178.5	95.7	43.7	1.55	2.68	2	1.58	3.05	0.5	37	55.9	9	3	3	7.43385	159.736	224.018	1.40243	74.6727	13.8567	3.60583					1.40243
1	C:\DQEMG\Data\Concentric\948\micro10.asd	M	Younger	948	OSA	M	178.5	95.7	43.7	1.55	2.68	2	1.58	3.05	0.5	37	55.9	10	3	3	14.4057	209.02	312.212	1.49369	104.071	32.0014	3.81388					1.49369
1	C:\DQEMG\Data\Concentric\948\micro10.asd	M	Younger	948	OSA	M	178.5	95.7	43.7	1.55	2.68	2	1.58	3.05	0.5	37	55.9	10	2	2	10.0798	143.714	236.73	1.64723	118.365	8.60725	3.80473					1.64723
1	C:\DQEMG\Data\Concentric\948\micro10.asd	M	Younger	948	OSA	M	178.5	95.7	43.7	1.55	2.68	2	1.58	3.05	0.5	37	55.9	10	3	3	14.1117	334.277	510.26	1.52646	170.087	18.699	4.05056	44.7689	14.2102	13.3977	4.30308	1.52646
1	C:\DQEMG\Data\Concentric\948\micro11.asd	M	Younger	948	OSA	M	178.5	95.7	43.7	1.55	2.68	2	1.58	3.05	0.5	37	55.9	11	3	3	15.7497	218.468	457.175	2.09264	152.392	19.1819	4.43203	19.162	12.4623	8.35783	2.6332	2.09264
1	C:\DQEMG\Data\Concentric\948\micro11.asd	M	Younger	948	OSA	M	178.5	95.7	43.7	1.55	2.68	2	1.58	3.05	0.5	37	55.9	11	3	5	11.8858	274.911	434.847	1.58177	144.949	36.6253	4.02097					1.58177
1	C:\DQEMG\Data\Concentric\948\micro11.asd	M	Younger	948	OSA	M	178.5	95.7	43.7	1.55	2.68	2	1.58	3.05	0.5	37	55.9	11	3	3	8.56783	251.682	378.021	1.50198	126.007	21.4106	3.90283	17.7929	13.8697	6.76186	2.42493	1.50198
1	C:\DQEMG\Data\Concentric\968\micro2.asd	F	Younger	968	OSA	F	158	90.9	35.6	1.17	2.35	1.67	1.35	2.26	2	34	25.8	2	3	3	16.6317	342.4	719.488	2.10131	239.829	10.4398	4.63584					2.10131
1	C:\DQEMG\Data\Concentric\968\micro3.asd	F	Younger	968	OSA	F	158	90.9	35.6	1.17	2.35	1.67	1.35	2.26	2	34	25.8	3	2	5	12.2638	332.63	607.877	1.82749	303.939	13.5484	4.34945	92.8481	12.3939	27.7194	8.58464	1.82749
1	C:\DQEMG\Data\Concentric\968\micro3.asd	F	Younger	968	OSA	F	158	90.9	35.6	1.17	2.35	1.67	1.35	2.26	2	34	25.8	3	2	3	14.4477	281.706	539.717	1.91589	269.858	7.15462	4.36568					1.91589
1	C:\DQEMG\Data\Concentric\968\micro4.asd	F	Younger	968	OSA	F	158	90.9	35.6	1.17	2.35	1.67	1.35	2.26	2	34	25.8	4	3	3	13.8597	223.676	474.621	2.12191	158.207	9.86377	4.47153	81.5281	30.9994	11.8858	4.12134	2.12191
1	C:\DQEMG\Data\Concentric\968\micro5.asd	F	Younger	968	OSA	F	158	90.9	35.6	1.17	2.35	1.67	1.35	2.26	2	34	25.8	5	3	3	11.6338	394.632	501.014	1.26957	167.005	14.2416	3.86577	82.6984	35.8925	12.8517	3.85906	1.26957
1	C:\DQEMG\Data\Concentric\968\micro5.asd	F	Younger	968	OSA	F	158	90.9	35.6	1.17	2.35	1.67	1.35	2.26	2	34	25.8	5	3	5	22.4276	136.358	395.352	2.89937	131.784	48.1072	5.03405	94.3864	33.3727	16.0437	4.35164	2.89937
1	C:\DQEMG\Data\Concentric\968\micro6.asd	F	Younger	968	OSA	F	158	90.9	35.6	1.17	2.35	1.67	1.35	2.26	2	34	25.8	6	3	5	11.1718	161.033	291.937	1.8129	97.3123	21.4156	4.01982	46.6646	24.8464	11.8858	3.27339	1.8129
1	C:\DQEMG\Data\Concentric\968\micro7.asd	F	Younger	968	OSA	F	158	90.9	35.6	1.17	2.35	1.67	1.35	2.26	2	34	25.8	7	2	2	6.38387	176.958	113.437	0.641041	56.7187	0.589972	2.88891					0.641039
1	C:\DQEMG\Data\Concentric\968\micro7.asd	F	Younger	968	OSA	F	158	90.9	35.6	1.17	2.35	1.67	1.35	2.26	2	34	25.8	7	2	2	7.85384	255.374	159.708	0.62539	79.8541	3.73609	3.03256					0.625389
1	C:\DQEMG\Data\Concentric\968\micro7.asd	F	Younger	968	OSA	F	158	90.9	35.6	1.17	2.35	1.67	1.35	2.26	2	34	25.8	7	1	3	13.7337	159.558	227.021	1.42281	227.021	20.7016	3.62573	68.436	44.1258	7.72785	3.19562	1.42281
1	C:\DQEMG\Data\Concentric\968\micro8.asd	F	Younger	968	OSA	F	158	90.9	35.6	1.17	2.35	1.67	1.35	2.26	2	34	25.8	8	3	3	15.0357	226.954	371.502	1.6369	123.834	20.3169	3.99284	40.0417	14.3863	14.7417	3.94127	1.6369
1	C:\DQEMG\Data\Concentric\968\micro10.asd	F	Younger	968	OSA	F	158	90.9	35.6	1.17	2.35	1.67	1.35	2.26	2	34	25.8	10	3	3	13.9017	257.636	643.963	2.49951	214.654	22.9514	4.91051	94.5919	28.3624	17.7236	4.78786	2.49951
1	C:\DQEMG\Data\Concentric\968\micro10.asd	F	Younger	968	OSA	F	158	90.9	35.6	1.17	2.35	1.67	1.35	2.26	2	34	25.8	10	3	3	12.0958	377.87	785.083	2.07765	261.694	29.7621	4.655	183.688	66.804	14.0697	4.57446	2.07765
1	C:\DQEMG\Data\Concentric\968\micro10.asd	F	Younger	968	OSA	F	158	90.9	35.6	1.17	2.35	1.67	1.35	2.26	2	34	25.8	10	3	3	17.6396	236.93	692.066	2.92097	230.689	44.2962	5.29559					2.92097
1	C:\DQEMG\Data\Concentric\968\micro15.asd	F	Younger	968	OSA	F	158	90.9	35.6	1.17	2.35	1.67	1.35	2.26	2	34	25.8	15	3	5	12.3058	506.597	577.585	1.14013	192.528	11.631	3.84479	306.085	176.357	21.7556	3.98199	1.14013
1	C:\DQEMG\Data\Concentric\968\micro15.asd	F	Younger	968	OSA	F	158	90.9	35.6	1.17	2.35	1.67	1.35	2.26	2	34	25.8	15	2	2	19.1936	211.839	514.021	2.42647	257.011	25.3665	4.75248	444.903	253.445	15.7077	4.15931	2.42647
1	C:\DQEMG\Data\Concentric\968\micro16.asd	F	Younger	968	OSA	F	158	90.9	35.6	1.17	2.35	1.67	1.35	2.26	2	34	25.8	16	2	2	6.29987	137.576	145.906	1.06055	72.9531	6.95616	3.19909	22.4678	8.5556	10.4578	3.55834	1.06055
2	C:\DQEMG\Data\Concentric\949\micro1.asd	M	Younger	949	Control	M	176	77.3	37.2	1.005	1.75	1.89	0.99	2.1	3	34	2.7	1	3	3	5.58589	398.3	225.847	0.567028	75.2824	18.6983	3.16724					0.567027
2	C:\DQEMG\Data\Concentric\949\micro5.asd	M	Younger	949	Control	M	176	77.3	37.2	1.005	1.75	1.89	0.99	2.1	3	34	2.7	5	3	3	13.9017	220.635	292.591	1.32613	97.5304	8.66861	3.66981					1.32613
2	C:\DQEMG\Data\Concentric\949\micro7.asd	M	Younger	949	Control	M	176	77.3	37.2	1.005	1.75	1.89	0.99	2.1	3	34	2.7	7	3	5	12.9777	452.458	681.151	1.50545	227.05	17.5204	4.16102	94.2949	71.4909	7.97984	3.17323	1.50545
2	C:\DQEMG\Data\Concentric\949\micro9.asd	M	Younger	949	Control	M	176	77.3	37.2	1.005	1.75	1.89	0.99	2.1	3	34	2.7	9	3	5	14.0697	423.732	639.939	1.51025	213.313	21.641	4.13734	99.2313	58.3349	10.2898	3.46699	1.51024
2	C:\DQEMG\Data\Concentric\949\micro10.asd	M	Younger	949	Control	M	176	77.3	37.2	1.005	1.75	1.89	0.99	2.1	3	34	2.7	10	5	5	13.8597	431.13	597.328	1.38549	119.466	36.3722	4.0201	78.6517	14.6211	8.73583	6.54431	1.38549
2	C:\DQEMG\Data\Concentric\949\micro10.asd	M	Younger	949	Control	M	176	77.3	37.2	1.005	1.75	1.89	0.99	2.1	3	34	2.7	10	4	5	10.3738	633.372	622.048	0.98212	155.512	24.7399	3.78378	192.663	135.925	13.1877	3.55072	0.982121
2	C:\DQEMG\Data\Concentric\949\micro11.asd	M	Younger	949	Control	M	176	77.3	37.2	1.005	1.75	1.89	0.99	2.1	3	34	2.7	11	2	4	5.96388	243.107	166.678	0.685617	83.3391	5.27817	3.07141	30.7351	36.5976	4.57791	2.40327	0.685616
2	C:\DQEMG\Data\Concentric\949\micro13.asd	M	Younger	949	Control	M	176	77.3	37.2	1.005	1.75	1.89	0.99	2.1	3	34	2.7	13	3	5	13.9857	357.377	521.331	1.45877	173.777	26.3384	4.0119	80.0883	34.1159	12.2638	3.88049	1.45877
2	C:\DQEMG\Data\Concentric\949\micro14.asd	M	Younger	949	Control	M	176	77.3	37.2	1.005	1.75	1.89	0.99	2.1	3	34	2.7	14	2	4	8.23184	82.1338	101.595	1.23695	50.7977	32.8994	3.15147	74.7487	48.1988	8.02184	3.23388	1.23695
2	C:\DQEMG\Data\Concentric\949\micro14.asd	M	Younger	949	Control	M	176	77.3	37.2	1.005	1.75	1.89	0.99	2.1	3	34	2.7	14	3	3	11.2978	369.111	384.896	1.04276	128.299	6.60038	3.60992	201.318	130.573	6.59387	3.65766	1.04276
2	C:\DQEMG\Data\Concentric\949\micro14.asd	M	Younger	949	Control	M	176	77.3	37.2	1.005	1.75	1.89	0.99	2.1	3	34	2.7	14	3	3	11.3398	226.287	306.961	1.35651	102.32	8.72286	3.71117	237.321	154.732	10.1638	3.72334	1.35651
2	C:\DQEMG\Data\Concentric\949\micro15.asd	M	Younger	949	Control	M	176	77.3	37.2	1.005	1.75	1.89	0.99	2.1	3	34	2.7	15	3	5	10.2478	227.327	265.072	1.16603	88.3572	38.6728	3.52269	112.725	54.0243	12.8517	3.81915	1.16604
2	C:\DQEMG\Data\Concentric\949\micro15.asd	M	Younger	949	Control	M	176	77.3	37.2	1.005	1.75	1.89	0.99	2.1	3	34	2.7	15	3	3	9.40781	456.562	428.283	0.938061	142.761	7.1528	3.59756	208.232	136.874	10.2058	3.65766	0.938061
2	C:\DQEMG\Data\Concentric\949\micro15.asd	M	Younger	949	Control	M	176	77.3	37.2	1.005	1.75	1.89	0.99	2.1	3	34	2.7	15	3	3	9.7858	539.736	530.036	0.982028	176.679	5.73463	3.71421	258.503	197.64	10.8778	3.60382	0.982028
2	C:\DQEMG\Data\Concentric\949\micro16.asd	M	Younger	949	Control	M	176	77.3	37.2	1.005	1.75	1.89	0.99	2.1	3	34	2.7	16	3	3	9.65981	197.271	325.078	1.64787	108.359	6.57779	3.94294	74.6282	45.8068	10.4578	3.29013	1.64788
2	C:\DQEMG\Data\Concentric\949\micro16.asd	M	Younger	949	Control	M	176	77.3	37.2	1.005	1.75	1.89	0.99	2.1	3	34	2.7	16	2	4	6.34187	160.626	162.051	1.00887	81.0256	30.7305	3.21469	41.0927	27.2389	8.69383	2.94379	1.00887
2	C:\DQEMG\Data\Concentric\949\micro16.asd	M	Younger	949	Control	M	176	77.3	37.2	1.005	1.75	1.89	0.99	2.1	3	34	2.7	16	5	5	13.1457	357.031	502.253	1.40675	100.451	54.1606	3.95946	65.6092	68.2019	5.45989	2.79578	1.40675
2	C:\DQEMG\Data\Concentric\939\micro1.asd	F	Younger	939	Control	F	168.3	118.6	43	1.58	2.56	1.67	1.87	2.8	0.5	33	2.1	1	3	3	13.64	676.051	1019.36	1.50782	339.788	23.5537	4.33779	41.5437	30.745	5.48	2.83901	1.50782
2	C:\DQEMG\Data\Concentric\939\micro1.asd	F	Younger	939	Control	F	168.3	118.6	43	1.58	2.56	1.67	1.87	2.8	0.5	33	2.1	1	2	2	4.8	434.534	332.845	0.765981	166.423	0.934517	3.40401					0.765981
2	C:\DQEMG\Data\Concentric\939\micro1.asd	F	Younger	939	Control	F	168.3	118.6	43	1.58	2.56	1.67	1.87	2.8	0.5	33	2.1	1	3	3	10	235.354	487.197	2.07006	162.399	18.3309	4.44178					2.07006
2	C:\DQEMG\Data\Concentric\939\micro1.asd	F	Younger	939	Control	F	168.3	118.6	43	1.58	2.56	1.67	1.87	2.8	0.5	33	2.1	1	4	4	11.76	449.453	819.422	1.82316	204.856	27.9956	4.47584	34.3255	18.535	7.6	3.11992	1.82315
2	C:\DQEMG\Data\Concentric\939\micro1.asd	F	Younger	939	Control	F	168.3	118.6	43	1.58	2.56	1.67	1.87	2.8	0.5	33	2.1	1	2	2	9.24	364.838	448.849	1.23027	224.425	8.70698	3.79237					1.23027
2	C:\DQEMG\Data\Concentric\939\micro1.asd	F	Younger	939	Control	F	168.3	118.6	43	1.58	2.56	1.67	1.87	2.8	0.5	33	2.1	1	2	2	5.64	167.328	156.538	0.935518	78.2692	5.23235	3.15908					0.935516
2	C:\DQEMG\Data\Concentric\939\micro2.asd	F	Younger	939	Control	F	168.3	118.6	43	1.58	2.56	1.67	1.87	2.8	0.5	33	2.1	2	4	4	13.16	928.282	1021.81	1.10075	255.451	12.6862	4.06843	64.8021	40.0125	11.28	3.22174	1.10075
2	C:\DQEMG\Data\Concentric\939\micro2.asd	F	Younger	939	Control	F	168.3	118.6	43	1.58	2.56	1.67	1.87	2.8	0.5	33	2.1	2	3	3	9.2	253.152	376.826	1.48854	125.609	12.3891	3.89192	24.5399	12.2375	8.68	3.093	1.48854
2	C:\DQEMG\Data\Concentric\939\micro2.asd	F	Younger	939	Control	F	168.3	118.6	43	1.58	2.56	1.67	1.87	2.8	0.5	33	2.1	2	4	4	10.52	562.176	772.398	1.37394	193.099	17.5205	4.12382	114.813	73.975	9.88	3.42114	1.37394
2	C:\DQEMG\Data\Concentric\939\micro3.asd	F	Younger	939	Control	F	168.3	118.6	43	1.58	2.56	1.67	1.87	2.8	0.5	33	2.1	3	4	4	12.32	161.51	386.355	2.39214	96.5889	30.7061	4.60034	36.894	14.85	13.24	3.65617	2.39214
2	C:\DQEMG\Data\Concentric\939\micro3.asd	F	Younger	939	Control	F	168.3	118.6	43	1.58	2.56	1.67	1.87	2.8	0.5	33	2.1	3	4	6	10.84	731.635	1186.21	1.62131	296.552	23.6144	4.48561	67.1594	40.0675	9.96	3.27895	1.62131
2	C:\DQEMG\Data\Concentric\939\micro3.asd	F	Younger	939	Control	F	168.3	118.6	43	1.58	2.56	1.67	1.87	2.8	0.5	33	2.1	3	6	6	12.36	922.522	970.194	1.05168	161.699	58.1606	4.01665	105.701	58.3	12.32	3.57872	1.05168
2	C:\DQEMG\Data\Concentric\939\micro4.asd	F	Younger	939	Control	F	168.3	118.6	43	1.58	2.56	1.67	1.87	2.8	0.5	33	2.1	4	2	2	6.56	230.515	275.109	1.19345	137.555	0.537231	3.55615	22.2035	14.6025	7	2.68495	1.19345
2	C:\DQEMG\Data\Concentric\939\micro4.asd	F	Younger	939	Control	F	168.3	118.6	43	1.58	2.56	1.67	1.87	2.8	0.5	33	2.1	4	2	2	6.44	281.491	314.468	1.11715	157.234	0.46041	3.56662	22.1826	15.18	7.72	2.64258	1.11715
2	C:\DQEMG\Data\Concentric\939\micro4.asd	F	Younger	939	Control	F	168.3	118.6	43	1.58	2.56	1.67	1.87	2.8	0.5	33	2.1	4	1	2	6.72	158.515	223.986	1.41302	223.986	13.9898	3.6131	13.1516	8.5525	6.88	2.46984	1.41303
2	C:\DQEMG\Data\Concentric\939\micro4.asd	F	Younger	939	Control	F	168.3	118.6	43	1.58	2.56	1.67	1.87	2.8	0.5	33	2.1	4	2	2	7.12	418.925	466.521	1.11361	233.26	0	3.73575	46.2737	29.975	6.44	3.0205	1.11361
2	C:\DQEMG\Data\Concentric\939\micro5.asd	F	Younger	939	Control	F	168.3	118.6	43	1.58	2.56	1.67	1.87	2.8	0.5	33	2.1	5	3	3	6.4	189.331	226.472	1.19617	75.4906	16.6261	3.47339	8.0685	5.5275	7.72	2.20223	1.19617
2	C:\DQEMG\Data\Concentric\939\micro5.asd	F	Younger	939	Control	F	168.3	118.6	43	1.58	2.56	1.67	1.87	2.8	0.5	33	2.1	5	3	5	6.88	546.278	394.191	0.721594	131.397	11.6881	3.45901	23.364	19.1125	9.96	2.50376	0.721594
2	C:\DQEMG\Data\Concentric\939\micro6.asd	F	Younger	939	Control	F	168.3	118.6	43	1.58	2.56	1.67	1.87	2.8	0.5	33	2.1	6	3	3	7.56	209.03	281.146	1.345	93.7152	9.46542	3.66521	19.6163	13.0625	9.04	2.61775	1.345
2	C:\DQEMG\Data\Concentric\939\micro6.asd	F	Younger	939	Control	F	168.3	118.6	43	1.58	2.56	1.67	1.87	2.8	0.5	33	2.1	6	3	3	7.04	654.682	525.146	0.80214	175.049	3.56766	3.61817	23.9558	29.095	4.52	2.28718	0.802139
2	C:\DQEMG\Data\Concentric\939\micro6.asd	F	Younger	939	Control	F	168.3	118.6	43	1.58	2.56	1.67	1.87	2.8	0.5	33	2.1	6	3	5	7.6	193.766	307.499	1.58696	102.5	18.7277	3.87424	18.5669	12.1275	7.04	2.61475	1.58696
2	C:\DQEMG\Data\Concentric\939\micro6.asd	F	Younger	939	Control	F	168.3	118.6	43	1.58	2.56	1.67	1.87	2.8	0.5	33	2.1	6	2	2	7.56	154.31	209.307	1.3564	104.653	6.0657	3.5448	14.0503	11.22	5.12	2.30225	1.35641
2	C:\DQEMG\Data\Concentric\939\micro6.asd	F	Younger	939	Control	F	168.3	118.6	43	1.58	2.56	1.67	1.87	2.8	0.5	33	2.1	6	3	3	9.4	942.854	824.807	0.874798	274.936	6.59173	3.84924	35.8699	29.59	7.12	2.68337	0.874798
2	C:\DQEMG\Data\Concentric\939\micro6.asd	F	Younger	939	Control	F	168.3	118.6	43	1.58	2.56	1.67	1.87	2.8	0.5	33	2.1	6	3	2	6.72	725.99	490.303	0.675357	163.434	2.4278	3.53629	31.2235	22.3575	7.36	2.74598	0.675358
2	C:\DQEMG\Data\Concentric\939\micro7.asd	F	Younger	939	Control	F	168.3	118.6	43	1.58	2.56	1.67	1.87	2.8	0.5	33	2.1	7	3	2	8.32	743.213	830.493	1.11744	276.831	3.16981	3.98855	41.7648	21.2575	8.4	3.29222	1.11744
2	C:\DQEMG\Data\Concentric\939\micro7.asd	F	Younger	939	Control	F	168.3	118.6	43	1.58	2.56	1.67	1.87	2.8	0.5	33	2.1	7	2	2	6.32	191.117	234.98	1.22951	117.49	0.195904	3.51081	12.9327	5.61	11.56	3.05426	1.22951
2	C:\DQEMG\Data\Concentric\939\micro7.asd	F	Younger	939	Control	F	168.3	118.6	43	1.58	2.56	1.67	1.87	2.8	0.5	33	2.1	7	3	5	10.64	433.267	552.439	1.27505	184.146	22.2614	3.91181	24.7192	15.4825	7.08	2.78643	1.27505
2	C:\DQEMG\Data\Concentric\939\micro7.asd	F	Younger	939	Control	F	168.3	118.6	43	1.58	2.56	1.67	1.87	2.8	0.5	33	2.1	7	2	2	10.04	306.662	646.73	2.10893	323.365	1.89707	4.59559	36.2956	18.755	10.12	3.20837	2.10893
2	C:\DQEMG\Data\Concentric\939\micro8.asd	F	Younger	939	Control	F	168.3	118.6	43	1.58	2.56	1.67	1.87	2.8	0.5	33	2.1	8	5	5	10.92	648.058	711.162	1.09737	142.232	16.1408	3.90899	47.1174	27.6925	9.88	3.14381	1.09737
2	C:\DQEMG\Data\Concentric\939\micro8.asd	F	Younger	939	Control	F	168.3	118.6	43	1.58	2.56	1.67	1.87	2.8	0.5	33	2.1	8	3	5	11.68	303.091	483.527	1.59532	161.176	12.8563	4.07689	27.1777	17.6	7.84	2.7897	1.59532
2	C:\DQEMG\Data\Concentric\939\micro8.asd	F	Younger	939	Control	F	168.3	118.6	43	1.58	2.56	1.67	1.87	2.8	0.5	33	2.1	8	3	3	6.64	211.622	261.898	1.23757	87.2993	16.9434	3.56313	54.4313	25.905	10.96	3.51457	1.23757
2	C:\DQEMG\Data\Concentric\939\micro10.asd	F	Younger	939	Control	F	168.3	118.6	43	1.58	2.56	1.67	1.87	2.8	0.5	33	2.1	10	3	3	6.56	336.672	393.104	1.16762	131.035	5.82549	3.69482	15.9654	9.57	7.28	2.64919	1.16762
2	C:\DQEMG\Data\Concentric\939\micro10.asd	F	Younger	939	Control	F	168.3	118.6	43	1.58	2.56	1.67	1.87	2.8	0.5	33	2.1	10	3	5	10.48	261.85	390.922	1.49293	130.307	25.9019	3.91098	10.032	8.965	5.08	2.07157	1.49292
2	C:\DQEMG\Data\Concentric\939\micro10.asd	F	Younger	939	Control	F	168.3	118.6	43	1.58	2.56	1.67	1.87	2.8	0.5	33	2.1	10	2	3	8.28	193.248	255.002	1.31956	127.501	8.98658	3.60567	21.4775	11.165	8.4	2.9715	1.31956
2	C:\DQEMG\Data\Concentric\939\micro10.asd	F	Younger	939	Control	F	168.3	118.6	43	1.58	2.56	1.67	1.87	2.8	0.5	33	2.1	10	3	3	6.48	1402.44	891.111	0.635398	297.037	1.74757	3.78228	24.3122	24.2825	5.68	2.38652	0.6354
2	C:\DQEMG\Data\Concentric\939\micro10.asd	F	Younger	939	Control	F	168.3	118.6	43	1.58	2.56	1.67	1.87	2.8	0.5	33	2.1	10	3	3	4.92	972.23	742.201	0.763401	247.4	5.92156	3.75117	34.6357	25.3	7.36	2.77212	0.763401
2	C:\DQEMG\Data\Concentric\939\micro10.asd	F	Younger	939	Control	F	168.3	118.6	43	1.58	2.56	1.67	1.87	2.8	0.5	33	2.1	10	2	6	5.28	922.925	515.584	0.558642	257.792	13.1561	3.52381	25.2285	21.0925	6.12	2.52022	0.558641
2	C:\DQEMG\Data\Concentric\939\micro11.asd	F	Younger	939	Control	F	168.3	118.6	43	1.58	2.56	1.67	1.87	2.8	0.5	33	2.1	11	3	3	16.76	261.85	625.331	2.38813	208.444	22.3273	4.80618	28.457	18.2325	8.76	2.82163	2.38813
2	C:\DQEMG\Data\Concentric\939\micro11.asd	F	Younger	939	Control	F	168.3	118.6	43	1.58	2.56	1.67	1.87	2.8	0.5	33	2.1	11	3	3	11.96	428.717	804.338	1.87615	268.113	19.2933	4.50832	64.9308	43.3675	8.32	3.13439	1.87615
2	C:\DQEMG\Data\Concentric\939\micro12.asd	F	Younger	939	Control	F	168.3	118.6	43	1.58	2.56	1.67	1.87	2.8	0.5	33	2.1	12	2	2	6.72	196.589	144.016	0.732575	72.0081	5.5816	3.02613	70.8543	33.385	13.24	3.64589	0.732574
2	C:\DQEMG\Data\Concentric\939\micro12.asd	F	Younger	939	Control	F	168.3	118.6	43	1.58	2.56	1.67	1.87	2.8	0.5	33	2.1	12	3	5	12.12	181.44	240.215	1.32394	80.0717	26.127	3.58267	20.8934	13.695	7.36	2.66218	1.32394
2	C:\DQEMG\Data\Concentric\939\micro12.asd	F	Younger	939	Control	F	168.3	118.6	43	1.58	2.56	1.67	1.87	2.8	0.5	33	2.1	12	3	3	11.56	642.298	569.012	0.885901	189.671	6.27298	3.69364	25.8951	12.925	8.2	3.11492	0.8859
2	C:\DQEMG\Data\Concentric\939\micro13.asd	F	Younger	939	Control	F	168.3	118.6	43	1.58	2.56	1.67	1.87	2.8	0.5	33	2.1	13	3	5	11.12	529.286	873.451	1.65024	291.15	9.11416	4.37393	80.8599	37.6475	13.44	3.72355	1.65024
2	C:\DQEMG\Data\Concentric\939\micro13.asd	F	Younger	939	Control	F	168.3	118.6	43	1.58	2.56	1.67	1.87	2.8	0.5	33	2.1	13	3	3	11	410.4	664.976	1.62031	221.659	6.02807	4.23352	60.9675	32.0375	16.24	3.40866	1.62031
8	C:\DQEMG\Data\Concentric\940\micro1.asd	M	Younger	940	OSA	M	183.5	93.9	41	1.33	2.63	1.9	2.11	2.98	0.5	32	47.2	1	3	2	11.96	274.498	437.726	1.59464	145.909	18.1442	4.03318	34.8721	20.52	11.08	3.0116	1.59464
8	C:\DQEMG\Data\Concentric\940\micro1.asd	M	Younger	940	OSA	M	183.5	93.9	41	1.33	2.63	1.9	2.11	2.98	0.5	32	47.2	1	3	3	19.44	332.106	762.202	2.29506	254.067	30.5989	4.81633	40.8262	19.089	14.24	3.41951	2.29506
8	C:\DQEMG\Data\Concentric\940\micro1.asd	M	Younger	940	OSA	M	183.5	93.9	41	1.33	2.63	1.9	2.11	2.98	0.5	32	47.2	1	2	2	10.52	171.502	216.833	1.26432	108.416	24.892	3.49859	10.5862	8.721	7.56	2.15444	1.26432
8	C:\DQEMG\Data\Concentric\940\micro1.asd	M	Younger	940	OSA	M	183.5	93.9	41	1.33	2.63	1.9	2.11	2.98	0.5	32	47.2	1	3	3	12.2	171.343	370.431	2.16193	123.477	19.3733	4.39579	36.3042	20.304	11.4	3.09561	2.16193
8	C:\DQEMG\Data\Concentric\940\micro1.asd	M	Younger	940	OSA	M	183.5	93.9	41	1.33	2.63	1.9	2.11	2.98	0.5	32	47.2	1	3	3	12.12	261.538	490.825	1.87669	163.608	13.481	4.29422	29.713	12.663	10.92	3.44898	1.87669
8	C:\DQEMG\Data\Concentric\940\micro1.asd	M	Younger	940	OSA	M	183.5	93.9	41	1.33	2.63	1.9	2.11	2.98	0.5	32	47.2	1	3	3	12.6	253.444	565.507	2.23129	188.502	22.1248	4.63517	38.9556	17.712	13.12	3.44766	2.23129
8	C:\DQEMG\Data\Concentric\940\micro2.asd	M	Younger	940	OSA	M	183.5	93.9	41	1.33	2.63	1.9	2.11	2.98	0.5	32	47.2	2	3	5	12.2	414.048	294.685	0.711716	98.2282	18.877	3.32877	122.658	64.53	13.24	3.71055	0.711717
8	C:\DQEMG\Data\Concentric\940\micro3.asd	M	Younger	940	OSA	M	183.5	93.9	41	1.33	2.63	1.9	2.11	2.98	0.5	32	47.2	3	5	7	12.48	270.583	377.45	1.39495	75.49	69.8338	3.82725	55.5239	28.566	10.88	3.39955	1.39495
8	C:\DQEMG\Data\Concentric\940\micro3.asd	M	Younger	940	OSA	M	183.5	93.9	41	1.33	2.63	1.9	2.11	2.98	0.5	32	47.2	3	3	5	10.52	245.509	321.073	1.30779	107.024	46.4447	3.69785	61.5514	30.24	11.96	3.51601	1.30779
8	C:\DQEMG\Data\Concentric\940\micro3.asd	M	Younger	940	OSA	M	183.5	93.9	41	1.33	2.63	1.9	2.11	2.98	0.5	32	47.2	3	3	5	7.84	174.517	208.739	1.1961	69.5797	25.341	3.43793	51.2665	27.162	9.56	3.3214	1.1961
8	C:\DQEMG\Data\Concentric\940\micro4.asd	M	Younger	940	OSA	M	183.5	93.9	41	1.33	2.63	1.9	2.11	2.98	0.5	32	47.2	4	2	2	10.32	262.384	444.527	1.69419	222.264	7.72178	4.11312	22.1616	14.796	8.8	2.66796	1.69418
8	C:\DQEMG\Data\Concentric\940\micro4.asd	M	Younger	940	OSA	M	183.5	93.9	41	1.33	2.63	1.9	2.11	2.98	0.5	32	47.2	4	3	3	11.36	440.922	826.491	1.87446	275.497	9.10018	4.51882	45.292	28.485	8.56	3.04465	1.87446
8	C:\DQEMG\Data\Concentric\940\micro4.asd	M	Younger	940	OSA	M	183.5	93.9	41	1.33	2.63	1.9	2.11	2.98	0.5	32	47.2	4	3	3	11.32	610.572	1029.74	1.68652	343.248	13.9707	4.47225	60.8591	38.34	10	3.17101	1.68652
8	C:\DQEMG\Data\Concentric\940\micro4.asd	M	Younger	940	OSA	M	183.5	93.9	41	1.33	2.63	1.9	2.11	2.98	0.5	32	47.2	4	3	3	10	347.659	547.356	1.57441	182.452	12.6598	4.11556	35.2588	25.974	9.24	2.772	1.5744
8	C:\DQEMG\Data\Concentric\940\micro5.asd	M	Younger	940	OSA	M	183.5	93.9	41	1.33	2.63	1.9	2.11	2.98	0.5	32	47.2	5	3	3	12.2	483.929	989.6	2.04493	329.867	8.70136	4.72971	66.069	32.481	13.16	3.54571	2.04493
8	C:\DQEMG\Data\Concentric\940\micro5.asd	M	Younger	940	OSA	M	183.5	93.9	41	1.33	2.63	1.9	2.11	2.98	0.5	32	47.2	5	3	3	12.72	551.165	980.527	1.77901	326.842	7.24638	4.52029	99.3038	56.835	11.4	3.50185	1.77901
8	C:\DQEMG\Data\Concentric\940\micro5.asd	M	Younger	940	OSA	M	183.5	93.9	41	1.33	2.63	1.9	2.11	2.98	0.5	32	47.2	5	3	3	19.32	578.991	1204.79	2.08085	401.597	25.6693	4.84352	121.513	68.526	15	3.60909	2.08084
8	C:\DQEMG\Data\Concentric\940\micro5.asd	M	Younger	940	OSA	M	183.5	93.9	41	1.33	2.63	1.9	2.11	2.98	0.5	32	47.2	5	3	3	8.96	654.003	976.932	1.49377	325.644	10.9925	4.30935	129.384	101.979	10.12	3.27724	1.49377
8	C:\DQEMG\Data\Concentric\940\micro6.asd	M	Younger	940	OSA	M	183.5	93.9	41	1.33	2.63	1.9	2.11	2.98	0.5	32	47.2	6	3	5	9.96	272.012	378.893	1.39293	126.298	29.9203	3.82752	129.004	85.725	14.08	3.43797	1.39293
8	C:\DQEMG\Data\Concentric\940\micro6.asd	M	Younger	940	OSA	M	183.5	93.9	41	1.33	2.63	1.9	2.11	2.98	0.5	32	47.2	6	3	3	11.76	298.832	608.902	2.03761	202.967	13.0466	4.51303	48.8603	23.382	9.4	3.45854	2.03761
8	C:\DQEMG\Data\Concentric\940\micro7.asd	M	Younger	940	OSA	M	183.5	93.9	41	1.33	2.63	1.9	2.11	2.98	0.5	32	47.2	7	3	3	10.52	391.513	647.083	1.65278	215.694	23.659	4.24552	68.8619	49.626	11.84	3.08333	1.65278
8	C:\DQEMG\Data\Concentric\940\micro7.asd	M	Younger	940	OSA	M	183.5	93.9	41	1.33	2.63	1.9	2.11	2.98	0.5	32	47.2	7	4	5	7.36	253.497	249.411	0.983881	62.3527	36.5609	3.38785	23.9231	15.984	7.76	2.70038	0.983881
8	C:\DQEMG\Data\Concentric\940\micro7.asd	M	Younger	940	OSA	M	183.5	93.9	41	1.33	2.63	1.9	2.11	2.98	0.5	32	47.2	7	2	2	7.72	75.0651	76.3157	1.01666	38.1578	18.6751	2.8921					1.01666
8	C:\DQEMG\Data\Concentric\940\micro8.asd	M	Younger	940	OSA	M	183.5	93.9	41	1.33	2.63	1.9	2.11	2.98	0.5	32	47.2	8	3	3	14.16	439.546	762.041	1.7337	254.014	7.45577	4.37671	42.1092	19.251	15.16	3.47183	1.7337
8	C:\DQEMG\Data\Concentric\940\micro8.asd	M	Younger	940	OSA	M	183.5	93.9	41	1.33	2.63	1.9	2.11	2.98	0.5	32	47.2	8	2	2	10.44	355.964	514.958	1.44666	257.479	3.37346	3.99806	30.5435	15.39	12.84	3.17187	1.44666
8	C:\DQEMG\Data\Concentric\940\micro8.asd	M	Younger	940	OSA	M	183.5	93.9	41	1.33	2.63	1.9	2.11	2.98	0.5	32	47.2	8	3	5	8.96	639.667	792.099	1.2383	264.033	10.6475	4.04425	58.5738	38.853	9.36	3.097	1.2383
8	C:\DQEMG\Data\Concentric\940\micro8.asd	M	Younger	940	OSA	M	183.5	93.9	41	1.33	2.63	1.9	2.11	2.98	0.5	32	47.2	8	2	2	8.52	187.002	319.332	1.70764	159.666	4.59689	3.97949	27.9407	7.938	16.16	4.41958	1.70764
8	C:\DQEMG\Data\Concentric\940\micro8.asd	M	Younger	940	OSA	M	183.5	93.9	41	1.33	2.63	1.9	2.11	2.98	0.5	32	47.2	8	4	4	10.72	825.822	1018.24	1.233	254.561	12.8851	4.14989	64.408	39.636	10.6	3.22308	1.233
8	C:\DQEMG\Data\Concentric\940\micro9.asd	M	Younger	940	OSA	M	183.5	93.9	41	1.33	2.63	1.9	2.11	2.98	0.5	32	47.2	9	2	2	11.4	304.122	587.444	1.93161	293.722	8.18403	4.41465	59.4832	33.507	11.08	3.30038	1.93161
8	C:\DQEMG\Data\Concentric\940\micro9.asd	M	Younger	940	OSA	M	183.5	93.9	41	1.33	2.63	1.9	2.11	2.98	0.5	32	47.2	9	2	4	10.08	193.826	466.853	2.40862	233.427	24.9591	4.69603	57.7163	25.218	14.68	3.69041	2.40862
8	C:\DQEMG\Data\Concentric\940\micro9.asd	M	Younger	940	OSA	M	183.5	93.9	41	1.33	2.63	1.9	2.11	2.98	0.5	32	47.2	9	3	5	12.04	365.962	515.212	1.40783	171.737	14.0358	3.97126	27.2387	12.609	9.8	3.26094	1.40783
8	C:\DQEMG\Data\Concentric\940\micro9.asd	M	Younger	940	OSA	M	183.5	93.9	41	1.33	2.63	1.9	2.11	2.98	0.5	32	47.2	9	2	3	8.6	398.39	579.797	1.45535	289.898	6.67906	4.05566	34.7879	25.488	7.48	2.77121	1.45535
8	C:\DQEMG\Data\Concentric\940\micro9.asd	M	Younger	940	OSA	M	183.5	93.9	41	1.33	2.63	1.9	2.11	2.98	0.5	32	47.2	9	3	3	8.4	1105.45	1116.87	1.01033	372.289	4.07236	4.05387	106.727	63.666	13.2	3.48027	1.01033
8	C:\DQEMG\Data\Concentric\940\micro9.asd	M	Younger	940	OSA	M	183.5	93.9	41	1.33	2.63	1.9	2.11	2.98	0.5	32	47.2	9	3	5	10.6	379.187	489.289	1.29036	163.096	20.5706	3.86922	55.4882	29.457	13.64	3.35289	1.29036
8	C:\DQEMG\Data\Concentric\940\micro9.asd	M	Younger	940	OSA	M	183.5	93.9	41	1.33	2.63	1.9	2.11	2.98	0.5	32	47.2	9	3	3	12.24	612.794	917.807	1.49774	305.936	13.769	4.28506	98.3804	56.538	11.8	3.49242	1.49774
8	C:\DQEMG\Data\Concentric\940\micro9.asd	M	Younger	940	OSA	M	183.5	93.9	41	1.33	2.63	1.9	2.11	2.98	0.5	32	47.2	9	3	2	9.16	183.933	270.146	1.46871	90.0485	14.941	3.73338					1.46872
8	C:\DQEMG\Data\Concentric\940\micro10.asd	M	Younger	940	OSA	M	183.5	93.9	41	1.33	2.63	1.9	2.11	2.98	0.5	32	47.2	10	3	3	11.08	476.788	733.514	1.53845	244.505	4.49906	4.21677	33.4444	18.036	7.4	3.11045	1.53845
8	C:\DQEMG\Data\Concentric\940\micro10.asd	M	Younger	940	OSA	M	183.5	93.9	41	1.33	2.63	1.9	2.11	2.98	0.5	32	47.2	10	3	3	14.92	281.375	542.875	1.92936	180.958	14.4106	4.37865	24.557	14.283	9.08	2.87414	1.92936
8	C:\DQEMG\Data\Concentric\940\micro10.asd	M	Younger	940	OSA	M	183.5	93.9	41	1.33	2.63	1.9	2.11	2.98	0.5	32	47.2	10	3	3	9.28	555.556	720.773	1.29739	240.258	10.5504	4.04212	49.383	32.67	8.64	3.02572	1.29739
8	C:\DQEMG\Data\Concentric\940\micro11.asd	M	Younger	940	OSA	M	183.5	93.9	41	1.33	2.63	1.9	2.11	2.98	0.5	32	47.2	11	2	2	6.2	174.094	111.841	0.642419	55.9206	9.29809	2.8832	72.4118	30.456	17.44	3.86126	0.642417
8	C:\DQEMG\Data\Concentric\940\micro11.asd	M	Younger	940	OSA	M	183.5	93.9	41	1.33	2.63	1.9	2.11	2.98	0.5	32	47.2	11	5	5	10.52	352.049	357.981	1.01685	71.5961	34.1773	3.56345	80.7052	33.453	12.72	3.93693	1.01685
8	C:\DQEMG\Data\Concentric\940\micro12.asd	M	Younger	940	OSA	M	183.5	93.9	41	1.33	2.63	1.9	2.11	2.98	0.5	32	47.2	12	3	3	8.28	417.169	364.676	0.874167	121.559	9.86559	3.49448	19.2056	16.335	7.16	2.38885	0.874169
8	C:\DQEMG\Data\Concentric\940\micro13.asd	M	Younger	940	OSA	M	183.5	93.9	41	1.33	2.63	1.9	2.11	2.98	0.5	32	47.2	13	3	3	22.68	522.864	1183.91	2.26428	394.637	25.3491	4.98267	120.149	53.109	23.84	3.98748	2.26428
8	C:\DQEMG\Data\Concentric\940\micro13.asd	M	Younger	940	OSA	M	183.5	93.9	41	1.33	2.63	1.9	2.11	2.98	0.5	32	47.2	13	3	7	11.04	555.873	611.139	1.09942	203.713	21.9785	3.8444	99.4259	52.839	15.2	3.60463	1.09942
8	C:\DQEMG\Data\Concentric\940\micro14.asd	M	Younger	940	OSA	M	183.5	93.9	41	1.33	2.63	1.9	2.11	2.98	0.5	32	47.2	14	3	3	13.68	793.183	1243.03	1.56714	414.343	13.6221	4.46652	118.853	67.284	10.48	3.59435	1.56714
8	C:\DQEMG\Data\Concentric\940\micro14.asd	M	Younger	940	OSA	M	183.5	93.9	41	1.33	2.63	1.9	2.11	2.98	0.5	32	47.2	14	3	3	11.96	598.564	758.383	1.267	252.794	10.5391	4.04411	100.064	58.806	12.84	3.47102	1.267
1	C:\DQEMG\Data\Concentric\945\micro1.asd	M	Younger	945	OSA	M	175	103.3	41	1.4	2.13	1.73	1.42	2.33	2	28	58.6	1	3	5	16.3797	160.234	390.216	2.4353	130.072	43.2603	4.64004					2.43529
1	C:\DQEMG\Data\Concentric\945\micro1.asd	M	Younger	945	OSA	M	175	103.3	41	1.4	2.13	1.73	1.42	2.33	2	28	58.6	1	2	2	11.9278	144.823	286.07	1.97531	143.035	26.5818	4.13615					1.97531
1	C:\DQEMG\Data\Concentric\945\micro1.asd	M	Younger	945	OSA	M	175	103.3	41	1.4	2.13	1.73	1.42	2.33	2	28	58.6	1	3	9	17.6816	427.329	1186.16	2.77576	395.387	61.139	5.40652					2.77575
1	C:\DQEMG\Data\Concentric\945\micro2.asd	M	Younger	945	OSA	M	175	103.3	41	1.4	2.13	1.73	1.42	2.33	2	28	58.6	2	4	4	12.3478	262.276	548.42	2.091	137.105	21.9601	4.50976					2.091
1	C:\DQEMG\Data\Concentric\945\micro2.asd	M	Younger	945	OSA	M	175	103.3	41	1.4	2.13	1.73	1.42	2.33	2	28	58.6	2	3	3	14.4897	266.679	753.748	2.82643	251.249	16.9232	5.25241					2.82642
1	C:\DQEMG\Data\Concentric\945\micro2.asd	M	Younger	945	OSA	M	175	103.3	41	1.4	2.13	1.73	1.42	2.33	2	28	58.6	2	4	4	20.6636	377.647	1144.61	3.03089	286.152	20.6712	5.60799					3.0309
1	C:\DQEMG\Data\Concentric\945\micro3.asd	M	Younger	945	OSA	M	175	103.3	41	1.4	2.13	1.73	1.42	2.33	2	28	58.6	3	4	7	13.6077	206.888	426.219	2.06014	106.555	99.46	4.37588	48.2841	22.066	14.8677	3.53189	2.06014
1	C:\DQEMG\Data\Concentric\945\micro3.asd	M	Younger	945	OSA	M	175	103.3	41	1.4	2.13	1.73	1.42	2.33	2	28	58.6	3	4	6	18.1856	418.509	880.011	2.10273	220.003	60.8711	4.72443	93.3902	31.506	23.4355	4.4626	2.10273
1	C:\DQEMG\Data\Concentric\945\micro3.asd	M	Younger	945	OSA	M	175	103.3	41	1.4	2.13	1.73	1.42	2.33	2	28	58.6	3	4	6	14.8677	929.893	1238.5	1.33187	309.624	36.2563	4.30031	174.734	111.451	13.2717	3.61489	1.33187
1	C:\DQEMG\Data\Concentric\945\micro3.asd	M	Younger	945	OSA	M	175	103.3	41	1.4	2.13	1.73	1.42	2.33	2	28	58.6	3	4	6	15.0777	246.578	652.228	2.64512	163.057	81.7933	5.03707	112.358	40.3855	13.0197	4.38836	2.64512
1	C:\DQEMG\Data\Concentric\945\micro4.asd	M	Younger	945	OSA	M	175	103.3	41	1.4	2.13	1.73	1.42	2.33	2	28	58.6	4	3	5	13.6497	203.371	334.15	1.64305	111.383	33.543	3.95134					1.64306
1	C:\DQEMG\Data\Concentric\945\micro4.asd	M	Younger	945	OSA	M	175	103.3	41	1.4	2.13	1.73	1.42	2.33	2	28	58.6	4	3	5	11.2558	604.223	824.903	1.36523	274.968	30.6253	4.14643					1.36523
1	C:\DQEMG\Data\Concentric\945\micro4.asd	M	Younger	945	OSA	M	175	103.3	41	1.4	2.13	1.73	1.42	2.33	2	28	58.6	4	3	3	15.4557	195.398	519.982	2.66114	173.327	57.8867	4.95206					2.66114
1	C:\DQEMG\Data\Concentric\945\micro4.asd	M	Younger	945	OSA	M	175	103.3	41	1.4	2.13	1.73	1.42	2.33	2	28	58.6	4	2	3	9.23981	86.0965	225.85	2.62322	112.925	84.9343	4.55821					2.62322
1	C:\DQEMG\Data\Concentric\945\micro4.asd	M	Younger	945	OSA	M	175	103.3	41	1.4	2.13	1.73	1.42	2.33	2	28	58.6	4	2	5	11.3818	546.805	786.097	1.43762	393.049	23.3297	4.17545					1.43762
1	C:\DQEMG\Data\Concentric\945\micro4.asd	M	Younger	945	OSA	M	175	103.3	41	1.4	2.13	1.73	1.42	2.33	2	28	58.6	4	3	6	8.02184	719.057	792.345	1.10192	264.115	36.7977	3.95869					1.10192
1	C:\DQEMG\Data\Concentric\945\micro5.asd	M	Younger	945	OSA	M	175	103.3	41	1.4	2.13	1.73	1.42	2.33	2	28	58.6	5	4	4	10.5838	410.907	580.309	1.41226	145.077	24.7249	4.02601					1.41226
1	C:\DQEMG\Data\Concentric\945\micro5.asd	M	Younger	945	OSA	M	175	103.3	41	1.4	2.13	1.73	1.42	2.33	2	28	58.6	5	3	3	11.2978	222.887	381.182	1.7102	127.061	32.3545	4.05829					1.7102
1	C:\DQEMG\Data\Concentric\945\micro5.asd	M	Younger	945	OSA	M	175	103.3	41	1.4	2.13	1.73	1.42	2.33	2	28	58.6	5	4	4	12.4738	350.217	576.458	1.646	144.114	24.3799	4.19034					1.646
1	C:\DQEMG\Data\Concentric\945\micro5.asd	M	Younger	945	OSA	M	175	103.3	41	1.4	2.13	1.73	1.42	2.33	2	28	58.6	5	3	3	11.2978	381.157	693.839	1.82035	231.279	19.1695	4.40145					1.82035
1	C:\DQEMG\Data\Concentric\945\micro5.asd	M	Younger	945	OSA	M	175	103.3	41	1.4	2.13	1.73	1.42	2.33	2	28	58.6	5	5	5	16.2537	292.026	642.458	2.2	128.492	54.9715	4.66542					2.2
1	C:\DQEMG\Data\Concentric\945\micro5.asd	M	Younger	945	OSA	M	175	103.3	41	1.4	2.13	1.73	1.42	2.33	2	28	58.6	5	3	4	13.6917	315.588	695.445	2.20365	231.815	17.0249	4.70277					2.20365
1	C:\DQEMG\Data\Concentric\945\micro5.asd	M	Younger	945	OSA	M	175	103.3	41	1.4	2.13	1.73	1.42	2.33	2	28	58.6	5	2	3	12.0538	311.304	520.646	1.67247	260.323	17.1445	4.16565					1.67247
1	C:\DQEMG\Data\Concentric\945\micro5.asd	M	Younger	945	OSA	M	175	103.3	41	1.4	2.13	1.73	1.42	2.33	2	28	58.6	5	4	4	9.9538	355.87	608.489	1.70987	152.122	31.4078	4.26115					1.70986
1	C:\DQEMG\Data\Concentric\945\micro5.asd	M	Younger	945	OSA	M	175	103.3	41	1.4	2.13	1.73	1.42	2.33	2	28	58.6	5	2	4	11.3818	241.094	370.287	1.53586	185.143	22.5444	3.91805					1.53586
1	C:\DQEMG\Data\Concentric\945\micro7.asd	M	Younger	945	OSA	M	175	103.3	41	1.4	2.13	1.73	1.42	2.33	2	28	58.6	7	4	3	10.7098	205.989	430.054	2.08775	107.514	24.3501	4.4016					2.08775
1	C:\DQEMG\Data\Concentric\945\micro7.asd	M	Younger	945	OSA	M	175	103.3	41	1.4	2.13	1.73	1.42	2.33	2	28	58.6	7	3	3	10.8778	233.299	256.937	1.10132	85.6457	26.5238	3.46923					1.10132
1	C:\DQEMG\Data\Concentric\945\micro7.asd	M	Younger	945	OSA	M	175	103.3	41	1.4	2.13	1.73	1.42	2.33	2	28	58.6	7	4	4	12.1378	519.732	466.929	0.898402	116.732	29.399	3.61418					0.898403
1	C:\DQEMG\Data\Concentric\945\micro7.asd	M	Younger	945	OSA	M	175	103.3	41	1.4	2.13	1.73	1.42	2.33	2	28	58.6	7	3	7	14.1957	236.215	403.665	1.70889	134.555	58.1738	4.08219					1.70889
1	C:\DQEMG\Data\Concentric\945\micro7.asd	M	Younger	945	OSA	M	175	103.3	41	1.4	2.13	1.73	1.42	2.33	2	28	58.6	7	3	2	9.11382	183.201	348.069	1.89993	116.023	14.2741	4.16286					1.89993
1	C:\DQEMG\Data\Concentric\945\micro7.asd	M	Younger	945	OSA	M	175	103.3	41	1.4	2.13	1.73	1.42	2.33	2	28	58.6	7	3	5	7.76984	628.796	624.815	0.993669	208.272	10.9671	3.79218					0.993669
1	C:\DQEMG\Data\Concentric\945\micro7.asd	M	Younger	945	OSA	M	175	103.3	41	1.4	2.13	1.73	1.42	2.33	2	28	58.6	7	3	3	12.8937	182.249	324.544	1.78078	108.181	25.9713	4.04144					1.78077
1	C:\DQEMG\Data\Concentric\945\micro7.asd	M	Younger	945	OSA	M	175	103.3	41	1.4	2.13	1.73	1.42	2.33	2	28	58.6	7	1	1	8.48383	152.142	209.062	1.37413	209.062	16.3277	3.55637					1.37412
1	C:\DQEMG\Data\Concentric\945\micro7.asd	M	Younger	945	OSA	M	175	103.3	41	1.4	2.13	1.73	1.42	2.33	2	28	58.6	7	2	3	7.68585	138.695	102.597	0.739733	51.2984	32.3037	2.88179					0.739731
1	C:\DQEMG\Data\Concentric\945\micro9.asd	M	Younger	945	OSA	M	175	103.3	41	1.4	2.13	1.73	1.42	2.33	2	28	58.6	9	3	4	9.19782	436.79	698.739	1.59972	232.913	32.8361	4.23999	33.9531	26.0592	9.15582	2.71888	1.59971
1	C:\DQEMG\Data\Concentric\945\micro9.asd	M	Younger	945	OSA	M	175	103.3	41	1.4	2.13	1.73	1.42	2.33	2	28	58.6	9	2	4	9.02982	286.909	803.253	2.79968	401.626	29.355	5.25742	28.9652	17.0346	8.73583	2.93171	2.79968
1	C:\DQEMG\Data\Concentric\945\micro9.asd	M	Younger	945	OSA	M	175	103.3	41	1.4	2.13	1.73	1.42	2.33	2	28	58.6	9	3	3	6.46787	651.882	943.584	1.44748	314.528	27.437	4.26165	47.469	33.9624	8.39983	2.92869	1.44748
1	C:\DQEMG\Data\Concentric\945\micro9.asd	M	Younger	945	OSA	M	175	103.3	41	1.4	2.13	1.73	1.42	2.33	2	28	58.6	9	3	5	17.0517	921.358	1267.77	1.37598	422.59	25.5828	4.34041	35.1496	26.3796	9.40781	2.75372	1.37598
1	C:\DQEMG\Data\Concentric\945\micro9.asd	M	Younger	945	OSA	M	175	103.3	41	1.4	2.13	1.73	1.42	2.33	2	28	58.6	9	4	4	7.81184	674.135	982.715	1.45774	245.679	33.3539	4.28649	53.0647	39.1689	6.00588	2.94771	1.45774
1	C:\DQEMG\Data\Concentric\945\micro9.asd	M	Younger	945	OSA	M	175	103.3	41	1.4	2.13	1.73	1.42	2.33	2	28	58.6	9	1	9	17.2617	228.778	914.063	3.99543	914.063	171.391	6.35483					3.99541
1	C:\DQEMG\Data\Concentric\945\micro11.asd	M	Younger	945	OSA	M	175	103.3	41	1.4	2.13	1.73	1.42	2.33	2	28	58.6	11	3	7	21.7976	273.938	649.979	2.37272	216.66	41.5725	4.81037					2.37272
1	C:\DQEMG\Data\Concentric\945\micro11.asd	M	Younger	945	OSA	M	175	103.3	41	1.4	2.13	1.73	1.42	2.33	2	28	58.6	11	3	3	22.4276	359.915	871.211	2.4206	290.404	21.1523	4.9768					2.4206
1	C:\DQEMG\Data\Concentric\945\micro12.asd	M	Younger	945	OSA	M	175	103.3	41	1.4	2.13	1.73	1.42	2.33	2	28	58.6	12	3	3	13.4817	386.572	839.905	2.1727	279.968	35.2086	4.75993					2.1727
1	C:\DQEMG\Data\Concentric\945\micro12.asd	M	Younger	945	OSA	M	175	103.3	41	1.4	2.13	1.73	1.42	2.33	2	28	58.6	12	2	2	9.57581	305.652	310.025	1.01431	155.012	6.04438	3.49953					1.01431
1	C:\DQEMG\Data\Concentric\945\micro12.asd	M	Younger	945	OSA	M	175	103.3	41	1.4	2.13	1.73	1.42	2.33	2	28	58.6	12	3	5	8.98782	727.625	677.643	0.931307	225.881	21.0238	3.79322					0.931308
1	C:\DQEMG\Data\Concentric\945\micro12.asd	M	Younger	945	OSA	M	175	103.3	41	1.4	2.13	1.73	1.42	2.33	2	28	58.6	12	2	2	8.77782	129.472	213.868	1.65184	106.934	31.9393	3.76402					1.65185
1	C:\DQEMG\Data\Concentric\945\micro12.asd	M	Younger	945	OSA	M	175	103.3	41	1.4	2.13	1.73	1.42	2.33	2	28	58.6	12	4	4	8.69383	182.308	226.452	1.24214	56.6131	49.0862	3.50294					1.24214
1	C:\DQEMG\Data\Concentric\945\micro12.asd	M	Younger	945	OSA	M	175	103.3	41	1.4	2.13	1.73	1.42	2.33	2	28	58.6	12	4	4	9.8698	184.807	238.795	1.29213	59.6987	40.2447	3.55885					1.29213
1	C:\DQEMG\Data\Concentric\945\micro12.asd	M	Younger	945	OSA	M	175	103.3	41	1.4	2.13	1.73	1.42	2.33	2	28	58.6	12	3	5	13.4817	568.106	757.237	1.33291	252.412	31.0641	4.08734	22.8715	32.273	5.29189	2.21753	1.33291
1	C:\DQEMG\Data\Concentric\945\micro12.asd	M	Younger	945	OSA	M	175	103.3	41	1.4	2.13	1.73	1.42	2.33	2	28	58.6	12	5	6	10.5838	1352.73	1709.08	1.26343	341.816	26.976	4.39464	23.1986	20.473	5.37589	2.44431	1.26343
1	C:\DQEMG\Data\Concentric\945\micro12.asd	M	Younger	945	OSA	M	175	103.3	41	1.4	2.13	1.73	1.42	2.33	2	28	58.6	12	2	2	12.7677	149.226	356.948	2.39199	178.474	42.185	4.56584					2.392
1	C:\DQEMG\Data\Concentric\945\micro13.asd	M	Younger	945	OSA	M	175	103.3	41	1.4	2.13	1.73	1.42	2.33	2	28	58.6	13	4	5	12.3898	242.403	287.892	1.18766	71.9729	43.9126	3.5722					1.18766
1	C:\DQEMG\Data\Concentric\945\micro13.asd	M	Younger	945	OSA	M	175	103.3	41	1.4	2.13	1.73	1.42	2.33	2	28	58.6	13	1	5	15.3297	221.638	630.435	2.84444	630.435	46.3893	5.19008					2.84444
1	C:\DQEMG\Data\Concentric\945\micro13.asd	M	Younger	945	OSA	M	175	103.3	41	1.4	2.13	1.73	1.42	2.33	2	28	58.6	13	3	3	6.46787	127.39	164.443	1.29087	54.8145	36.6184	3.396					1.29086
1	C:\DQEMG\Data\Concentric\945\micro14.asd	M	Younger	945	OSA	M	175	103.3	41	1.4	2.13	1.73	1.42	2.33	2	28	58.6	14	2	2	11.4238	146.013	306.199	2.09707	153.099	8.02771	4.26146					2.09707
1	C:\DQEMG\Data\Concentric\945\micro14.asd	M	Younger	945	OSA	M	175	103.3	41	1.4	2.13	1.73	1.42	2.33	2	28	58.6	14	3	3	13.5237	182.546	370.527	2.02977	123.509	23.1095	4.29115					2.02977
1	C:\DQEMG\Data\Concentric\945\micro14.asd	M	Younger	945	OSA	M	175	103.3	41	1.4	2.13	1.73	1.42	2.33	2	28	58.6	14	3	5	16.7157	898.093	1590.72	1.77122	530.24	25.6625	4.72454	15.7139	12.036	5.29189	2.38606	1.77122
1	C:\DQEMG\Data\Concentric\945\micro15.asd	M	Younger	945	OSA	M	175	103.3	41	1.4	2.13	1.73	1.42	2.33	2	28	58.6	15	3	7	18.4376	892.619	1766.52	1.97903	588.839	32.3424	4.9297	26.5599	18.88	7.89584	2.68278	1.97903
1	C:\DQEMG\Data\Concentric\945\micro16.asd	M	Younger	945	OSA	M	175	103.3	41	1.4	2.13	1.73	1.42	2.33	2	28	58.6	16	3	5	14.9097	303.569	376.209	1.23929	125.403	21.9522	3.72154	20.4147	11.6412	9.36581	2.81966	1.23929
1	C:\DQEMG\Data\Concentric\945\micro16.asd	M	Younger	945	OSA	M	175	103.3	41	1.4	2.13	1.73	1.42	2.33	2	28	58.6	16	4	5	14.6997	210.452	333.372	1.58408	83.3431	34.337	3.90723	18.1641	8.2236	9.61781	3.12384	1.58408
1	C:\DQEMG\Data\Concentric\945\micro16.asd	M	Younger	945	OSA	M	175	103.3	41	1.4	2.13	1.73	1.42	2.33	2	28	58.6	16	4	7	13.0617	214.319	374.22	1.74609	93.5551	102.721	4.07715	44.7318	21.36	10.2058	3.42379	1.74609
1	C:\DQEMG\Data\Concentric\945\micro16.asd	M	Younger	945	OSA	M	175	103.3	41	1.4	2.13	1.73	1.42	2.33	2	28	58.6	16	3	5	17.5136	566.38	1104.23	1.94963	368.078	33.4857	4.70273	107.834	25.4718	26.6695	5.63953	1.94963
1	C:\DQEMG\Data\Concentric\945\micro17.asd	M	Younger	945	OSA	M	175	103.3	41	1.4	2.13	1.73	1.42	2.33	2	28	58.6	17	3	3	11.9698	313.684	621.359	1.98084	207.12	13.8278	4.47734					1.98084
1	C:\DQEMG\Data\Concentric\945\micro17.asd	M	Younger	945	OSA	M	175	103.3	41	1.4	2.13	1.73	1.42	2.33	2	28	58.6	17	2	2	11.4658	170.943	295.238	1.72711	147.619	23.8949	3.95996					1.72711
1	C:\DQEMG\Data\Concentric\945\micro17.asd	M	Younger	945	OSA	M	175	103.3	41	1.4	2.13	1.73	1.42	2.33	2	28	58.6	17	4	4	11.9698	184.569	407.579	2.20827	101.895	29.7228	4.47443					2.20827
1	C:\DQEMG\Data\Concentric\945\micro18.asd	M	Younger	945	OSA	M	175	103.3	41	1.4	2.13	1.73	1.42	2.33	2	28	58.6	18	4	7	14.7837	370.685	819.516	2.21081	204.879	28.8925	4.77982	15.3819	13.1865	5.62789	2.28662	2.21082
1	C:\DQEMG\Data\Concentric\945\micro18.asd	M	Younger	945	OSA	M	175	103.3	41	1.4	2.13	1.73	1.42	2.33	2	28	58.6	18	3	3	12.6417	325.763	581.943	1.7864	193.981	15.9726	4.2993	9.86596	9.2925	4.7459	2.02984	1.7864
1	C:\DQEMG\Data\Concentric\945\micro18.asd	M	Younger	945	OSA	M	175	103.3	41	1.4	2.13	1.73	1.42	2.33	2	28	58.6	18	3	7	19.0676	394.485	915.758	2.3214	305.253	29.2685	4.91743					2.3214
1	C:\DQEMG\Data\Concentric\956\micro1.asd	M	Younger	956	Control	M	191	163.3	45.5	1.75	3.3	1.82	1.9	2.96	0	27	2.8	1	3	3	12.7257	521.307	974.426	1.8692	324.809	16.2354	4.58629	73.0703	33.6071	3.61193	3.70068	1.8692
1	C:\DQEMG\Data\Concentric\956\micro1.asd	M	Younger	956	Control	M	191	163.3	45.5	1.75	3.3	1.82	1.9	2.96	0	27	2.8	1	3	3	9.19782	232.011	426.621	1.8388	142.207	16.1677	4.2043	39.9703	11.2805	6.76186	4.59564	1.8388
1	C:\DQEMG\Data\Concentric\956\micro2.asd	M	Younger	956	Control	M	191	163.3	45.5	1.75	3.3	1.82	1.9	2.96	0	27	2.8	2	3	2	14.1117	313.863	844.296	2.69001	281.432	7.11412	5.18675	15.7391	6.9734	3.40193	3.10046	2.69001
1	C:\DQEMG\Data\Concentric\956\micro2.asd	M	Younger	956	Control	M	191	163.3	45.5	1.75	3.3	1.82	1.9	2.96	0	27	2.8	2	3	3	17.2617	891.594	1491.24	1.67256	497.08	13.9831	4.62272	68.116	33.1383	3.56993	3.57584	1.67255
1	C:\DQEMG\Data\Concentric\956\micro2.asd	M	Younger	956	Control	M	191	163.3	45.5	1.75	3.3	1.82	1.9	2.96	0	27	2.8	2	3	3	14.8257	279.308	752.311	2.69348	250.77	18.7628	5.13957	121.868	16.0857	16.0437	8.78261	2.69348
1	C:\DQEMG\Data\Concentric\956\micro2.asd	M	Younger	956	Control	M	191	163.3	45.5	1.75	3.3	1.82	1.9	2.96	0	27	2.8	2	3	3	15.3297	185.861	473.628	2.54829	157.876	27.4243	4.81748	14.2119	9.7862	2.30995	2.44285	2.54829
1	C:\DQEMG\Data\Concentric\956\micro2.asd	M	Younger	956	Control	M	191	163.3	45.5	1.75	3.3	1.82	1.9	2.96	0	27	2.8	2	3	3	16.0437	140.286	377.345	2.68984	125.782	58.3061	4.83684	57.3288	42.4264	4.66191	2.97889	2.68983
1	C:\DQEMG\Data\Concentric\956\micro3.asd	M	Younger	956	Control	M	191	163.3	45.5	1.75	3.3	1.82	1.9	2.96	0	27	2.8	3	2	2	9.70181	274.2	443.595	1.61778	221.798	3.53778	4.05585	360.129	73.4258	33.3053	6.77051	1.61778
1	C:\DQEMG\Data\Concentric\956\micro3.asd	M	Younger	956	Control	M	191	163.3	45.5	1.75	3.3	1.82	1.9	2.96	0	27	2.8	3	3	3	19.8656	1204.08	1577.13	1.30982	525.71	13.6316	4.39048	75.454	33.6364	3.52793	3.77003	1.30982
1	C:\DQEMG\Data\Concentric\956\micro3.asd	M	Younger	956	Control	M	191	163.3	45.5	1.75	3.3	1.82	1.9	2.96	0	27	2.8	3	2	2	7.18186	174.84	270.723	1.5484	135.361	1.23113	3.79104	82.5975	61.2956	4.9979	3.13496	1.5484
1	C:\DQEMG\Data\Concentric\956\micro3.asd	M	Younger	956	Control	M	191	163.3	45.5	1.75	3.3	1.82	1.9	2.96	0	27	2.8	3	3	3	11.3818	355.421	737.514	2.07504	245.838	23.7565	4.62579	134.744	20.51	16.7157	7.88164	2.07504
1	C:\DQEMG\Data\Concentric\956\micro3.asd	M	Younger	956	Control	M	191	163.3	45.5	1.75	3.3	1.82	1.9	2.96	0	27	2.8	3	4	4	13.3137	262.835	535.254	2.03647	133.814	40.5219	4.45615	134.622	109.729	4.28391	3.26718	2.03646
1	C:\DQEMG\Data\Concentric\956\micro3.asd	M	Younger	956	Control	M	191	163.3	45.5	1.75	3.3	1.82	1.9	2.96	0	27	2.8	3	3	3	6.67787	683.749	461.071	0.674328	153.69	5.88902	3.50922	233.121	211.693	3.77992	3.42693	0.674328
1	C:\DQEMG\Data\Concentric\956\micro3.asd	M	Younger	956	Control	M	191	163.3	45.5	1.75	3.3	1.82	1.9	2.96	0	27	2.8	3	3	3	10.5418	228.222	355.137	1.5561	118.379	15.8828	3.91446	25.3659	17.5507	2.51995	2.68959	1.5561
1	C:\DQEMG\Data\Concentric\956\micro3.asd	M	Younger	956	Control	M	191	163.3	45.5	1.75	3.3	1.82	1.9	2.96	0	27	2.8	3	3	3	9.07182	171.683	293.078	1.70708	97.6925	16.232	3.94182	213.997	25.1101	46.7031	9.9222	1.70709
1	C:\DQEMG\Data\Concentric\956\micro3.asd	M	Younger	956	Control	M	191	163.3	45.5	1.75	3.3	1.82	1.9	2.96	0	27	2.8	3	3	7	15.4977	337.684	1096.52	3.24716	365.505	65.5278	5.77569	467.624	69.2652	15.2457	8.59173	3.24718
1	C:\DQEMG\Data\Concentric\956\micro4.asd	M	Younger	956	Control	M	191	163.3	45.5	1.75	3.3	1.82	1.9	2.96	0	27	2.8	4	2	2	8.98782	183.221	188.374	1.02812	94.1869	12.5157	3.2911	95.7954	17.7558	22.1336	6.6445	1.02812
1	C:\DQEMG\Data\Concentric\956\micro4.asd	M	Younger	956	Control	M	191	163.3	45.5	1.75	3.3	1.82	1.9	2.96	0	27	2.8	4	3	5	6.34187	535.14	306.845	0.573392	102.282	13.0108	3.30186	41.4101	32.1714	2.05796	2.79464	0.573392
1	C:\DQEMG\Data\Concentric\956\micro4.asd	M	Younger	956	Control	M	191	163.3	45.5	1.75	3.3	1.82	1.9	2.96	0	27	2.8	4	3	5	9.49181	756.532	622.885	0.823343	207.628	9.85205	3.70217	106.859	15.6462	15.3297	8.02412	0.823343
1	C:\DQEMG\Data\Concentric\956\micro4.asd	M	Younger	956	Control	M	191	163.3	45.5	1.75	3.3	1.82	1.9	2.96	0	27	2.8	4	3	3	7.97984	584.791	572.913	0.979688	190.971	5.33961	3.74669	159.714	18.2539	15.7917	10.0109	0.979688
1	C:\DQEMG\Data\Concentric\956\micro4.asd	M	Younger	956	Control	M	191	163.3	45.5	1.75	3.3	1.82	1.9	2.96	0	27	2.8	4	3	3	11.1298	917.424	766.038	0.834988	255.346	6.71025	3.79756	30.9539	19.2208	4.07392	2.89421	0.834988
1	C:\DQEMG\Data\Concentric\956\micro4.asd	M	Younger	956	Control	M	191	163.3	45.5	1.75	3.3	1.82	1.9	2.96	0	27	2.8	4	2	2	7.01386	272.65	391.427	1.43564	195.713	10.4526	3.87125	118.214	15.0016	15.4977	9.05623	1.43564
1	C:\DQEMG\Data\Concentric\956\micro4.asd	M	Younger	956	Control	M	191	163.3	45.5	1.75	3.3	1.82	1.9	2.96	0	27	2.8	4	3	3	7.05586	383.202	502.849	1.31223	167.616	19.263	3.89566	52.0939	45.4443	2.05796	2.8038	1.31223
1	C:\DQEMG\Data\Concentric\956\micro4.asd	M	Younger	956	Control	M	191	163.3	45.5	1.75	3.3	1.82	1.9	2.96	0	27	2.8	4	2	4	11.3818	345.376	621.265	1.79881	310.633	12.7888	4.3371	171.408	38.5002	10.8358	6.0376	1.79881
1	C:\DQEMG\Data\Concentric\956\micro5.asd	M	Younger	956	Control	M	191	163.3	45.5	1.75	3.3	1.82	1.9	2.96	0	27	2.8	5	2	2	5.1659	264.786	212.498	0.802527	106.249	2.24366	3.22542	401.097	29.8567	26.5015	14.9091	0.802527
1	C:\DQEMG\Data\Concentric\956\micro5.asd	M	Younger	956	Control	M	191	163.3	45.5	1.75	3.3	1.82	1.9	2.96	0	27	2.8	5	3	3	9.11382	244.926	380.901	1.55517	126.967	20.846	3.9442	31.0523	24.4069	2.09996	2.65979	1.55517
1	C:\DQEMG\Data\Concentric\956\micro5.asd	M	Younger	956	Control	M	191	163.3	45.5	1.75	3.3	1.82	1.9	2.96	0	27	2.8	5	2	2	6.21588	157.219	252.456	1.60577	126.228	4.74626	3.80226	253.922	38.3537	29.6094	8.20434	1.60576
1	C:\DQEMG\Data\Concentric\956\micro5.asd	M	Younger	956	Control	M	191	163.3	45.5	1.75	3.3	1.82	1.9	2.96	0	27	2.8	5	3	4	10.4158	401.169	340.986	0.849983	113.662	29.8111	3.45331	233.067	30.179	12.6837	9.20252	0.849981
1	C:\DQEMG\Data\Concentric\956\micro5.asd	M	Younger	956	Control	M	191	163.3	45.5	1.75	3.3	1.82	1.9	2.96	0	27	2.8	5	4	5	8.31583	237.866	190.146	0.799383	47.5364	34.9542	3.17571	323.335	37.8263	18.8156	10.1257	0.799383
1	C:\DQEMG\Data\Concentric\956\micro5.asd	M	Younger	956	Control	M	191	163.3	45.5	1.75	3.3	1.82	1.9	2.96	0	27	2.8	5	2	4	4.11592	1637.28	676.766	0.413348	338.383	2.7731	3.62747	259.265	34.6912	14.8257	9.01373	0.413348
1	C:\DQEMG\Data\Concentric\956\micro5.asd	M	Younger	956	Control	M	191	163.3	45.5	1.75	3.3	1.82	1.9	2.96	0	27	2.8	5	3	3	5.96388	205.951	231.379	1.12347	77.1264	22.6867	3.43723	174.706	149.752	4.8719	3.34201	1.12347
1	C:\DQEMG\Data\Concentric\956\micro5.asd	M	Younger	956	Control	M	191	163.3	45.5	1.75	3.3	1.82	1.9	2.96	0	27	2.8	5	3	5	9.70181	381.71	627.094	1.64286	209.031	26.3759	4.22459	152.981	37.797	9.8698	5.6249	1.64285
1	C:\DQEMG\Data\Concentric\956\micro5.asd	M	Younger	956	Control	M	191	163.3	45.5	1.75	3.3	1.82	1.9	2.96	0	27	2.8	5	4	6	5.66989	475.387	438.2	0.921776	109.55	34.1886	3.59882	303.926	52.1833	13.6077	7.54173	0.921775
1	C:\DQEMG\Data\Concentric\956\micro6.asd	M	Younger	956	Control	M	191	163.3	45.5	1.75	3.3	1.82	1.9	2.96	0	27	2.8	6	4	4	12.2218	1092.84	1042.1	0.953568	260.524	13.7323	3.99213	177.145	20.4514	16.4217	9.97248	0.953571
1	C:\DQEMG\Data\Concentric\956\micro6.asd	M	Younger	956	Control	M	191	163.3	45.5	1.75	3.3	1.82	1.9	2.96	0	27	2.8	6	3	5	10.1218	265.532	332.672	1.25285	110.891	30.361	3.67697	59.283	33.1969	3.40193	3.3069	1.25285
1	C:\DQEMG\Data\Concentric\956\micro6.asd	M	Younger	956	Control	M	191	163.3	45.5	1.75	3.3	1.82	1.9	2.96	0	27	2.8	6	3	5	11.7598	825.125	987.42	1.19669	329.14	27.1757	4.11321	397.862	41.2251	16.9677	11.2661	1.19669
1	C:\DQEMG\Data\Concentric\956\micro6.asd	M	Younger	956	Control	M	191	163.3	45.5	1.75	3.3	1.82	1.9	2.96	0	27	2.8	6	2	2	6.38387	232.183	361.765	1.5581	180.882	5.06798	3.92393	206.968	29.4465	13.2717	8.49764	1.5581
1	C:\DQEMG\Data\Concentric\956\micro7.asd	M	Younger	956	Control	M	191	163.3	45.5	1.75	3.3	1.82	1.9	2.96	0	27	2.8	7	2	2	6.76186	520.503	572.713	1.10031	286.356	1.6652	3.81673	233.676	14.6207	32.3814	17.1475	1.10031
1	C:\DQEMG\Data\Concentric\956\micro7.asd	M	Younger	956	Control	M	191	163.3	45.5	1.75	3.3	1.82	1.9	2.96	0	27	2.8	7	3	3	6.84586	991.068	469.805	0.474039	156.602	6.73578	3.47014	137.417	18.4297	13.2717	8.7218	0.474039
1	C:\DQEMG\Data\Concentric\956\micro7.asd	M	Younger	956	Control	M	191	163.3	45.5	1.75	3.3	1.82	1.9	2.96	0	27	2.8	7	3	3	5.50189	331.944	256.543	0.772849	85.5142	8.78437	3.29392	16.2141	13.8882	1.63797	2.31012	0.77285
1	C:\DQEMG\Data\Concentric\956\micro7.asd	M	Younger	956	Control	M	191	163.3	45.5	1.75	3.3	1.82	1.9	2.96	0	27	2.8	7	3	3	6.55187	662.855	473.939	0.714997	157.98	11.2271	3.53641	247.579	33.5192	15.3297	8.91148	0.714996
1	C:\DQEMG\Data\Concentric\956\micro7.asd	M	Younger	956	Control	M	191	163.3	45.5	1.75	3.3	1.82	1.9	2.96	0	27	2.8	7	2	6	21.7136	478.544	1645.07	3.43766	822.536	27.0661	6.11758	384.123	48.0227	14.9517	9.68023	3.43766
1	C:\DQEMG\Data\Concentric\956\micro7.asd	M	Younger	956	Control	M	191	163.3	45.5	1.75	3.3	1.82	1.9	2.96	0	27	2.8	7	2	2	5.83788	353.986	451.31	1.27494	225.655	6.49424	3.82392	40.3616	24.1432	2.51995	3.05455	1.27494
1	C:\DQEMG\Data\Concentric\956\micro7.asd	M	Younger	956	Control	M	191	163.3	45.5	1.75	3.3	1.82	1.9	2.96	0	27	2.8	7	1	3	8.69383	264.958	388.353	1.46571	388.353	28.0763	3.88889	78.064	36.3906	4.32591	3.70616	1.46572
1	C:\DQEMG\Data\Concentric\956\micro8.asd	M	Younger	956	Control	M	191	163.3	45.5	1.75	3.3	1.82	1.9	2.96	0	27	2.8	8	2	2	8.35783	795.736	429.063	0.539203	214.532	3.15227	3.43997	302.517	23.9967	29.1894	13.9868	0.539203
1	C:\DQEMG\Data\Concentric\956\micro8.asd	M	Younger	956	Control	M	191	163.3	45.5	1.75	3.3	1.82	1.9	2.96	0	27	2.8	8	3	3	7.72785	258.185	384.999	1.49118	128.333	13.3281	3.90311	47.9125	32.9625	3.31793	2.97157	1.49117
1	C:\DQEMG\Data\Concentric\956\micro8.asd	M	Younger	956	Control	M	191	163.3	45.5	1.75	3.3	1.82	1.9	2.96	0	27	2.8	8	3	3	8.77782	264.212	432.412	1.63661	144.137	20.2803	4.05856	27.0579	21.6234	2.64595	2.58625	1.63661
1	C:\DQEMG\Data\Concentric\956\micro8.asd	M	Younger	956	Control	M	191	163.3	45.5	1.75	3.3	1.82	1.9	2.96	0	27	2.8	8	3	5	7.81184	537.321	529.775	0.985955	176.592	20.4412	3.71619	39.7328	35.6288	2.56195	2.66699	0.985956
1	C:\DQEMG\Data\Concentric\956\micro8.asd	M	Younger	956	Control	M	191	163.3	45.5	1.75	3.3	1.82	1.9	2.96	0	27	2.8	8	3	5	6.13188	1617.42	968.025	0.598501	322.675	5.8024	3.80732	92.479	70.5251	3.06594	3.15964	0.598499
1	C:\DQEMG\Data\Concentric\956\micro8.asd	M	Younger	956	Control	M	191	163.3	45.5	1.75	3.3	1.82	1.9	2.96	0	27	2.8	8	3	3	11.7598	480.61	719.911	1.49791	239.97	19.4434	4.1797	45.2729	45.3564	1.67997	2.6548	1.49791
1	C:\DQEMG\Data\Concentric\956\micro9.asd	M	Younger	956	Control	M	191	163.3	45.5	1.75	3.3	1.82	1.9	2.96	0	27	2.8	9	4	2	6.88786	208.362	252.772	1.21314	63.193	20.8953	3.53196	238.894	31.4682	32.0034	9.08947	1.21314
1	C:\DQEMG\Data\Concentric\956\micro9.asd	M	Younger	956	Control	M	191	163.3	45.5	1.75	3.3	1.82	1.9	2.96	0	27	2.8	9	3	3	7.76984	1082.39	554.593	0.512378	184.864	8.08718	3.54676	104.19	15.0016	13.1457	8.1214	0.512378
1	C:\DQEMG\Data\Concentric\956\micro9.asd	M	Younger	956	Control	M	191	163.3	45.5	1.75	3.3	1.82	1.9	2.96	0	27	2.8	9	2	2	5.0399	336.708	225.767	0.670512	112.883	4.50051	3.19777	68.1788	7.1199	14.6157	10.4283	0.670513
1	C:\DQEMG\Data\Concentric\956\micro9.asd	M	Younger	956	Control	M	191	163.3	45.5	1.75	3.3	1.82	1.9	2.96	0	27	2.8	9	3	5	8.94582	423.497	669.205	1.58019	223.068	22.7297	4.20704	202.224	16.5252	27.8454	13.4555	1.58019
1	C:\DQEMG\Data\Concentric\956\micro9.asd	M	Younger	956	Control	M	191	163.3	45.5	1.75	3.3	1.82	1.9	2.96	0	27	2.8	9	3	3	6.38387	404.613	378.806	0.93622	126.269	15.4845	3.54326	115.835	12.7162	18.2276	10.2136	0.936218
1	C:\DQEMG\Data\Concentric\956\micro9.asd	M	Younger	956	Control	M	191	163.3	45.5	1.75	3.3	1.82	1.9	2.96	0	27	2.8	9	3	5	9.70181	675.139	755.327	1.11877	251.776	29.302	3.94817	19.336	16.3787	2.05796	2.39484	1.11877
1	C:\DQEMG\Data\Concentric\956\micro22.asd	M	Younger	956	Control	M	191	163.3	45.5	1.75	3.3	1.82	1.9	2.96	0	27	2.8	22	3	2	10.2478	517.436	753.161	1.45556	251.054	4.84918	4.16942	102.727	14.9723	12.5997	8.03643	1.45556
1	C:\DQEMG\Data\Concentric\956\micro22.asd	M	Younger	956	Control	M	191	163.3	45.5	1.75	3.3	1.82	1.9	2.96	0	27	2.8	22	2	2	11.0878	305.573	733.841	2.40152	366.92	1.51311	4.88664	122.728	17.8144	44.6451	8.14003	2.40152
1	C:\DQEMG\Data\Concentric\956\micro22.asd	M	Younger	956	Control	M	191	163.3	45.5	1.75	3.3	1.82	1.9	2.96	0	27	2.8	22	3	3	13.6077	200.201	395.595	1.97599	131.865	24.213	4.27745	105.916	26.1942	22.9315	5.4617	1.97599
1	C:\DQEMG\Data\Concentric\956\micro22.asd	M	Younger	956	Control	M	191	163.3	45.5	1.75	3.3	1.82	1.9	2.96	0	27	2.8	22	3	5	10.0378	278.95	413.445	1.48215	137.815	25.5279	3.92767	42.8856	18.3125	4.19992	3.60462	1.48215
1	C:\DQEMG\Data\Concentric\956\micro22.asd	M	Younger	956	Control	M	191	163.3	45.5	1.75	3.3	1.82	1.9	2.96	0	27	2.8	22	2	2	9.49181	315.763	743.043	2.35317	371.521	1.93061	4.85253	220.083	22.9126	19.5716	10.9654	2.35317
1	C:\DQEMG\Data\Concentric\956\micro22.asd	M	Younger	956	Control	M	191	163.3	45.5	1.75	3.3	1.82	1.9	2.96	0	27	2.8	22	3	3	9.32381	283.309	493.506	1.74193	164.502	15.9459	4.1942	239.797	38.2951	12.0538	7.84496	1.74194
1	C:\DQEMG\Data\Concentric\956\micro23.asd	M	Younger	956	Control	M	191	163.3	45.5	1.75	3.3	1.82	1.9	2.96	0	27	2.8	23	2	4	18.0176	314.055	864.88	2.75391	432.44	17.967	5.25092	45.3824	13.8882	21.1676	4.41034	2.75391
1	C:\DQEMG\Data\Concentric\956\micro23.asd	M	Younger	956	Control	M	191	163.3	45.5	1.75	3.3	1.82	1.9	2.96	0	27	2.8	23	2	2	9.57581	520.087	743.172	1.42894	371.586	2.1008	4.14501	36.3869	11.5735	8.10584	4.20745	1.42894
1	C:\DQEMG\Data\Concentric\956\micro23.asd	M	Younger	956	Control	M	191	163.3	45.5	1.75	3.3	1.82	1.9	2.96	0	27	2.8	23	2	2	8.48383	231.241	396.673	1.71541	198.337	1.41365	4.07947	110.613	16.6424	33.6413	7.86767	1.71541
1	C:\DQEMG\Data\Concentric\956\micro24.asd	M	Younger	956	Control	M	191	163.3	45.5	1.75	3.3	1.82	1.9	2.96	0	27	2.8	24	3	3	12.5157	501.003	748.134	1.49327	249.378	6.78345	4.19311	55.8054	6.2116	16.0017	9.77727	1.49327
1	C:\DQEMG\Data\Concentric\956\micro24.asd	M	Younger	956	Control	M	191	163.3	45.5	1.75	3.3	1.82	1.9	2.96	0	27	2.8	24	2	2	8.81982	242.668	360.804	1.48682	180.402	6.44417	3.87183	42.9065	6.153	15.8337	7.76235	1.48682
1	C:\DQEMG\Data\Concentric\956\micro24.asd	M	Younger	956	Control	M	191	163.3	45.5	1.75	3.3	1.82	1.9	2.96	0	27	2.8	24	2	4	12.4318	295.089	732.782	2.48326	366.391	15.6387	4.95321	24.0639	6.8855	5.50189	4.3328	2.48326
1	C:\DQEMG\Data\Concentric\956\micro24.asd	M	Younger	956	Control	M	191	163.3	45.5	1.75	3.3	1.82	1.9	2.96	0	27	2.8	24	2	2	6.71987	329.84	408.617	1.23883	204.308	10.3304	3.75714	156.891	22.854	17.2617	8.22389	1.23883
1	C:\DQEMG\Data\Concentric\956\micro24.asd	M	Younger	956	Control	M	191	163.3	45.5	1.75	3.3	1.82	1.9	2.96	0	27	2.8	24	5	7	11.1298	488.045	573.717	1.17554	114.743	37.6358	3.864	308.569	35.9218	14.7837	10.1454	1.17554
1	C:\DQEMG\Data\Concentric\956\micro25.asd	M	Younger	956	Control	M	191	163.3	45.5	1.75	3.3	1.82	1.9	2.96	0	27	2.8	25	3	5	17.8496	294.559	805.5	2.7346	268.5	16.5867	5.20377	28.3328	6.5632	15.2037	5.13403	2.7346
6	C:\DQEMG\Data\Concentric\850\micro1.asd	M	Younger	850	Control	M	189.5	89.9	42.8	1.1	2.03	1.72	1.13	2.2	0.5	24	1.84	1	3	7	19.8236	416.706	988.213	2.37148	329.404	30.3807	4.99132	103.552	30.9455	13.2717	4.83687	2.37149
6	C:\DQEMG\Data\Concentric\850\micro1.asd	M	Younger	850	Control	M	189.5	89.9	42.8	1.1	2.03	1.72	1.13	2.2	0.5	24	1.84	1	3	3	20.2436	179.374	590.193	3.29029	196.731	24.8386	5.54405					3.29029
6	C:\DQEMG\Data\Concentric\850\micro2.asd	M	Younger	850	Control	M	189.5	89.9	42.8	1.1	2.03	1.72	1.13	2.2	0.5	24	1.84	2	2	2	9.53381	160.325	293.123	1.82831	146.562	8.68544	4.03331	62.9065	28.379	10.8358	3.66965	1.82831
6	C:\DQEMG\Data\Concentric\850\micro3.asd	M	Younger	850	Control	M	189.5	89.9	42.8	1.1	2.03	1.72	1.13	2.2	0.5	24	1.84	3	3	3	13.4817	710.549	1387.26	1.95238	462.421	10.7032	4.80397	222.08	83.8685	25.6195	4.57155	1.95238
6	C:\DQEMG\Data\Concentric\850\micro3.asd	M	Younger	850	Control	M	189.5	89.9	42.8	1.1	2.03	1.72	1.13	2.2	0.5	24	1.84	3	3	3	12.0538	256.844	577.976	2.2503	192.659	22.0582	4.65997	187.888	83.9865	15.2037	4.16133	2.2503
6	C:\DQEMG\Data\Concentric\850\micro3.asd	M	Younger	850	Control	M	189.5	89.9	42.8	1.1	2.03	1.72	1.13	2.2	0.5	24	1.84	3	2	2	8.18984	197.844	332.07	1.67844	166.035	16.6959	3.97477	86.7592	48.38	10.5838	3.47795	1.67844
6	C:\DQEMG\Data\Concentric\850\micro3.asd	M	Younger	850	Control	M	189.5	89.9	42.8	1.1	2.03	1.72	1.13	2.2	0.5	24	1.84	3	3	3	8.60983	147.471	312.096	2.11632	104.032	50.8245	4.28503	165.751	48.026	16.7577	5.13275	2.11632
6	C:\DQEMG\Data\Concentric\850\micro3.asd	M	Younger	850	Control	M	189.5	89.9	42.8	1.1	2.03	1.72	1.13	2.2	0.5	24	1.84	3	2	3	6.00588	244.512	128.591	0.525909	64.2955	34.9633	2.91421	105.396	40.6805	11.8438	4.20021	0.525909
6	C:\DQEMG\Data\Concentric\850\micro4.asd	M	Younger	850	Control	M	189.5	89.9	42.8	1.1	2.03	1.72	1.13	2.2	0.5	24	1.84	4	2	3	9.19782	229.052	388.03	1.69407	194.015	22.1941	4.054	162.69	86.907	12.8517	3.81106	1.69407
6	C:\DQEMG\Data\Concentric\850\micro4.asd	M	Younger	850	Control	M	189.5	89.9	42.8	1.1	2.03	1.72	1.13	2.2	0.5	24	1.84	4	3	3	12.3898	560.588	1022.01	1.82311	340.671	14.6147	4.57175	170.257	78.47	16.7577	4.06441	1.8231
6	C:\DQEMG\Data\Concentric\850\micro4.asd	M	Younger	850	Control	M	189.5	89.9	42.8	1.1	2.03	1.72	1.13	2.2	0.5	24	1.84	4	3	3	9.9118	462.389	880.399	1.90402	293.466	17.1488	4.56903	120.463	58.6755	15.3297	3.82149	1.90402
6	C:\DQEMG\Data\Concentric\850\micro4.asd	M	Younger	850	Control	M	189.5	89.9	42.8	1.1	2.03	1.72	1.13	2.2	0.5	24	1.84	4	2	2	6.92986	253.776	334.568	1.31836	167.284	10.6434	3.72281	188.205	103.633	12.2638	3.83157	1.31836
6	C:\DQEMG\Data\Concentric\850\micro4.asd	M	Younger	850	Control	M	189.5	89.9	42.8	1.1	2.03	1.72	1.13	2.2	0.5	24	1.84	4	4	4	15.2037	473.39	839.027	1.77238	209.757	29.1952	4.4476	274.066	149.388	16.3377	4.00891	1.77238
6	C:\DQEMG\Data\Concentric\850\micro4.asd	M	Younger	850	Control	M	189.5	89.9	42.8	1.1	2.03	1.72	1.13	2.2	0.5	24	1.84	4	5	5	14.2797	484.16	1101.76	2.2756	220.351	49.6831	4.9606	222.736	91.3025	14.2797	4.40002	2.27561
6	C:\DQEMG\Data\Concentric\850\micro4.asd	M	Younger	850	Control	M	189.5	89.9	42.8	1.1	2.03	1.72	1.13	2.2	0.5	24	1.84	4	2	4	11.2558	134.444	315.08	2.34358	157.54	35.2498	4.47212					2.34358
6	C:\DQEMG\Data\Concentric\850\micro4.asd	M	Younger	850	Control	M	189.5	89.9	42.8	1.1	2.03	1.72	1.13	2.2	0.5	24	1.84	4	3	3	7.34985	342.884	530.722	1.54782	176.907	26.0301	4.08296	123.316	68.735	11.0878	3.63126	1.54782
6	C:\DQEMG\Data\Concentric\850\micro4.asd	M	Younger	850	Control	M	189.5	89.9	42.8	1.1	2.03	1.72	1.13	2.2	0.5	24	1.84	4	2	2	8.65183	575.179	814.727	1.41648	407.363	4.91746	4.17628	177.416	87.1135	13.6077	3.97669	1.41648
6	C:\DQEMG\Data\Concentric\850\micro5.asd	M	Younger	850	Control	M	189.5	89.9	42.8	1.1	2.03	1.72	1.13	2.2	0.5	24	1.84	5	3	3	12.3478	477.617	866.907	1.81507	288.969	12.4621	4.49415					1.81507
6	C:\DQEMG\Data\Concentric\850\micro5.asd	M	Younger	850	Control	M	189.5	89.9	42.8	1.1	2.03	1.72	1.13	2.2	0.5	24	1.84	5	3	3	10.5418	464.011	748.255	1.61258	249.418	11.586	4.27911					1.61258
6	C:\DQEMG\Data\Concentric\850\micro5.asd	M	Younger	850	Control	M	189.5	89.9	42.8	1.1	2.03	1.72	1.13	2.2	0.5	24	1.84	5	3	3	9.44981	361.875	671.657	1.85605	223.886	14.896	4.41461					1.85605
6	C:\DQEMG\Data\Concentric\850\micro5.asd	M	Younger	850	Control	M	189.5	89.9	42.8	1.1	2.03	1.72	1.13	2.2	0.5	24	1.84	5	3	3	11.5918	337.846	692.215	2.0489	230.738	13.6418	4.57763					2.04891
6	C:\DQEMG\Data\Concentric\850\micro6.asd	M	Younger	850	Control	M	189.5	89.9	42.8	1.1	2.03	1.72	1.13	2.2	0.5	24	1.84	6	5	5	14.9937	417.517	580.916	1.39136	116.183	30.7794	4.01203	351.261	132.75	26.5855	4.76907	1.39136
6	C:\DQEMG\Data\Concentric\850\micro6.asd	M	Younger	850	Control	M	189.5	89.9	42.8	1.1	2.03	1.72	1.13	2.2	0.5	24	1.84	6	3	3	12.7257	130.622	374.626	2.86801	124.875	23.2048	4.98403	103.312	36.344	17.5976	4.40305	2.86802
6	C:\DQEMG\Data\Concentric\850\micro7.asd	M	Younger	850	Control	M	189.5	89.9	42.8	1.1	2.03	1.72	1.13	2.2	0.5	24	1.84	7	3	3	17.4717	772.733	1441.63	1.86562	480.542	3.66402	4.75365	449.514	68.3694	25.4095	8.40964	1.86562
6	C:\DQEMG\Data\Concentric\850\micro7.asd	M	Younger	850	Control	M	189.5	89.9	42.8	1.1	2.03	1.72	1.13	2.2	0.5	24	1.84	7	3	3	9.07182	143.303	219.008	1.52829	73.0028	16.2828	3.68454	260.105	69.1416	20.9576	5.60166	1.52829
6	C:\DQEMG\Data\Concentric\850\micro7.asd	M	Younger	850	Control	M	189.5	89.9	42.8	1.1	2.03	1.72	1.13	2.2	0.5	24	1.84	7	2	1	4.9559	77.007	86.0159	1.11699	43.008	0	3.00352					1.11699
6	C:\DQEMG\Data\Concentric\850\micro8.asd	M	Younger	850	Control	M	189.5	89.9	42.8	1.1	2.03	1.72	1.13	2.2	0.5	24	1.84	8	3	3	12.9777	262.403	498.981	1.90158	166.327	12.831	4.32055	119.327	45.7545	15.6237	4.26842	1.90158
6	C:\DQEMG\Data\Concentric\850\micro8.asd	M	Younger	850	Control	M	189.5	89.9	42.8	1.1	2.03	1.72	1.13	2.2	0.5	24	1.84	8	3	5	11.2138	441.43	629.597	1.42627	209.866	19.8124	4.07113	45.6562	12.5375	5.0399	4.73978	1.42627
6	C:\DQEMG\Data\Concentric\850\micro8.asd	M	Younger	850	Control	M	189.5	89.9	42.8	1.1	2.03	1.72	1.13	2.2	0.5	24	1.84	8	3	3	9.8278	594.865	706.842	1.18824	235.614	17.8849	3.96266	81.931	54.752	10.7518	3.2348	1.18824
6	C:\DQEMG\Data\Concentric\850\micro8.asd	M	Younger	850	Control	M	189.5	89.9	42.8	1.1	2.03	1.72	1.13	2.2	0.5	24	1.84	8	2	3	9.57581	140.697	190.285	1.35244	95.1423	14.3416	3.50073	28.5324	14.219	11.1718	3.15951	1.35245
6	C:\DQEMG\Data\Concentric\850\micro9.asd	M	Younger	850	Control	M	189.5	89.9	42.8	1.1	2.03	1.72	1.13	2.2	0.5	24	1.84	9	3	3	14.5317	322.908	688.178	2.13119	229.393	25.5514	4.64027	115.23	42.8635	13.7757	4.32039	2.13119
6	C:\DQEMG\Data\Concentric\850\micro9.asd	M	Younger	850	Control	M	189.5	89.9	42.8	1.1	2.03	1.72	1.13	2.2	0.5	24	1.84	9	3	3	15.6657	256.092	586.957	2.29198	195.652	23.3891	4.70037	87.515	40.179	15.4557	3.78213	2.29198
6	C:\DQEMG\Data\Concentric\850\micro9.asd	M	Younger	850	Control	M	189.5	89.9	42.8	1.1	2.03	1.72	1.13	2.2	0.5	24	1.84	9	3	3	12.7257	212.319	455.669	2.14615	151.89	23.4524	4.47314					2.14615
6	C:\DQEMG\Data\Concentric\850\micro10.asd	M	Younger	850	Control	M	189.5	89.9	42.8	1.1	2.03	1.72	1.13	2.2	0.5	24	1.84	10	3	3	16.2957	492.15	981.837	1.99499	327.279	12.4353	4.68709	223.117	91.745	18.6056	4.39451	1.995
6	C:\DQEMG\Data\Concentric\850\micro11.asd	M	Younger	850	Control	M	189.5	89.9	42.8	1.1	2.03	1.72	1.13	2.2	0.5	24	1.84	11	3	5	13.0617	295.232	439.045	1.48712	146.348	15.3069	3.95728	28.8793	19.942	8.02184	2.74793	1.48712
6	C:\DQEMG\Data\Concentric\850\micro11.asd	M	Younger	850	Control	M	189.5	89.9	42.8	1.1	2.03	1.72	1.13	2.2	0.5	24	1.84	11	2	2	11.2978	141.16	277.066	1.96278	138.533	14.2945	4.11249	167.552	88.323	17.3457	3.84311	1.96278
6	C:\DQEMG\Data\Concentric\850\micro11.asd	M	Younger	850	Control	M	189.5	89.9	42.8	1.1	2.03	1.72	1.13	2.2	0.5	24	1.84	11	3	3	11.5918	1121.75	1472.49	1.31267	490.83	11.9774	4.36257	187.502	146.704	9.8278	3.44454	1.31267
6	C:\DQEMG\Data\Concentric\850\micro12.asd	M	Younger	850	Control	M	189.5	89.9	42.8	1.1	2.03	1.72	1.13	2.2	0.5	24	1.84	12	3	3	9.7438	622.193	790.594	1.27066	263.531	7.4865	4.06458	194.057	126.053	15.5817	3.64004	1.27066
6	C:\DQEMG\Data\Concentric\850\micro12.asd	M	Younger	850	Control	M	189.5	89.9	42.8	1.1	2.03	1.72	1.13	2.2	0.5	24	1.84	12	3	3	8.94582	298.648	522.851	1.75073	174.284	15.6359	4.22589	82.8131	52.5985	9.53381	3.29541	1.75073
6	C:\DQEMG\Data\Concentric\850\micro12.asd	M	Younger	850	Control	M	189.5	89.9	42.8	1.1	2.03	1.72	1.13	2.2	0.5	24	1.84	12	3	3	7.68585	387.525	476.1	1.22857	158.7	5.98387	3.81686	159.822	100.182	9.70181	3.59611	1.22857
6	C:\DQEMG\Data\Concentric\850\micro12.asd	M	Younger	850	Control	M	189.5	89.9	42.8	1.1	2.03	1.72	1.13	2.2	0.5	24	1.84	12	3	5	14.3637	337.268	633.347	1.87788	211.116	21.0901	4.40585	60.685	36.285	9.8278	3.23218	1.87787
6	C:\DQEMG\Data\Concentric\850\micro12.asd	M	Younger	850	Control	M	189.5	89.9	42.8	1.1	2.03	1.72	1.13	2.2	0.5	24	1.84	12	3	3	9.07182	187.654	314.975	1.67849	104.992	21.5057	3.95185	57.569	27.9365	11.1718	3.50688	1.67849
6	C:\DQEMG\Data\Concentric\850\micro12.asd	M	Younger	850	Control	M	189.5	89.9	42.8	1.1	2.03	1.72	1.13	2.2	0.5	24	1.84	12	3	3	8.18984	415.664	682.403	1.64172	227.468	20.3023	4.26046	111.348	66.9355	7.97984	3.48917	1.64172
6	C:\DQEMG\Data\Concentric\850\micro13.asd	M	Younger	850	Control	M	189.5	89.9	42.8	1.1	2.03	1.72	1.13	2.2	0.5	24	1.84	13	3	5	4.7459	497.477	242.686	0.487835	80.8955	17.2661	3.18461	45.6971	28.5265	8.48383	3.05717	0.487834
6	C:\DQEMG\Data\Concentric\850\micro13.asd	M	Younger	850	Control	M	189.5	89.9	42.8	1.1	2.03	1.72	1.13	2.2	0.5	24	1.84	13	2	4	4.49391	146.371	112.194	0.766501	56.0969	27.8085	2.93196	37.4059	23.01	9.8278	2.98755	0.766504
6	C:\DQEMG\Data\Concentric\850\micro13.asd	M	Younger	850	Control	M	189.5	89.9	42.8	1.1	2.03	1.72	1.13	2.2	0.5	24	1.84	13	2	2	6.08988	177.637	179.544	1.01073	89.7718	4.26988	3.26027					1.01074
6	C:\DQEMG\Data\Concentric\850\micro13.asd	M	Younger	850	Control	M	189.5	89.9	42.8	1.1	2.03	1.72	1.13	2.2	0.5	24	1.84	13	3	3	8.98782	579.463	690.751	1.19205	230.25	7.8737	3.95508	161.046	94.754	12.9777	3.67622	1.19205
6	C:\DQEMG\Data\Concentric\850\micro14.asd	M	Younger	850	Control	M	189.5	89.9	42.8	1.1	2.03	1.72	1.13	2.2	0.5	24	1.84	14	3	3	9.49181	210.217	284.344	1.35262	94.7814	9.46595	3.67529					1.35262
6	C:\DQEMG\Data\Concentric\850\micro14.asd	M	Younger	850	Control	M	189.5	89.9	42.8	1.1	2.03	1.72	1.13	2.2	0.5	24	1.84	14	4	4	11.3818	418.057	734.068	1.7559	183.517	15.3453	4.37714					1.7559
6	C:\DQEMG\Data\Concentric\850\micro14.asd	M	Younger	850	Control	M	189.5	89.9	42.8	1.1	2.03	1.72	1.13	2.2	0.5	24	1.84	14	3	4	9.15582	134.363	204.1	1.51903	68.0335	34.0628	3.6473	52.5784	19.883	10.6258	3.94287	1.51902
6	C:\DQEMG\Data\Concentric\850\micro14.asd	M	Younger	850	Control	M	189.5	89.9	42.8	1.1	2.03	1.72	1.13	2.2	0.5	24	1.84	14	4	3	11.2138	561.092	670.152	1.19437	167.538	8.81325	3.9434					1.19437
6	C:\DQEMG\Data\Concentric\850\micro15.asd	M	Younger	850	Control	M	189.5	89.9	42.8	1.1	2.03	1.72	1.13	2.2	0.5	24	1.84	15	2	2	8.02184	145.387	217.523	1.49616	108.761	1.71246	3.65869					1.49617
6	C:\DQEMG\Data\Concentric\850\micro16.asd	M	Younger	850	Control	M	189.5	89.9	42.8	1.1	2.03	1.72	1.13	2.2	0.5	24	1.84	16	2	2	7.89584	275.319	301.331	1.09448	150.665	7.64833	3.53432					1.09448
6	C:\DQEMG\Data\Concentric\850\micro16.asd	M	Younger	850	Control	M	189.5	89.9	42.8	1.1	2.03	1.72	1.13	2.2	0.5	24	1.84	16	3	3	12.0958	270.032	632.235	2.34133	210.745	33.348	4.77275					2.34133
6	C:\DQEMG\Data\Concentric\850\micro16.asd	M	Younger	850	Control	M	189.5	89.9	42.8	1.1	2.03	1.72	1.13	2.2	0.5	24	1.84	16	1	1	7.05586	158.301	163.568	1.03327	163.568	1.96998	3.23276					1.03327
6	C:\DQEMG\Data\Concentric\850\micro17.asd	M	Younger	850	Control	M	189.5	89.9	42.8	1.1	2.03	1.72	1.13	2.2	0.5	24	1.84	17	3	3	14.1537	309.355	592.456	1.91513	197.485	10.8487	4.40559					1.91513
6	C:\DQEMG\Data\Concentric\850\micro17.asd	M	Younger	850	Control	M	189.5	89.9	42.8	1.1	2.03	1.72	1.13	2.2	0.5	24	1.84	17	2	3	11.9698	226.076	331.23	1.46513	165.615	19.9422	3.81938					1.46513
6	C:\DQEMG\Data\Concentric\850\micro17.asd	M	Younger	850	Control	M	189.5	89.9	42.8	1.1	2.03	1.72	1.13	2.2	0.5	24	1.84	17	3	3	12.8517	317.493	566.054	1.78289	188.685	15.6688	4.28462					1.78289
6	C:\DQEMG\Data\Concentric\982\micro1.asd	F	Younger	982	Control	F	161	74.6	34.4	2.16	3.06	1.59	2.09	2.82	2	23	2.6	1	3	3	5.0399	76.007	78.927	1.03842	26.309	26.8821	2.91927					1.03842
6	C:\DQEMG\Data\Concentric\982\micro1.asd	F	Younger	982	Control	F	161	74.6	34.4	2.16	3.06	1.59	2.09	2.82	2	23	2.6	1	3	3	14.9097	669.613	830.919	1.24089	276.973	10.7596	4.06672	160.367	102.144	8.60983	3.57922	1.24089
6	C:\DQEMG\Data\Concentric\982\micro2.asd	F	Younger	982	Control	F	161	74.6	34.4	2.16	3.06	1.59	2.09	2.82	2	23	2.6	2	3	3	2.72995	141.552	51.3864	0.363021	17.1288	8.98326	2.51394					0.363021
6	C:\DQEMG\Data\Concentric\982\micro2.asd	F	Younger	982	Control	F	161	74.6	34.4	2.16	3.06	1.59	2.09	2.82	2	23	2.6	2	2	2	4.7879	248.54	122.273	0.491966	61.1367	0	2.88736					0.491965
6	C:\DQEMG\Data\Concentric\982\micro2.asd	F	Younger	982	Control	F	161	74.6	34.4	2.16	3.06	1.59	2.09	2.82	2	23	2.6	2	3	3	2.51995	115.773	43.4338	0.375162	14.4779	16.5252	2.43877					0.375163
6	C:\DQEMG\Data\Concentric\982\micro3.asd	F	Younger	982	Control	F	161	74.6	34.4	2.16	3.06	1.59	2.09	2.82	2	23	2.6	3	2	2	11.3398	164.21	261.945	1.59518	130.972	9.20451	3.81058	177.087	61.161	17.0517	4.6819	1.59518
6	C:\DQEMG\Data\Concentric\982\micro4.asd	F	Younger	982	Control	F	161	74.6	34.4	2.16	3.06	1.59	2.09	2.82	2	23	2.6	4	3	3	13.2717	206.577	348.409	1.68658	116.136	11.7655	4.00166					1.68658
6	C:\DQEMG\Data\Concentric\982\micro4.asd	F	Younger	982	Control	F	161	74.6	34.4	2.16	3.06	1.59	2.09	2.82	2	23	2.6	4	3	3	9.61781	173.805	289.891	1.66791	96.6303	11.8889	3.90797					1.66791
6	C:\DQEMG\Data\Concentric\982\micro4.asd	F	Younger	982	Control	F	161	74.6	34.4	2.16	3.06	1.59	2.09	2.82	2	23	2.6	4	2	2	9.07182	253.453	288.488	1.13823	144.244	7.46865	3.54213					1.13823
6	C:\DQEMG\Data\Concentric\982\micro4.asd	F	Younger	982	Control	F	161	74.6	34.4	2.16	3.06	1.59	2.09	2.82	2	23	2.6	4	3	5	8.18984	260.216	363.266	1.39602	121.089	37.1724	3.81135	247.567	77.5485	8.48383	5.08199	1.39602
6	C:\DQEMG\Data\Concentric\982\micro5.asd	F	Younger	982	Control	F	161	74.6	34.4	2.16	3.06	1.59	2.09	2.82	2	23	2.6	5	2	3	4.66191	443.904	455.71	1.0266	227.855	5.98958	3.67388					1.0266
6	C:\DQEMG\Data\Concentric\982\micro6.asd	F	Younger	982	Control	F	161	74.6	34.4	2.16	3.06	1.59	2.09	2.82	2	23	2.6	6	4	4	11.6338	162.36	211.568	1.30308	52.8921	34.3005	3.51356					1.30308
6	C:\DQEMG\Data\Concentric\982\micro6.asd	F	Younger	982	Control	F	161	74.6	34.4	2.16	3.06	1.59	2.09	2.82	2	23	2.6	6	2	2	8.18984	163.574	184.763	1.12954	92.3817	5.56538	3.34325					1.12954
6	C:\DQEMG\Data\Concentric\982\micro6.asd	F	Younger	982	Control	F	161	74.6	34.4	2.16	3.06	1.59	2.09	2.82	2	23	2.6	6	2	2	7.81184	99.2426	153.994	1.55169	76.9971	6.20268	3.54839					1.55169
6	C:\DQEMG\Data\Concentric\982\micro6.asd	F	Younger	982	Control	F	161	74.6	34.4	2.16	3.06	1.59	2.09	2.82	2	23	2.6	6	2	2	7.01386	229.639	205.174	0.893463	102.587	3.10848	3.25451					0.893463
6	C:\DQEMG\Data\Concentric\982\micro6.asd	F	Younger	982	Control	F	161	74.6	34.4	2.16	3.06	1.59	2.09	2.82	2	23	2.6	6	2	2	7.76984	255.881	215.406	0.841824	107.703	4.64197	3.24986					0.841821
6	C:\DQEMG\Data\Concentric\982\micro6.asd	F	Younger	982	Control	F	161	74.6	34.4	2.16	3.06	1.59	2.09	2.82	2	23	2.6	6	2	2	9.11382	146.985	197.906	1.34643	98.9531	11.7184	3.51371					1.34644
6	C:\DQEMG\Data\Concentric\982\micro6.asd	F	Younger	982	Control	F	161	74.6	34.4	2.16	3.06	1.59	2.09	2.82	2	23	2.6	6	2	2	7.85384	260.794	214.193	0.821311	107.096	3.14717	3.23761					0.821311
6	C:\DQEMG\Data\Concentric\982\micro6.asd	F	Younger	982	Control	F	161	74.6	34.4	2.16	3.06	1.59	2.09	2.82	2	23	2.6	6	2	2	3.19194	117.739	60.6208	0.514876	30.3104	0.417283	2.5858					0.514874
6	C:\DQEMG\Data\Concentric\982\micro6.asd	F	Younger	982	Control	F	161	74.6	34.4	2.16	3.06	1.59	2.09	2.82	2	23	2.6	6	2	2	9.8698	219.293	350.512	1.59837	175.256	4.58619	3.9394	73.4704	22.2585	13.3137	4.64827	1.59837
6	C:\DQEMG\Data\Concentric\982\micro7.asd	F	Younger	982	Control	F	161	74.6	34.4	2.16	3.06	1.59	2.09	2.82	2	23	2.6	7	3	3	11.7178	327.437	417.976	1.27651	139.325	10.9885	3.79164	26.6866	11.97	12.0538	3.30755	1.27651
6	C:\DQEMG\Data\Concentric\982\micro7.asd	F	Younger	982	Control	F	161	74.6	34.4	2.16	3.06	1.59	2.09	2.82	2	23	2.6	7	3	2	4.7459	331.599	133.608	0.40292	44.5359	10.3364	2.92353					0.40292
6	C:\DQEMG\Data\Concentric\982\micro7.asd	F	Younger	982	Control	F	161	74.6	34.4	2.16	3.06	1.59	2.09	2.82	2	23	2.6	7	2	5	7.22386	161.956	151.234	0.933799	75.617	32.4054	3.14319	53.7299	25.308	7.85384	3.5263	0.933797
6	C:\DQEMG\Data\Concentric\982\micro7.asd	F	Younger	982	Control	F	161	74.6	34.4	2.16	3.06	1.59	2.09	2.82	2	23	2.6	7	3	3	8.73583	136.466	237.808	1.74262	79.2693	10.6523	3.87764					1.74262
6	C:\DQEMG\Data\Concentric\982\micro7.asd	F	Younger	982	Control	F	161	74.6	34.4	2.16	3.06	1.59	2.09	2.82	2	23	2.6	7	3	5	9.23981	162.534	181.722	1.11806	60.5739	39.6337	3.329					1.11806
6	C:\DQEMG\Data\Concentric\982\micro7.asd	F	Younger	982	Control	F	161	74.6	34.4	2.16	3.06	1.59	2.09	2.82	2	23	2.6	7	2	4	10.8358	297.901	526.126	1.76611	263.063	30.9565	4.24018	190.798	53.181	17.6816	5.31347	1.76611
6	C:\DQEMG\Data\Concentric\982\micro8.asd	F	Younger	982	Control	F	161	74.6	34.4	2.16	3.06	1.59	2.09	2.82	2	23	2.6	8	3	5	15.1617	565.457	828.827	1.46576	276.276	14.3259	4.21816	116.623	30.3525	20.4116	5.32448	1.46576
6	C:\DQEMG\Data\Concentric\982\micro9.asd	F	Younger	982	Control	F	161	74.6	34.4	2.16	3.06	1.59	2.09	2.82	2	23	2.6	9	3	3	10.5418	564.244	786.915	1.39464	262.305	8.89162	4.1461	136.053	40.8405	17.4297	4.94242	1.39464
6	C:\DQEMG\Data\Concentric\982\micro9.asd	F	Younger	982	Control	F	161	74.6	34.4	2.16	3.06	1.59	2.09	2.82	2	23	2.6	9	3	7	14.5317	316.917	568.931	1.7952	189.644	51.6506	4.29615					1.79521
6	C:\DQEMG\Data\Concentric\982\micro10.asd	F	Younger	982	Control	F	161	74.6	34.4	2.16	3.06	1.59	2.09	2.82	2	23	2.6	10	3	5	6.46787	302.41	292.87	0.968453	97.6232	24.4362	3.44905	167.569	65.0085	16.9677	4.39062	0.968453
6	C:\DQEMG\Data\Concentric\982\micro10.asd	F	Younger	982	Control	F	161	74.6	34.4	2.16	3.06	1.59	2.09	2.82	2	23	2.6	10	3	3	15.4977	394.427	696.132	1.76492	232.044	9.51788	4.36089	90.8289	29.754	15.4137	4.52621	1.76492
6	C:\DQEMG\Data\Concentric\982\micro11.asd	F	Younger	982	Control	F	161	74.6	34.4	2.16	3.06	1.59	2.09	2.82	2	23	2.6	11	3	3	10.8358	383.795	665.591	1.73423	221.864	11.3027	4.31834					1.73424
6	C:\DQEMG\Data\Concentric\982\micro11.asd	F	Younger	982	Control	F	161	74.6	34.4	2.16	3.06	1.59	2.09	2.82	2	23	2.6	11	2	2	3.90592	87.1725	45.4978	0.521929	22.7489	6.33898	2.46231	113.601	44.688	10.3318	4.19228	0.521928
3	C:\DQEMG\Data\Concentric\605\micro2.asd	F	Younger	605	Control	F	154	57.5	31.5	1.42	2.19	1.23	1.6	2.47	2	23	1.4	2	3	3	4.7459	316.134	177.124	0.560281	59.0413	9.42308	3.06015	11.0181	11.5236	4.36791	2.01772	0.560281
3	C:\DQEMG\Data\Concentric\605\micro3.asd	F	Younger	605	Control	F	154	57.5	31.5	1.42	2.19	1.23	1.6	2.47	2	23	1.4	3	3	4	4.66191	136.876	109.288	0.798446	36.4293	23.9002	2.93477	17.9023	11.6127	7.22386	2.60655	0.798445
3	C:\DQEMG\Data\Concentric\605\micro3.asd	F	Younger	605	Control	F	154	57.5	31.5	1.42	2.19	1.23	1.6	2.47	2	23	1.4	3	2	2	7.34985	855.183	624.043	0.729719	312.022	1.37441	3.66178	54.6899	33.9471	7.34985	3.14184	0.729719
3	C:\DQEMG\Data\Concentric\605\micro3.asd	F	Younger	605	Control	F	154	57.5	31.5	1.42	2.19	1.23	1.6	2.47	2	23	1.4	3	2	2	6.67787	387.293	323.238	0.834609	161.619	2.41441	3.42265	80.2935	39.2931	12.1378	3.63777	0.834608
3	C:\DQEMG\Data\Concentric\605\micro4.asd	F	Younger	605	Control	F	154	57.5	31.5	1.42	2.19	1.23	1.6	2.47	2	23	1.4	4	4	6	5.71189	307.217	145.013	0.47202	36.2532	22.8232	2.95947	19.2994	12.6819	8.44183	2.62499	0.472021
3	C:\DQEMG\Data\Concentric\605\micro4.asd	F	Younger	605	Control	F	154	57.5	31.5	1.42	2.19	1.23	1.6	2.47	2	23	1.4	4	2	2	8.35783	155.577	183.478	1.17934	91.739	11.9464	3.37128	34.0833	16.1271	9.02982	3.32097	1.17934
3	C:\DQEMG\Data\Concentric\605\micro5.asd	F	Younger	605	Control	F	154	57.5	31.5	1.42	2.19	1.23	1.6	2.47	2	23	1.4	5	3	3	9.9958	325.745	352.898	1.08336	117.633	11.2158	3.59623	61.2785	47.9061	12.2638	2.95953	1.08336
3	C:\DQEMG\Data\Concentric\605\micro5.asd	F	Younger	605	Control	F	154	57.5	31.5	1.42	2.19	1.23	1.6	2.47	2	23	1.4	5	3	3	10.6258	380.345	448.461	1.17909	149.487	10.7398	3.75927	65.9861	53.5788	10.3318	2.96056	1.17909
3	C:\DQEMG\Data\Concentric\605\micro6.asd	F	Younger	605	Control	F	154	57.5	31.5	1.42	2.19	1.23	1.6	2.47	2	23	1.4	6	3	5	14.5317	274.504	517.092	1.88373	172.364	31.8815	4.32228	38.2919	20.6712	12.9357	3.16779	1.88373
3	C:\DQEMG\Data\Concentric\605\micro7.asd	F	Younger	605	Control	F	154	57.5	31.5	1.42	2.19	1.23	1.6	2.47	2	23	1.4	7	3	3	12.8097	138.381	277.594	2.00601	92.5314	19.8745	4.14709	90.1727	53.757	14.5737	3.40785	2.00601
3	C:\DQEMG\Data\Concentric\605\micro7.asd	F	Younger	605	Control	F	154	57.5	31.5	1.42	2.19	1.23	1.6	2.47	2	23	1.4	7	3	5	9.8278	260.318	381.96	1.46728	127.32	18.0605	3.88279	60.7509	26.0766	14.2377	3.74596	1.46728
3	C:\DQEMG\Data\Concentric\605\micro7.asd	F	Younger	605	Control	F	154	57.5	31.5	1.42	2.19	1.23	1.6	2.47	2	23	1.4	7	3	5	10.9198	431.876	433.365	1.00345	144.455	13.3597	3.63881	92.2845	46.3914	10.7518	3.6557	1.00345
3	C:\DQEMG\Data\Concentric\605\micro8.asd	F	Younger	605	Control	F	154	57.5	31.5	1.42	2.19	1.23	1.6	2.47	2	23	1.4	8	3	5	12.9777	156.851	273.074	1.74097	91.0245	26.2828	3.93647					1.74098
3	C:\DQEMG\Data\Concentric\605\micro9.asd	F	Younger	605	Control	F	154	57.5	31.5	1.42	2.19	1.23	1.6	2.47	2	23	1.4	9	3	5	12.1378	255.513	368.714	1.44304	122.905	33.22	3.85045	131.705	53.4897	26.3755	4.19052	1.44303
3	C:\DQEMG\Data\Concentric\605\micro9.asd	F	Younger	605	Control	F	154	57.5	31.5	1.42	2.19	1.23	1.6	2.47	2	23	1.4	9	3	3	12.7257	288.689	466.189	1.61485	155.396	16.8371	4.07528	56.3626	25.4232	13.6077	3.62221	1.61485
3	C:\DQEMG\Data\Concentric\605\micro9.asd	F	Younger	605	Control	F	154	57.5	31.5	1.42	2.19	1.23	1.6	2.47	2	23	1.4	9	2	2	3.94792	197.323	132.992	0.673983	66.4962	5.39906	2.96916	60.0511	32.8779	9.9958	3.34339	0.673981
3	C:\DQEMG\Data\Concentric\605\micro9.asd	F	Younger	605	Control	F	154	57.5	31.5	1.42	2.19	1.23	1.6	2.47	2	23	1.4	9	3	3	9.9958	195.818	343.796	1.75569	114.599	15.9965	4.04754	52.4671	22.3938	11.3398	3.69306	1.75569
3	C:\DQEMG\Data\Concentric\605\micro9.asd	F	Younger	605	Control	F	154	57.5	31.5	1.42	2.19	1.23	1.6	2.47	2	23	1.4	9	4	5	13.3557	237.795	359.075	1.51002	89.7687	38.8605	3.88622	39.6328	31.0365	7.89584	2.76885	1.51002
3	C:\DQEMG\Data\Concentric\605\micro10.asd	F	Younger	605	Control	F	154	57.5	31.5	1.42	2.19	1.23	1.6	2.47	2	23	1.4	10	2	2	14.6577	136.586	248.192	1.81711	124.096	16.7868	3.95252	42.1762	20.4336	13.6917	3.37441	1.81711
3	C:\DQEMG\Data\Concentric\605\micro10.asd	F	Younger	605	Control	F	154	57.5	31.5	1.42	2.19	1.23	1.6	2.47	2	23	1.4	10	3	3	10.9618	729.772	429.343	0.588325	143.114	5.43478	3.45151	50.0834	28.0665	9.8278	3.23264	0.588325
3	C:\DQEMG\Data\Concentric\605\micro12.asd	F	Younger	605	Control	F	154	57.5	31.5	1.42	2.19	1.23	1.6	2.47	2	23	1.4	12	2	2	12.0118	250.881	273.567	1.09043	136.784	6.86591	3.48989	72.7581	26.8785	17.0517	4.13633	1.09043
3	C:\DQEMG\Data\Concentric\605\micro12.asd	F	Younger	605	Control	F	154	57.5	31.5	1.42	2.19	1.23	1.6	2.47	2	23	1.4	12	3	3	13.3137	769.201	1161.46	1.50995	387.152	11.6598	4.396	272.48	144.758	15.0357	4.04296	1.50996
3	C:\DQEMG\Data\Concentric\605\micro12.asd	F	Younger	605	Control	F	154	57.5	31.5	1.42	2.19	1.23	1.6	2.47	2	23	1.4	12	3	3	14.5317	447.857	891.315	1.99018	297.105	19.2243	4.64132	295.131	167.152	17.6816	3.98876	1.99018
3	C:\DQEMG\Data\Concentric\605\micro12.asd	F	Younger	605	Control	F	154	57.5	31.5	1.42	2.19	1.23	1.6	2.47	2	23	1.4	12	3	5	15.4977	350.411	621.765	1.77439	207.255	18.3576	4.31897	159.039	54.2322	14.2797	4.66681	1.77439
3	C:\DQEMG\Data\Concentric\605\micro13.asd	F	Younger	605	Control	F	154	57.5	31.5	1.42	2.19	1.23	1.6	2.47	2	23	1.4	13	3	5	12.3898	422.554	373.242	0.8833	124.414	17.0869	3.50918					0.8833
3	C:\DQEMG\Data\Concentric\605\micro14.asd	F	Younger	605	Control	F	154	57.5	31.5	1.42	2.19	1.23	1.6	2.47	2	23	1.4	14	3	3	11.9278	377.508	549.462	1.4555	183.154	7.17792	4.03242	57.1086	32.4918	12.2638	3.2694	1.4555
3	C:\DQEMG\Data\Concentric\605\micro14.asd	F	Younger	605	Control	F	154	57.5	31.5	1.42	2.19	1.23	1.6	2.47	2	23	1.4	14	3	3	13.7337	252.618	502.152	1.98779	167.384	15.1845	4.39026	50.5923	17.9388	13.1877	4.07407	1.98779
3	C:\DQEMG\Data\Concentric\605\micro15.asd	F	Younger	605	Control	F	154	57.5	31.5	1.42	2.19	1.23	1.6	2.47	2	23	1.4	15	3	3	13.3137	303.57	661.762	2.17993	220.587	11.7967	4.66219	54.7548	29.6703	9.15582	3.31776	2.17993
3	C:\DQEMG\Data\Concentric\605\micro16.asd	F	Younger	605	Control	F	154	57.5	31.5	1.42	2.19	1.23	1.6	2.47	2	23	1.4	16	2	2	7.47585	323.125	450.02	1.39271	225.01	0	3.90208					1.39271
3	C:\DQEMG\Data\Concentric\605\micro16.asd	F	Younger	605	Control	F	154	57.5	31.5	1.42	2.19	1.23	1.6	2.47	2	23	1.4	16	4	3	6.92986	239.134	238.841	0.998773	59.7102	17.8079	3.37742					0.998775
3	C:\DQEMG\Data\Concentric\605\micro16.asd	F	Younger	605	Control	F	154	57.5	31.5	1.42	2.19	1.23	1.6	2.47	2	23	1.4	16	3	5	10.0378	291.26	355.258	1.21973	118.419	25.8645	3.68401					1.21973
3	C:\DQEMG\Data\Concentric\605\micro16.asd	F	Younger	605	Control	F	154	57.5	31.5	1.42	2.19	1.23	1.6	2.47	2	23	1.4	16	2	2	7.72785	408.943	472.034	1.15428	236.017	3.54314	3.76594	52.7565	20.5227	12.2638	3.88288	1.15428
3	C:\DQEMG\Data\Concentric\605\micro16.asd	F	Younger	605	Control	F	154	57.5	31.5	1.42	2.19	1.23	1.6	2.47	2	23	1.4	16	2	2	5.2079	140.83	103.034	0.731622	51.5171	11.0623	2.88031					0.73162
3	C:\DQEMG\Data\Concentric\605\micro17.asd	F	Younger	605	Control	F	154	57.5	31.5	1.42	2.19	1.23	1.6	2.47	2	23	1.4	17	2	2	6.38387	113.795	132.101	1.16087	66.0504	4.3737	3.21699					1.16087
3	C:\DQEMG\Data\Concentric\605\micro18.asd	F	Younger	605	Control	F	154	57.5	31.5	1.42	2.19	1.23	1.6	2.47	2	23	1.4	18	2	2	10.8358	203.853	308.67	1.51418	154.335	5.15747	3.8235					1.51418
3	C:\DQEMG\Data\Concentric\605\micro18.asd	F	Younger	605	Control	F	154	57.5	31.5	1.42	2.19	1.23	1.6	2.47	2	23	1.4	18	3	5	12.5577	390.978	469.214	1.2001	156.405	16.2624	3.79226					1.2001
3	C:\DQEMG\Data\Concentric\605\micro19.asd	F	Younger	605	Control	F	154	57.5	31.5	1.42	2.19	1.23	1.6	2.47	2	23	1.4	19	2	3	12.4738	194.606	260.864	1.34048	130.432	10.109	3.62963					1.34047
3	C:\DQEMG\Data\Concentric\605\micro20.asd	F	Younger	605	Control	F	154	57.5	31.5	1.42	2.19	1.23	1.6	2.47	2	23	1.4	20	3	5	11.9698	711.1	648.452	0.9119	216.151	6.35716	3.76383					0.9119
3	C:\DQEMG\Data\Concentric\605\micro20.asd	F	Younger	605	Control	F	154	57.5	31.5	1.42	2.19	1.23	1.6	2.47	2	23	1.4	20	3	3	12.9357	663.391	866.753	1.30655	288.918	9.04732	4.12832					1.30655
3	C:\DQEMG\Data\Concentric\605\micro22.asd	F	Younger	605	Control	F	154	57.5	31.5	1.42	2.19	1.23	1.6	2.47	2	23	1.4	22	3	3	12.3478	1060.08	738.35	0.696503	246.117	2.51695	3.72184					0.696504
3	C:\DQEMG\Data\Concentric\605\micro22.asd	F	Younger	605	Control	F	154	57.5	31.5	1.42	2.19	1.23	1.6	2.47	2	23	1.4	22	3	5	10.4158	717.461	811.071	1.13047	270.357	10.5533	3.98627					1.13047
3	C:\DQEMG\Data\Concentric\605\micro23.asd	F	Younger	605	Control	F	154	57.5	31.5	1.42	2.19	1.23	1.6	2.47	2	23	1.4	23	1	1	2.72995	88.2322	43.4267	0.492186	43.4267	0	2.43781					0.492187
3	C:\DQEMG\Data\Concentric\605\micro23.asd	F	Younger	605	Control	F	154	57.5	31.5	1.42	2.19	1.23	1.6	2.47	2	23	1.4	23	3	3	8.86182	452.941	381.4	0.842053	127.133	11.3459	3.49809					0.842052
3	C:\DQEMG\Data\Concentric\605\micro23.asd	F	Younger	605	Control	F	154	57.5	31.5	1.42	2.19	1.23	1.6	2.47	2	23	1.4	23	2	2	7.81184	376.548	406.868	1.08052	203.434	0.594398	3.65634					1.08052
3	C:\DQEMG\Data\Concentric\605\micro23.asd	F	Younger	605	Control	F	154	57.5	31.5	1.42	2.19	1.23	1.6	2.47	2	23	1.4	23	2	2	8.60983	124.868	141.847	1.13598	70.9237	4.83491	3.23243					1.13598
1	C:\DQEMG\Data\Concentric\967\micro1.asd	M	Younger	967	OSA	M	183	95.1	42.4	1.2	2.17	2.05	1.28	2.6	0.5	21	23	1	3	3	17.1777	487.815	1124.66	2.3055	374.886	38.4892	4.99376					2.30551
1	C:\DQEMG\Data\Concentric\967\micro1.asd	M	Younger	967	OSA	M	183	95.1	42.4	1.2	2.17	2.05	1.28	2.6	0.5	21	23	1	4	4	11.2138	177.536	253.953	1.43043	63.4882	43.7171	3.67972	275.415	65.5048	18.3116	6.02077	1.43043
1	C:\DQEMG\Data\Concentric\967\micro2.asd	M	Younger	967	OSA	M	183	95.1	42.4	1.2	2.17	2.05	1.28	2.6	0.5	21	23	2	3	3	15.2877	245.806	546.738	2.22427	182.246	16.0965	4.61486	76.9538	24.3904	16.4217	4.5423	2.22427
1	C:\DQEMG\Data\Concentric\967\micro2.asd	M	Younger	967	OSA	M	183	95.1	42.4	1.2	2.17	2.05	1.28	2.6	0.5	21	23	2	3	3	13.9857	382.52	758.494	1.98289	252.831	14.4427	4.56554	69.5047	22.4072	15.9177	4.45228	1.98289
1	C:\DQEMG\Data\Concentric\967\micro2.asd	M	Younger	967	OSA	M	183	95.1	42.4	1.2	2.17	2.05	1.28	2.6	0.5	21	23	2	3	7	13.6497	464.514	747.304	1.60879	249.101	36.5225	4.27578	199.336	100.403	11.6338	3.98711	1.60879
1	C:\DQEMG\Data\Concentric\967\micro3.asd	M	Younger	967	OSA	M	183	95.1	42.4	1.2	2.17	2.05	1.28	2.6	0.5	21	23	3	3	3	13.8177	443.081	893.584	2.01675	297.861	12.6466	4.66323	45.5375	13.2904	14.4477	4.54988	2.01675
1	C:\DQEMG\Data\Concentric\967\micro3.asd	M	Younger	967	OSA	M	183	95.1	42.4	1.2	2.17	2.05	1.28	2.6	0.5	21	23	3	3	3	12.1378	704.012	1090.95	1.54962	363.65	13.6956	4.3972	79.0647	22.2888	15.4137	4.89537	1.54962
1	C:\DQEMG\Data\Concentric\967\micro3.asd	M	Younger	967	OSA	M	183	95.1	42.4	1.2	2.17	2.05	1.28	2.6	0.5	21	23	3	3	3	13.3137	596.79	1095.41	1.83551	365.138	13.0199	4.61132	136.052	25.4856	20.6636	6.74468	1.8355
1	C:\DQEMG\Data\Concentric\967\micro3.asd	M	Younger	967	OSA	M	183	95.1	42.4	1.2	2.17	2.05	1.28	2.6	0.5	21	23	3	3	3	10.6258	216.781	343.711	1.58552	114.57	27.9499	3.92154					1.58552
1	C:\DQEMG\Data\Concentric\967\micro3.asd	M	Younger	967	OSA	M	183	95.1	42.4	1.2	2.17	2.05	1.28	2.6	0.5	21	23	3	3	3	9.49181	243.294	432.143	1.77621	144.048	34.9376	4.16235					1.77622
1	C:\DQEMG\Data\Concentric\967\micro4.asd	M	Younger	967	OSA	M	183	95.1	42.4	1.2	2.17	2.05	1.28	2.6	0.5	21	23	4	3	3	14.0277	1144.35	1542.67	1.34807	514.222	6.26691	4.40663	106.502	25.9888	19.4036	5.51278	1.34808
1	C:\DQEMG\Data\Concentric\967\micro4.asd	M	Younger	967	OSA	M	183	95.1	42.4	1.2	2.17	2.05	1.28	2.6	0.5	21	23	4	3	3	11.7178	423.692	797.973	1.88338	265.991	13.8594	4.51043	198.541	38.5392	20.4116	6.73757	1.88338
1	C:\DQEMG\Data\Concentric\967\micro4.asd	M	Younger	967	OSA	M	183	95.1	42.4	1.2	2.17	2.05	1.28	2.6	0.5	21	23	4	3	5	14.9097	308.352	533.959	1.73165	177.986	26.2595	4.2207	110.39	40.0192	13.6077	4.36069	1.73165
1	C:\DQEMG\Data\Concentric\967\micro5.asd	M	Younger	967	OSA	M	183	95.1	42.4	1.2	2.17	2.05	1.28	2.6	0.5	21	23	5	2	2	20.3276	438.564	1031.06	2.35099	515.531	5.27659	4.99302	208.469	73.1712	22.3856	4.7134	2.35099
1	C:\DQEMG\Data\Concentric\967\micro5.asd	M	Younger	967	OSA	M	183	95.1	42.4	1.2	2.17	2.05	1.28	2.6	0.5	21	23	5	2	5	13.9437	212.173	464.341	2.1885	232.17	26.8891	4.51519					2.1885
1	C:\DQEMG\Data\Concentric\967\micro6.asd	M	Younger	967	OSA	M	183	95.1	42.4	1.2	2.17	2.05	1.28	2.6	0.5	21	23	6	3	3	16.0437	516.125	904.283	1.75206	301.428	6.52913	4.46482	129.232	31.0504	26.7115	5.65407	1.75206
1	C:\DQEMG\Data\Concentric\967\micro6.asd	M	Younger	967	OSA	M	183	95.1	42.4	1.2	2.17	2.05	1.28	2.6	0.5	21	23	6	3	3	11.3818	389.62	865.889	2.22239	288.63	22.7795	4.81304	173.184	67.8136	18.2276	4.38514	2.22239
1	C:\DQEMG\Data\Concentric\967\micro6.asd	M	Younger	967	OSA	M	183	95.1	42.4	1.2	2.17	2.05	1.28	2.6	0.5	21	23	6	3	5	16.2117	469.601	954.447	2.03246	318.149	27.6153	4.70419	142.463	53.2208	19.1096	4.40291	2.03246
1	C:\DQEMG\Data\Concentric\967\micro6.asd	M	Younger	967	OSA	M	183	95.1	42.4	1.2	2.17	2.05	1.28	2.6	0.5	21	23	6	4	6	12.3058	189.365	359.936	1.90075	89.9839	76.9169	4.17805	86.1011	48.692	7.47585	3.45574	1.90075
1	C:\DQEMG\Data\Concentric\967\micro6.asd	M	Younger	967	OSA	M	183	95.1	42.4	1.2	2.17	2.05	1.28	2.6	0.5	21	23	6	3	3	18.0176	557.205	1402.33	2.51672	467.442	16.7644	5.26274	240.572	61.4792	17.6816	5.70179	2.51672
1	C:\DQEMG\Data\Concentric\967\micro7.asd	M	Younger	967	OSA	M	183	95.1	42.4	1.2	2.17	2.05	1.28	2.6	0.5	21	23	7	3	3	13.2297	1264.33	1712.26	1.35429	570.755	11.5011	4.45614	200.881	114.789	14.6157	3.8099	1.35428
1	C:\DQEMG\Data\Concentric\967\micro7.asd	M	Younger	967	OSA	M	183	95.1	42.4	1.2	2.17	2.05	1.28	2.6	0.5	21	23	7	3	3	14.8677	232.018	554.585	2.39027	184.862	21.8644	4.75579	198.694	91.8784	18.3536	4.12579	2.39027
1	C:\DQEMG\Data\Concentric\967\micro7.asd	M	Younger	967	OSA	M	183	95.1	42.4	1.2	2.17	2.05	1.28	2.6	0.5	21	23	7	3	3	10.2478	892.193	1342.82	1.50507	447.605	12.7382	4.45554	109.872	62.1896	10.0378	3.56044	1.50508
1	C:\DQEMG\Data\Concentric\967\micro8.asd	M	Younger	967	OSA	M	183	95.1	42.4	1.2	2.17	2.05	1.28	2.6	0.5	21	23	8	3	4	13.8177	471.053	803.23	1.70518	267.743	20.447	4.37825	97.2325	38.8944	16.0857	4.0898	1.70518
1	C:\DQEMG\Data\Concentric\967\micro8.asd	M	Younger	967	OSA	M	183	95.1	42.4	1.2	2.17	2.05	1.28	2.6	0.5	21	23	8	3	5	11.5918	168.008	407.731	2.42685	135.91	49.1538	4.65218	54.604	20.72	13.0617	3.95172	2.42685
1	C:\DQEMG\Data\Concentric\967\micro8.asd	M	Younger	967	OSA	M	183	95.1	42.4	1.2	2.17	2.05	1.28	2.6	0.5	21	23	8	3	3	11.0878	370.563	714.464	1.92805	238.155	18.498	4.49691	82.5816	49.6984	8.60983	3.358	1.92805
1	C:\DQEMG\Data\Concentric\967\micro8.asd	M	Younger	967	OSA	M	183	95.1	42.4	1.2	2.17	2.05	1.28	2.6	0.5	21	23	8	3	3	11.6758	276.848	574.049	2.07352	191.35	15.0896	4.51576	228.798	87.3792	17.5136	4.55986	2.07352
1	C:\DQEMG\Data\Concentric\967\micro8.asd	M	Younger	967	OSA	M	183	95.1	42.4	1.2	2.17	2.05	1.28	2.6	0.5	21	23	8	3	3	8.90382	669.674	849.142	1.26799	283.047	13.4429	4.09386	158.628	80.3936	11.6758	3.87836	1.26799
1	C:\DQEMG\Data\Concentric\967\micro8.asd	M	Younger	967	OSA	M	183	95.1	42.4	1.2	2.17	2.05	1.28	2.6	0.5	21	23	8	3	7	13.9857	1078.96	1592.03	1.47552	530.676	30.3858	4.50853	461.3	244.614	16.4217	4.27431	1.47552
1	C:\DQEMG\Data\Concentric\967\micro8.asd	M	Younger	967	OSA	M	183	95.1	42.4	1.2	2.17	2.05	1.28	2.6	0.5	21	23	8	4	5	14.3637	1133.29	1303.54	1.15023	325.885	26.3079	4.20457	211.31	101.084	7.89584	4.09512	1.15023
1	C:\DQEMG\Data\Concentric\967\micro9.asd	M	Younger	967	OSA	M	183	95.1	42.4	1.2	2.17	2.05	1.28	2.6	0.5	21	23	9	4	12	14.0697	415.695	727.489	1.75005	181.872	65.7255	4.36883	98.3376	50.8232	8.39983	3.64096	1.75005
1	C:\DQEMG\Data\Concentric\967\micro9.asd	M	Younger	967	OSA	M	183	95.1	42.4	1.2	2.17	2.05	1.28	2.6	0.5	21	23	9	4	6	13.7337	515.944	767.509	1.48758	191.877	49.3492	4.20019	123.217	48.2184	14.6157	4.23861	1.48758
1	C:\DQEMG\Data\Concentric\967\micro9.asd	M	Younger	967	OSA	M	183	95.1	42.4	1.2	2.17	2.05	1.28	2.6	0.5	21	23	9	4	5	13.6917	691.454	941.29	1.36132	235.322	17.7662	4.20108	165.248	63.6992	15.5397	4.39833	1.36132
1	C:\DQEMG\Data\Concentric\967\micro9.asd	M	Younger	967	OSA	M	183	95.1	42.4	1.2	2.17	2.05	1.28	2.6	0.5	21	23	9	3	3	10.7938	234.982	409.936	1.74454	136.645	16.1946	4.11558	122.125	49.0472	12.3478	4.18056	1.74454
[truncated: 129 more rows]
